# Supplementary material for: A genome-wide CRISPR/Cas9 screen to identify phagocytosis modulators in monocytic THP-1 cells
Source: Sci Rep. 2021 Jun 21;11:12973. doi: 10.1038/s41598-021-92332-7 (PMC8217514; doi:10.1038/s41598-021-92332-7)
Supplement: Supplementary file 2 — Supplementary Information 2. [file 41598_2021_92332_MOESM2_ESM.xlsx]

## Sheet: Title
	A genome-wide CRISPR/Cas9 screen to identify phagocytosis modulators in monocytic THP-1 cells
	Benjamin Lindner1*, Eva Martin1, Monika Steininger2, Aleksandra Bundalo2, Martin Lenter1, Johannes Zuber2,3, Michael Schuler1
	Authors’ affiliation:
	1: Drug Discovery Science, Boehringer Ingelheim Pharma GmbH & Co. KG, 88397 Biberach an der Riss, Germany
	2: Research Institute of Molecular Pathology (IMP), Vienna BioCenter (VBC), 1030 Vienna, Austria.
	3: Medical University of Vienna, Vienna BioCenter (VBC), 1030 Vienna, Austria
	* Corresponding author
	Dr. Benjamin Lindner
	Boehringer Ingelheim Pharma GmbH & Co. KG
	Department Drug Discovery Sciences
	Birkendorferstr. 65
	88397 Biberach an der Riss, Germany
	benjamin.lindner@boehringer-ingelheim.com

## Sheet: Table S3
ID	ENTREZID	SYMBOL	Sequence	GW_baseline_1	GW_baseline_2	GW_low_1	GW_low_2	GW_low_3	GW_high_1	GW_high_2	GW_high_3	GW_plasmid
2628_13	2628	GATM	GGCCATTTTACCAGAAGCA	6737	5943	2211	909	864	2591	1437	1708	2145
3060_3	3060	HCRT	GTCTTTTGACGACAGCAGT	847	681	141	108	98	156	78	78	214
5531_5	5531	PPP4C	GAGGAGAGCAACGTGCAG	8218	7308	86	31	11	64	41	11	3218
81628_4	81628	TSC22D4	GGGAATTCGAGGGGCCTCA	4250	3778	1159	490	299	1317	687	641	1481
7571_8	7571	ZNF23	GAAAGATGAGACAAGCCCCG	4806	4086	1475	482	622	1486	836	1131	1923
203_2	203	AK1	GCTGTCGGAAATCATGGAGA	6350	5386	1734	554	770	2161	1102	1295	2431
155_7	155	ADRB3	GAGTCTCGGAGTCCAGGCGA	12561	10569	2116	852	865	2753	1472	1629	4186
5291_1_fillup	5291	PIK3CB	GTTAAACAGAGCCAAAGGGA	7072	6243	1997	777	832	2563	1451	1823	2168
26054_12	26054	SENP6	GAAGTTTTATGGCAACAATG	11394	9658	2876	1135	1048	3388	2042	2490	4049
27334_17	27334	P2RY10	GAGCAAGGTCAGCCACAGAG	7450	6614	2207	859	824	2179	1322	1344	2281
5581_5	5581	PRKCE	GCAGCTCCTCAAACTGGA	6642	5872	2004	775	695	2188	1401	1431	2304
79946_2	79946	C10orf95	GAAGCGGTGGTATTCCCGTG	2538	2304	577	209	186	635	416	440	1057
246_32	246	ALOX15	GGAACACTAGGCGAGCAGGA	6023	5115	1408	545	400	1259	981	982	2033
5257_28	5257	PHKB	GTAGATAATCTGGAGTCCTG	9448	8181	3270	1177	1175	3278	1972	2284	3257
344752_6	344752	AADACL2	GATGCTGTTGTTGTAGGCG	2646	2321	911	193	324	944	493	457	1004
7001_15	7001	PRDX2	GCTGAACGCGATGATCTCGG	4974	4325	923	354	376	1291	717	665	1994
1727_1	1727	CYB5R3	GGACATCAAGTACCCGCTG	4974	3994	1085	514	397	1301	821	786	1686
339448_3	339448	C1orf174	GCTGCAAGTCTTCCTCTCGG	2248	1797	845	332	434	1039	546	611	700
100137047_6_fillup	100137047	JMJD7	GCACGAAGCTCAGGGGCAGG	5060	4022	1405	571	620	1559	944	1018	2006
136_20	136	ADORA2B	GGCTGATGGTGATGGCAAAG	4218	3597	965	444	408	1162	526	624	1548
284194_4_fillup	284194	LGALS9B	GTACATCATAGGTGGGATGG	1661	1485	207	45	56	293	161	146	582
57630_9	57630	SH3RF1	GGATGAAAATTGGTACCATG	990	822	426	101	163	294	166	206	278
660_24	660	BMX	GGCAGTTCCTGTTCTCAAAA	7492	6752	2508	896	897	2595	1643	1731	2623
127255_9	127255	LRRIQ3	GGACAATCAAACATAGTG	1730	1431	547	324	184	604	375	314	837
10162_22	10162	LPCAT3	GTAATAGTATCCAGCCAGA	534	495	232	32	61	86	47	125	429
1459_2	1459	CSNK2A2	GTGCATGATTCCCTTGCTG	5231	4469	1449	475	456	1590	993	939	1927
9832_22	9832	JAKMIP2	GATGGATGAAATCAAAGCCA	2639	2208	569	149	301	650	418	430	698
1460_5	1460	CSNK2B	GATCAATCCATAAAGCATCT	9794	8645	799	305	225	766	466	443	3704
3066_5	3066	HDAC2	GAGTATATCAAATTTCTA	9522	8218	2952	1105	1319	2988	1940	2220	4672
55662_21	55662	HIF1AN	GGATATACAGCAGCGAGG	7099	6294	1838	734	661	1866	1040	1209	3019
8613_9	8613	PLPP3	GATGGCAATGACGATCCCCA	14436	12229	3171	1194	1357	3263	1873	2187	4564
84699_18	84699	CREB3L3	GAGAAGCCGGCTGATCCGG	3909	3311	777	239	311	906	588	559	1330
5801_11	5801	PTPRR	GCTGTGGACTGTCTTTGCCT	7041	5964	1898	724	686	1902	1352	1355	1909
9679_13	9679	FAM53B	GCGTCCAGCGCTATTCCAA	2758	2545	764	290	202	713	506	595	628
9865_29	9865	TRIL	GGGCCTCCAAGCCCCAAA	1842	1539	398	198	152	373	197	191	785
4544_13	4544	MTNR1B	GACGCTCAGGCCCATCACAA	2793	2294	763	403	339	805	483	517	873
390637_5	390637	GDPGP1	GTGGAGCGTGGTGTGCAG	1810	1669	552	188	273	474	327	342	646
90249_15	90249	UNC5A	GCTGCCTTGAGACATTAATG	2968	2563	897	389	316	839	445	666	976
405_2	405	ARNT	GGGGAACCTCACTTCGTGG	6846	5962	626	301	297	793	379	365	2754
5562_12	5562	PRKAA1	GGTCATCATCAAATGGAA	14081	12136	3681	1167	1379	3563	2165	2381	5053
284353_14	284353	NKPD1	GTCCAGCATCATGTGCAGG	1077	868	45	20	9	132	78	82	277
94086_5	94086	HSPB9	GGAGGAACTGGTGGTGCAGG	2040	1825	401	79	88	511	236	192	567
27236_7	27236	ARFIP1	GGCCGTGGCTCAAGAACTG	2394	1973	762	271	309	908	470	597	619
284677_1	284677	C1orf204	GCAGTGCAAGAACGGCCTCT	2312	1862	561	265	193	496	407	429	786
441151_28	441151	TMEM151B	GGTCACCAGATACCGCAA	1945	1792	499	240	108	511	287	283	894
7046_10	7046	TGFBR1	GAACGTTCGTGGTTCCGTG	15764	13508	3628	1576	1538	5035	3034	3360	5180
94032_8_fillup	94032	CAMK2N2	GGCGCGTCTACACTCCGGA	3020	2502	850	260	301	763	530	522	1309
2683_2	2683	B4GALT1	GTAAACGAGGGTGACGCCA	2219	2115	645	207	281	732	468	558	909
11182_9	11182	SLC2A6	GAACACCCTTTTGTTCTGCA	4460	3824	1387	482	453	1408	1049	949	968
9537_1	9537	TP53I11	GGATCTTGCGGGTCTTCAGG	2103	1646	495	187	187	653	358	470	702
51150_3	51150	SDF4	GAGAGAGTAGCCAACAGGG	2463	2009	514	206	254	576	345	379	903
6753_11	6753	SSTR3	GAGCACCTGCCACATGCAG	11466	9985	2589	920	1070	2897	1843	1840	3883
64149_7	64149	C17orf75	GTGAGGACGGAAGCCCAAG	1441	1308	217	117	99	279	205	174	408
23463_11	23463	ICMT	GGCTGTGATTCAGGAGAA	3572	3014	597	303	256	463	262	235	1000
4898_5	4898	NRDC	GATGATGAAGAAGAAGAGG	648	625	14	14	0	7	0	7	299
2700_3	2700	GJA3	GATCTGCAGCGCCCAGAAG	2283	2044	655	206	272	772	351	362	864
9367_1	9367	RAB9A	GCTCTTCCATACAATAGGTG	3110	2697	859	265	306	1021	549	702	1385
170679_10	170679	PSORS1C1	GGATGACTGCAGAAAAGGA	2084	1830	762	281	321	927	517	603	561
84626_11	84626	KRBA1	GCAGGAGGAAGAGCCACAG	1779	1784	455	115	134	374	230	215	482
23080_30	23080	AVL9	GCAAGAGATACCAAATACTG	3552	3015	1109	456	380	1156	652	777	1709
4622_8	4622	MYH4	GTTTGCCTGTGGCACCAAAA	2233	2048	902	334	292	857	486	674	761
6654_1	6654	SOS1	GTAAGTTTGTTCTCCTGAGG	666	591	100	54	65	81	97	85	133
54961_1	54961	SSH3	GGTAGTTTCTACACGAGA	6960	5958	1683	611	535	1737	1024	1037	2754
375056_4_fillup	375056	MIA3	GAACAACAGTCTTTGCAG	1877	1625	511	150	191	561	447	347	465
54899_5	54899	PXK	GAAGTTTCTTCATGACAA	8226	7112	2732	970	1141	2852	1799	1926	2619
50810_4	50810	HDGFRP3	GTTTGGAAAGTCAAACAAA	5277	4649	1653	720	520	1834	1248	1347	1982
286464_16	286464	CFAP47	GTCTGGAAAACTTTTGGGG	483	385	160	68	41	184	85	109	236
2013_6	2013	EMP2	GAGTACTCCACGCTGCAGG	3246	2595	925	349	407	900	519	634	1065
51805_4	51805	COQ3	GCCAGGAAAACCTTTGTTG	4327	3707	1118	500	522	1178	706	784	1705
8029_6	8029	CUBN	GAATGTGAGATAAATAACGG	5054	4464	1291	627	678	1448	935	975	1882
162417_3	162417	NAGS	GAGGTGCTCAAGTGCCAGCA	14305	12709	3747	1271	1358	3977	2312	2702	4092
57556_4	57556	SEMA6A	GCTGAATTCATCCCCGAA	1872	1657	495	214	273	488	370	375	774
9400_15	9400	RECQL5	GGCGGTCAGAGCCACACAA	4511	3958	1098	343	275	1190	629	817	1937
81691_14	81691	LOC81691	GAAAATCAGATGATGGTGG	857	762	220	183	69	276	165	150	655
203054_16	203054	ADCK5	GTGGATGTCCCCATCAAAG	4994	3788	1262	438	420	1265	722	843	1892
221481_5	221481	ARMC12	GGTGAGTTGCTACAGAGGGG	1624	1466	282	52	74	230	106	74	547
9577_4	9577	BRE	GGACCACGCTAGATATGAAA	7299	6254	1975	644	672	2116	1196	1321	3353
5682_9_fillup	5682	PSMA1	GACAGGTTTGGAAAATGTGA	2924	2519	133	58	4	49	40	3	873
9619_7	9619	ABCG1	GCTTCAGGAGAAGGATGA	4457	3749	1340	617	538	1558	900	1028	1589
140612_13	140612	ZFP28	GGAAGAGCAGTGTCCCTGGA	3262	2848	828	266	321	1000	514	560	1189
125981_10	125981	ACER1	GCACCCTTCTGTCCTTCCTG	4585	3839	847	267	325	939	642	689	1116
3455_15	3455	IFNAR2	GTATAGTGAGTTGGTACAA	3316	2928	1247	478	334	1106	735	898	1190
50840_1	50840	TAS2R14	GAGAGATTGCCAAAGCAGTG	11404	9950	3371	1309	1331	3550	2164	2288	3268
102_2	102	ADAM10	GGATTCATCCAGACTCGTGG	4943	4533	962	416	397	826	477	639	1996
10923_2_fillup	10923	SUB1	GAACAATGGAGCCAGCTGA	6764	5743	715	264	303	1063	554	551	2688
648_1	648	BMI1	GTTCTGGTCAAAGAATTCAA	5517	4655	1824	809	695	1880	1085	1162	2003
259232_23	259232	NALCN	GTGGAGGATAGTGCTCGA	991	891	358	141	135	299	158	209	411
8165_10	8165	AKAP1	GGGCTTGGATAGAAATGAGG	8058	6990	2047	880	831	1959	1203	1475	3338
962_6	962	CD48	GAATCCAAATTTAAAGGCA	4030	3009	705	295	244	809	500	556	1115
132_3	132	ADK	GTAGTAATGAGCATCCACAT	5644	4930	1532	646	600	1694	969	1250	1408
7799_1	7799	PRDM2	GATGATGAGTTGGAAGACG	5833	4964	1580	716	582	1790	1265	1139	2542
65108_2	65108	MARCKSL1	GAAGCCTTTCAAATTGAG	11448	10018	3999	1282	1449	3672	2362	2381	3466
26578_1	26578	OSTF1	GGTGGAAAGGCACCTCCAA	2939	2375	600	194	231	767	384	515	866
10106_1	10106	CTDSP2	GATCAAGGAAGGATCTGTG	4099	3744	618	211	288	910	487	554	1512
60490_4_fillup	60490	PPCDC	GGCCGGGCAGAAGAGCAG	1669	1333	349	58	38	208	92	48	708
8087_21	8087	FXR1	GTATCTTCATCTAGCTCAA	4934	4356	1458	524	572	1383	863	890	2366
388199_18	388199	PRR25	GGCTATCTCTACCACCCCA	3130	2616	1004	385	348	1120	626	614	747
54906_16	54906	FAM208B	GAAAACAGAATTACTTGG	2051	1775	606	257	181	661	417	465	728
2696_22	2696	GIPR	GCGTGGGTGCCAACTACACG	3184	2849	647	170	193	729	364	445	1434
23247_18	23247	KIAA0556	GGTTAAATTCCAGCACCACG	2578	2129	819	277	261	838	475	617	792
11249_8	11249	NXPH2	GCTGTCTGCGTACGCCATG	1343	1002	415	212	108	323	208	296	688
221496_6_fillup	221496	LEMD2	GGTGACGACTGTGGACAAGG	2133	1695	700	191	260	558	327	441	994
1439_28	1439	CSF2RB	GGGAGGTGAGGAAGGAGG	2639	2311	11	0	4	15	0	0	1235
4142_6	4142	MAS1	GATGGCATCGGTACCAGATG	9523	8465	1868	601	578	2021	1288	1480	2928
79078_6	79078	C1orf50	GCGAGCGCCACGAGGTCTA	1951	1773	420	99	253	431	274	303	524
137902_11	137902	PXDNL	GATCACAGTCACAAACCA	461	387	80	35	81	208	107	152	230
125111_5	125111	GJD3	GGATGTGGAAGAGCCAGAAG	1804	1488	322	133	246	459	256	223	724
2968_12	2968	GTF2H4	GCTGTGTGTGCCAGATCCGG	4071	3554	372	116	138	392	161	220	1538
55314_7	55314	TMEM144	GGCCTTGGAATCTTAATCTG	2631	2410	796	302	317	1123	611	529	613
56683_10	56683	C21orf59	GTCTGTGTTACCATGGAGA	1220	1114	60	0	17	23	16	66	459
124583_12	124583	CANT1	GTGATTCTGTCCGACGGCGA	3762	3410	711	319	239	1038	589	636	1696
10184_2	10184	LHFPL2	GGGAATCTTTATTCTCTGCA	2576	2224	770	293	278	768	541	619	996
4756_17	4756	NEO1	GGGCTTTATCGCTGCGTAG	6245	5398	1804	583	832	2001	1112	1316	2359
3024_2	3024	HIST1H1A	GCAGGCTGCTTCCTCCTCTA	6959	6551	1735	688	745	2023	1238	1324	2581
79990_7	79990	PLEKHH3	GCTGCTGCTGAACTGATCCA	2514	2123	379	109	98	370	189	226	1081
54474_19	54474	KRT20	GAAGTGCAAATCAAGCAG	2164	2060	564	266	306	662	360	488	642
23421_1_fillup	23421	ITGB3BP	GTACAGGACTTCCTCACAA	2069	1806	631	292	220	716	414	385	562
55578_7	55578	SUPT20H	GAACACTCGCCCAATGAAA	6628	5390	2095	853	941	1850	1229	1823	2448
1413_5	1413	CRYBA4	GCAGTACATTCTGGAACG	2417	2142	695	251	269	705	447	556	851
3590_7	3590	IL11RA	GACACCAGGGCTGTAGCCA	5831	5143	1439	570	640	1609	853	1086	1880
3683_18	3683	ITGAL	GGTCATTCCCAAGTACTTGG	7947	7218	2643	955	1006	2660	1783	1978	2880
221545_7_fillup	221545	C6orf136	GACTGTAGTCGTGGGACTGA	2260	1844	451	312	231	596	334	463	771
4985_7	4985	OPRD1	GCAGAGCAGCTCGCCGAA	9808	8484	2919	1023	1019	3405	1855	2164	3200
8437_2	8437	RASAL1	GCCAGCTGGTGGAAATCCAG	1314	1234	358	119	180	435	230	255	688
80059_8	80059	LRRTM4	GGATTCGCTCCATTAGCCA	2766	2434	934	312	351	950	633	613	1144
79874_9	79874	RABEP2	GATCTCCTGAATCAGCTCCT	2589	2212	819	438	242	762	603	580	683
79718_19	79718	TBL1XR1	GACATTGTATACGAGAAGGA	5376	4723	862	329	509	1191	672	547	2365
3033_2	3033	HADH	GATAATCGTCAAGCACGTGA	4607	4161	1418	513	542	1548	1012	923	1368
5197_2	5197	PF4V1	GAACAGCATCTCCTGGCGGG	626	470	112	92	51	214	136	113	188
83953_26	83953	FCAMR	GACATCGGATGCTACCTCTG	2845	2468	845	283	301	878	530	742	839
129685_17	129685	TAF8	GCTCCTTGCTGACAGAGGCA	4538	3919	1138	402	346	1177	644	687	1290
79827_22	79827	CLMP	GATCTCAGTGTGAGTCCCCA	3329	2923	1100	368	436	954	537	714	1274
192669_18	192669	AGO3	GCATGAAGTACTGACAGGA	1636	1305	587	228	205	622	414	399	584
659_22	659	BMPR2	GATTATCTAGATCAAGAGA	6395	5518	1611	647	636	1836	1099	1114	2091
54848_21	54848	ARHGEF38	GCTACAGAACACTCACCCTG	2525	2334	696	309	299	757	522	454	668
22989_32	22989	MYH15	GGAAGGCTGCGGCTTCTCCA	2347	1875	451	140	183	505	278	338	487
54664_5	54664	TMEM106B	GGAACAGGAAGAATTCCTAG	4609	4083	1014	330	398	1215	568	815	1872
2533_6	2533	FYB	GAATGTGTCTTCATCAAAA	2651	2320	1007	373	366	802	523	609	1101
6897_6	6897	TARS	GCCGGATATTGAATGAAA	2705	2633	534	310	229	680	319	364	1449
4160_9	4160	MC4R	GAAAAGGCTACTCTGATGGA	6311	5741	2389	926	717	2333	1545	1733	2061
594855_4_fillup	594855	CPLX3	GCTGGCCAAGATGATCGAGG	2668	2552	747	261	414	755	453	597	762
55184_7	55184	DZANK1	GACGACAGCCAAATATGGGT	2025	1739	578	160	160	671	345	361	555
80097_1	80097	MZT2B	GAGCATCTGGAAGACGGCG	2580	2454	632	265	214	660	320	308	1112
90113_16	90113	VWA5B2	GGGGTGCAGCAGGATCTCCA	2355	2186	193	63	90	119	75	117	1016
7011_4	7011	TEP1	GATAAACTCAGGCTCCAGGA	5303	4466	1300	470	524	1408	894	1023	2015
1456_1	1456	CSNK1G3	GCTATGGTGCTGGAACTGCT	10688	8735	3486	1266	1412	3782	2322	2695	2604
4832_4	4832	NME3	GAGGAAGGGCTTCAAGTTGG	8677	7252	1783	738	584	2006	1045	1277	2020
5582_3	5582	PRKCG	GACGAAACAGAAGACCCGAA	4584	3965	1372	498	557	1477	869	828	2060
8187_13	8187	ZNF239	GTTGCCTCACCATTTAACAA	3124	2988	1020	356	381	1120	652	699	1171
1129_30	1129	CHRM2	GAGAATGGCTGGAGCCCAG	6109	4982	45	9	14	21	8	5	2892
51237_2	51237	MZB1	GTGGGGCTGTGGCTGTGAG	358	365	211	47	50	168	101	82	124
285525_7	285525	YIPF7	GATGACATGAGCATCTCTGA	2475	2033	728	359	200	780	344	435	523
3684_42	3684	ITGAM	GACATCCTCATATCCCAA	2628	2154	821	279	314	996	614	710	739
3265_3	3265	HRAS	GGAGGAGTACAGCGCCATG	7270	6359	1912	912	947	2252	1321	1553	2083
257202_1	257202	GPX6	GCTGCCAAGCCTCAATAGG	5640	5014	1431	479	569	1505	907	985	1674
353_2	353	APRT	GGACATCTCGCCCGTCCTGA	7054	6025	1715	673	670	1884	1015	1262	1676
84444_9	84444	DOT1L	GATATGGCGCAGGAGTCCAG	6707	5780	1078	397	369	1200	682	570	3233
51657_1	51657	STYXL1	GTAGACGGGGTGGTGGGTG	2739	2072	707	195	259	889	498	376	776
29062_44	29062	WDR91	GTGATCCTGAACTTTGATG	1821	1671	381	198	130	514	230	252	430
8509_26	8509	NDST2	GATAAGTTTGTGGAGCCAGA	1197	1040	280	170	97	287	179	243	427
5935_3	5935	RBM3	GTTTCGGACCTATCTCTG	2030	1722	673	242	264	730	396	459	822
10474_12	10474	TADA3	GGGAGTAGTGCTTCCCCAG	3538	3031	358	115	79	333	182	155	1817
137814_8	137814	NKX2-6	GGCGGTGACAGAAAGCTGGA	2780	2412	836	287	318	916	504	717	1206
51135_4	51135	IRAK4	GGATTTGGAGTTGTATATAA	6992	6106	1905	660	768	2312	1396	1699	3187
5264_1	5264	PHYH	GAAAGGAGGTGAAACCATT	3108	2598	812	329	422	878	580	613	1098
146857_20	146857	SLFN13	GAGACTAAGCAACACGGA	1820	1584	493	118	178	579	334	425	549
5001_2	5001	ORC5	GTGTTGAATGCTTTACATTG	1767	1574	211	62	58	234	106	112	641
539_4	539	ATP5O	GTTCAGGTATACGGTATTGA	2522	2128	577	132	188	508	290	331	582
9612_29	9612	NCOR2	GGAACTCAGACAGCAGGG	4808	4151	1287	502	564	1457	993	1226	1864
5893_5	5893	RAD52	GTAGAACTTGCCATTGTTG	3134	2695	702	289	366	813	568	545	1015
83893_14	83893	SPATA16	GATGTTAGGTGGGTGCGCTA	2287	2160	503	255	150	544	302	519	714
7728_20	7728	ZNF175	GTGACCGTGGACTTCAGCA	1634	1412	362	52	163	515	186	331	569
64802_2	64802	NMNAT1	GAAAGGCCTGGAAGGAAG	9241	8173	1478	530	521	1350	774	879	2835
23173_3	23173	METAP1	GCCCAGCTTGATGCAAGT	2109	1682	248	93	73	191	124	94	529
CTRLHS_57789	NA	NA	GCAGTACTACTGAGTTTTTC	3604	3084	1249	438	429	1495	1004	983	1525
8175_14	8175	SF3A2	GGAGACCATCGACATCAACA	1882	1788	108	28	14	135	72	104	774
5024_17	5024	P2RX3	GTGGGTTTTCTTGCACGAGA	2425	2385	677	312	427	909	507	679	830
81929_3	81929	SEH1L	GACAGTAGCCCCAACGCAA	1759	1367	156	70	51	179	125	145	444
3799_18	3799	KIF5B	GATTTAGCTGGTAGTGAAA	2831	2424	879	316	434	1100	508	775	661
5499_12	5499	PPP1CA	GACGCTACAACATCAAACTG	8087	7209	1468	502	548	1562	789	996	3234
63946_10	63946	DMRTC2	GAGATGGGCGGTGACACCA	5581	4778	1526	615	560	1637	944	961	2033
56998_3_fillup	56998	CTNNBIP1	GCTCCCGGGAAGAGTCCGG	1728	1479	400	199	228	523	293	230	565
92345_1	92345	NAF1	GACCCCTCAAACGACTGTAG	2033	1734	297	166	201	475	254	273	540
7849_17	7849	PAX8	GGATCTTGCTGACGCAGCCA	7498	6691	2382	901	814	2729	1490	1676	1932
338324_4_fillup	338324	S100A7A	GCTCTGCTTGTGGTAGTCTG	2110	1829	254	210	138	368	139	156	774
388135_6	388135	C15orf59	GAACTCCCAGCTGTCTGAG	2057	2018	555	69	258	519	237	364	356
4047_14	4047	LSS	GAAGCTGTATGAACACATTG	8488	7602	2398	1094	1032	2743	1632	1879	2907
5918_4_fillup	5918	RARRES1	GTGCTGGCCGAGGTGCAGGA	2070	1799	458	142	207	415	424	391	735
388228_1	388228	SBK1	GGTGATGCTCACCTCCCGT	3180	2720	730	230	268	798	390	530	897
51172_11	51172	NAGPA	GCCATTGGCCACGACCGGAA	5288	4700	1793	655	597	1803	914	1074	1461
64333_4	64333	ARHGAP9	GTAGAAGCAGCGTCCAGAGT	2508	1908	243	72	110	357	208	215	641
10785_18	10785	WDR4	GGTCGGCAGTGAGGATGAAG	1828	1734	86	32	7	116	14	36	560
4897_16	4897	NRCAM	GAGTCTATCAGTGTACAGCA	4048	3548	1308	539	476	1507	969	1038	1385
976_3	976	ADGRE5	GACACACGAGGAGTTCTGA	5941	5247	1362	528	425	1562	912	1174	1834
10771_16	10771	ZMYND11	GCTAAGCTCAGCTGACGGG	4647	3873	1109	529	460	1178	644	847	2030
9538_2	9538	EI24	GAAGAGCCCAGAGTATAGAG	1869	1614	315	126	122	430	201	205	596
389792_5	389792	IER5L	GGAGCACGTAGGACACCAGG	2149	1695	246	78	80	348	129	181	401
10461_5	10461	MERTK	GCGTGAGGAAGGGATAACAG	5456	4756	839	255	355	841	513	520	1937
9668_9	9668	ZNF432	GATTTTCCCTGAAAAGACAA	2768	2246	593	168	155	722	388	467	863
23527_3	23527	ACAP2	GCGACGATTCTGCTTTGAGG	3748	3364	850	284	219	959	433	581	1735
51497_9	51497	NELFCD	GATGATTGCACATACCACG	2281	1983	135	19	68	162	55	48	913
51177_21	51177	PLEKHO1	GCCCATCCCACTCGAGACA	2108	1887	500	117	183	459	287	289	940
83903_24	83903	GSG2	GAGGCTGCAACCAGACAGG	14790	13053	2284	761	850	2353	1261	1408	5121
1296_13	1296	COL8A2	GGAAAACCAGGTGCCCAAG	1253	1139	360	140	192	417	199	252	659
149478_18	149478	BTBD19	GCTTCGTGGTTGGTCAAGAA	807	682	234	119	91	276	168	144	407
57412_6	57412	AS3MT	GCAGTTTTCTAGATGCTCA	7335	6233	2297	839	915	2538	1508	1787	3292
221687_3	221687	RNF182	GTGCTGGAGTGTTGTCATA	2350	2109	862	209	271	645	398	512	835
10663_20	10663	CXCR6	GATGCAGGTGAGGATGAGCA	10435	9342	2770	1104	1111	3040	1894	2085	3398
92667_15	92667	MGME1	GTCTGTCTTGTCATCCAG	256	194	47	8	32	39	37	64	165
100526767_4_fillup	100526767	RNF103-CHMP3	GAAGAGCACAGAAGTGATGA	2275	1932	292	62	82	257	101	148	569
23522_16	23522	KAT6B	GGAACTCAGTGTTCAGGA	5316	4704	1638	677	726	1968	1138	1317	2545
64170_18	64170	CARD9	GCACAGCCTCATGAAGGCCG	1804	1595	423	183	142	643	351	354	505
730112_27	730112	FAM166B	GGGAGGCAGAAGTGTGCGG	2598	2142	606	222	265	872	399	296	641
81490_10	81490	PTDSS2	GACCCCTTTCACAACATCT	14152	12327	3066	1364	1102	3240	1797	2030	4485
56163_10	56163	RNF17	GTGCACCAGGTGTGGAAGGA	2933	2516	945	305	437	926	661	676	844
142684_1	142684	RAB40A	GAACTTGAGCAGGAAGTCAT	1260	1072	358	86	91	285	160	173	556
80110_2	80110	ZNF614	GGTGAGAAAACACTTCTACA	2703	2205	553	292	230	790	358	411	976
8110_9	8110	DPF3	GCTGGAAGCCTTGCTCCG	3915	3279	1344	517	443	1349	869	1027	1744
728378_5_fillup	728378	POTEF	GAAGATCCTCACCGAGCA	2333	1878	833	245	365	1009	619	686	622
79442_15	79442	LRRC2	GGCAGAGTTCACTTCCCA	1801	1371	395	150	142	386	251	285	534
6913_20	6913	TBX15	GACACCTGGATGAGACAGG	3637	3301	882	330	295	992	665	737	1241
84700_49	84700	MYO18B	GGAAGAAGGAGTAAGTGGGA	2166	1823	359	127	152	478	252	295	677
5862_2_fillup	5862	RAB2A	GAAGAGATAGGCGTACGCCA	2651	2313	727	302	164	792	511	464	671
51121_3	51121	RPL26L1	GATCTTCCTGCGCACGTGTG	3665	3275	1012	329	358	927	560	678	1343
7021_7	7021	TFAP2B	GTTGAAGATGCCAATAACAG	3901	3151	1047	450	347	1059	626	700	1197
29925_12	29925	GMPPB	GCCCATCTTGCTGCACCAAG	12039	10358	299	88	53	190	126	78	2842
1690_21	1690	COCH	GCTATCACATGTTTTACCAG	973	716	187	81	53	240	107	170	234
121340_30	121340	SP7	GAGTTGTTGAGTCCCGCAG	3653	3240	711	328	258	927	534	524	1596
5598_18	5598	MAPK7	GAATCACGGCTGGTGATG	12660	10797	3507	1557	1477	4002	2291	2436	4005
1848_4	1848	DUSP6	GCTGCTGCTCAAGAAGCTCA	12372	10344	4961	1965	1820	5158	3106	3737	3375
9971_10	9971	NR1H4	GTTGGAATAATAGGATGACG	5706	5062	2141	662	695	2115	1228	1517	2195
52_3_fillup	52	ACP1	GTATGGATGAAAGCAATCTG	5519	4600	1606	692	519	1895	1143	1158	1696
1411_3	1411	CRYBA1	GAACTTTCAGGGCAAGAGGA	2585	2354	543	174	211	581	321	439	917
5595_18	5595	MAPK3	GCAGTTGCAGTACATCGGCG	7801	6826	2449	945	807	2370	1683	1507	2287
26112_5	26112	CCDC69	GAATTCTCCAGCAACATG	2662	2208	576	303	224	687	342	395	712
9249_1	9249	DHRS3	GGCGGCATTGTTCACCAGGA	2075	1855	500	261	135	637	385	399	1048
79091_27	79091	METTL22	GCTGGGTTGGAATCAGAGG	517	477	257	51	86	228	95	155	257
4435_13	4435	CITED1	GGTGAAAGATCGCAAAGCAG	3641	3252	1044	355	388	1291	712	808	1237
10109_7	10109	ARPC2	GGATTTGAAATATGATAG	2770	2346	1161	573	466	148	96	91	1267
5575_14	5575	PRKAR1B	GGGGAGACTGTTATACAGCA	5457	4643	1789	733	689	1900	1175	1572	1935
7637_23	7637	ZNF84	GGATGCAATGAATGTGGGA	3725	3210	820	237	368	968	576	631	1160
10605_5	10605	PAIP1	GTTTGCAGAGACCCTGAA	1868	1548	570	113	206	636	398	377	573
9467_9	9467	SH3BP5	GCTTCAACCAGAACAGAG	1775	1376	514	253	192	636	319	418	499
3310_23	3310	HSPA6	GCTGGAGATACCCACCTGGG	1345	1067	39	13	4	47	13	8	802
847_19	847	CAT	GAACAAGAAGGGGCCCACG	6243	5614	1972	738	702	2018	1321	1386	2180
3226_9	3226	HOXC10	GAAGCCCCTTTCGAGCAG	2408	2213	667	350	391	824	593	490	722
29028_16	29028	ATAD2	GAAGTCACTGGACAGGTCCA	11451	9703	2416	1082	1154	2451	1532	1529	4068
9862_18	9862	MED24	GCACATCGCCAAACTAGAGG	4824	4201	305	82	63	387	193	188	1015
2862_12	2862	MLNR	GAACAGGCACAGGCACACAG	6071	5181	705	244	258	695	384	438	1868
494551_37	494551	WEE2	GAAAGTAGAAGAAAGCAGGG	2908	2501	495	157	250	797	316	386	991
254531_30	254531	LPCAT4	GGTGCTATTCTTTCCTGA	4686	4011	1145	560	363	1401	747	881	2163
54583_6	54583	EGLN1	GTGCCGTGCATGAACAAGCA	2031	1947	653	309	254	695	464	525	814
7264_3	7264	TSTA3	GGGCCTACTTCCAGCAGTA	6266	5281	1702	632	631	1643	931	916	2035
9452_6	9452	ITM2A	GCACATCTCTCCACGGTAAA	2863	2493	965	341	422	1070	623	861	796
1960_14	1960	EGR3	GAACTTTCCCAAGTAGGTCA	5624	4952	1570	686	599	1831	1075	1177	1547
7201_5	7201	TRHR	GATTGCTATGTACCTCTCAA	6710	5827	2110	625	792	2069	1388	1475	2312
51289_4	51289	RXFP3	GGTGCGGATTCTCATCAGCG	3182	2996	976	360	327	1070	678	689	1587
140803_25	140803	TRPM6	GGGTAAAGAAAGTGAACAA	6338	5189	1894	847	778	2537	1517	1492	2235
5447_8	5447	POR	GGTCCACACCGACATAGATG	5147	4337	1401	423	397	1487	902	732	2234
79931_5	79931	TNIP3	GATCCTTCTCCCGCGTGCTG	3640	3330	1055	411	412	1072	795	693	874
126208_6	126208	ZNF787	GTAGGGCTTCTCGCCCGTG	5598	4844	361	110	153	579	300	403	2767
64089_3	64089	SNX16	GTAAATTTAGTCCTAATGA	6470	5684	2010	676	870	1933	1338	1509	1861
5138_12	5138	PDE2A	GCTGGGACTCACCATCCAGT	4097	3432	970	330	335	953	590	773	1441
6867_4_fillup	6867	TACC1	GTGATCCATCACTCGGAT	687	542	212	87	138	258	139	139	427
121441_18	121441	NEDD1	GCGGTAGATTTCATGCCTGA	2063	1726	196	61	86	289	175	378	700
55239_7	55239	OGFOD1	GCCCTTCCAGCTCATCATCA	4622	3879	1203	516	446	1237	859	908	983
3362_19	3362	HTR6	GCAGCACATCACGTCGAAGG	8702	7919	1881	688	753	2093	1125	1425	2916
8543_3	8543	LMO4	GTCCTGTTACACCAAAAG	1491	1308	473	153	200	429	271	298	365
79175_14	79175	ZNF343	GATCTTCACAGAAGCAGAA	5469	4660	1598	645	548	1871	1221	1420	1692
204474_29	204474	PDILT	GGAAGAGCTGGGCAAAGCTG	744	644	233	74	78	266	138	102	626
51026_3_fillup	51026	GOLT1B	GGTTTTATTTGTAGCCGGCT	1672	1501	217	68	154	245	141	126	658
5467_10	5467	PPARD	GAGCCAGTACAACCCACAGG	9733	8577	2764	1144	1284	2925	1757	1919	2890
85439_24	85439	STON2	GAGAGCCTCCATCCACCACA	3461	3051	1319	566	501	1322	862	934	875
4851_17	4851	NOTCH1	GGTAGGAGCCGACCTCGTTG	7366	6404	1846	620	654	2333	1294	1473	3617
23505_19	23505	TMEM131	GGAGGTACCAGAAAACTG	1590	1586	470	103	215	468	275	241	986
8508_7	8508	NIPSNAP1	GATCCACTTTGTGAACAAAG	1605	1440	361	185	186	424	304	300	565
2201_10	2201	FBN2	GCTATCCCAGGGATATGCCA	898	829	374	188	100	306	201	217	330
7329_5	7329	UBE2I	GCGCCATTCCAGGAAAGAA	3078	2732	108	78	175	143	77	118	1081
135932_3	135932	TMEM139	GCCAGTCTATGAAGAGGCCG	1481	1410	455	151	169	405	226	320	456
6886_7_fillup	6886	TAL1	GGGCAGCTCCGCTGTAACCG	3156	2763	814	233	314	755	407	466	1206
79794_2	79794	C12orf49	GATTATGGTCATGAACCTGG	1021	885	109	41	65	144	66	82	480
995_3	995	CDC25C	GACATCTGGACAGACGGTAA	19447	16948	4986	2082	1957	5778	3562	3470	2794
91582_6	91582	RPS19BP1	GACTTGGGCACCTTTCCCT	4064	3729	457	233	143	437	287	283	1330
2016_3	2016	EMX1	GGCTTTACCATAGAGTCCT	2885	2709	809	284	328	828	550	666	1201
975_8	975	CD81	GGTCATCCTGTTTGCCTGTG	3210	2649	987	355	428	1004	553	769	934
152992_3	152992	TRMT44	GGCCATGCTGAAGGAAGGGA	669	577	186	67	56	215	114	145	333
100134444_3	100134444	KCNJ18	GCTGTTCGGCGTCATCTTCT	2357	2135	509	117	272	654	450	506	746
2967_3_fillup	2967	GTF2H3	GATGCCAACCCAATTTGGTG	5902	4971	678	255	225	593	404	419	2134
8324_16	8324	FZD7	GAGAACGGTAAAGAGCGTCG	5786	5078	1823	742	781	2009	1443	1254	1991
4988_7	4988	OPRM1	GATCACTATCTTGCAAAGGA	10190	8887	2605	1062	1041	2960	1719	1920	4072
7088_22	7088	TLE1	GTGAAAAGACAGAAATGCAG	4112	3655	1420	450	424	1328	728	990	1694
6299_10	6299	SALL1	GTTCATCAGGATTATCAGGA	2922	2761	1090	328	435	934	543	626	1001
5428_10	5428	POLG	GACCTCCACGTCGAACACCA	8461	7660	1474	553	408	1245	526	379	2127
22868_20	22868	FASTKD2	GCACCAAAATAGTGTTCTGA	6767	6059	1782	764	826	1975	1088	1546	2381
5743_27	5743	PTGS2	GGGCAATCATCAGGCACAGG	5478	4661	1534	585	628	1708	897	1296	1663
344022_2	344022	NOTO	GGGAAGCAGCGGTCCAGA	2316	2283	770	331	226	564	397	468	798
50618_10	50618	ITSN2	GGGGTTGCTTCATAATAGGA	1519	1431	373	166	122	422	272	330	676
64855_36	64855	FAM129B	GAAGGGGAAACCGCAGGAG	2333	1964	423	178	219	457	315	289	716
9360_5	9360	PPIG	GAGTCACTAGATGAGGAGG	5980	5584	1293	611	609	1509	1149	1109	2065
9282_3	9282	MED14	GCAGTGTCCACAAACAGGA	2241	1848	98	8	16	127	75	74	819
23660_2	23660	ZKSCAN5	GAAGTTGGTGAAAATTGAAG	5052	4500	1448	560	438	1530	975	1006	1737
9831_17	9831	ZNF623	GAATTCTCTGATGCTCCATA	7002	6019	1676	676	694	1749	1132	1286	2630
5591_11	5591	PRKDC	GTGCAACTTCACTAAGTCCA	11973	10532	3386	1244	1229	3432	2147	2449	3958
113878_2	113878	DTX2	GGAGGTTGGTCATGGAGTGG	489	455	165	66	33	115	73	41	85
4627_20	4627	MYH9	GAGCCAGCCAGCCTCAAGG	2173	1933	155	86	31	219	85	85	555
56971_10	56971	CEACAM19	GGGAGCCTTGGAGCATCCAG	2246	1837	388	82	150	509	185	338	767
5232_15	5232	PGK2	GAACCTGCGCTTTCATGTGG	11263	10080	1224	367	365	974	556	581	3959
84969_6	84969	TOX2	GCCTACGTGGGGATGAGTGA	3953	3325	1439	514	503	1556	1050	1048	1399
92293_27	92293	TMEM132C	GGTGTAGTAGAGCTCCACAG	1752	1490	433	161	189	551	237	277	869
51411_3	51411	BIN2	GCTGAACCACAATCTCTACG	2212	1985	575	207	164	564	303	340	540
23321_29	23321	TRIM2	GTTCCACTCAAGGATGTGG	1693	1533	412	256	187	503	305	418	310
4140_2	4140	MARK3	GATCGTACATCGAGACCTCA	9933	8557	2814	949	1184	3432	1928	2413	2645
55063_1	55063	ZCWPW1	GCCCTAACTCCCCTAAGG	2723	2326	775	244	242	812	564	523	954
221393_2	221393	ADGRF4	GATTCCCAGGCAAGAGCTA	9547	8670	2886	1047	977	2926	2058	2157	3339
157769_3	157769	FAM91A1	GATGCTCTTGTCATGGGA	2331	2090	528	196	218	643	331	512	672
2556_23	2556	GABRA3	GGACACCTTCTTCCACAA	7229	6193	2165	805	722	2210	1332	1447	1923
10647_1	10647	SCGB1D2	GCTGGGCAGAACTCGGCAT	1082	981	249	54	61	209	142	141	550
403_4	403	ARL3	GAATGTATGGGACATTGG	5911	4972	1469	701	737	1817	1043	1301	2011
149018_6	149018	LELP1	GTTCTTGGGCTCAGTCTT	2006	1879	719	280	237	810	539	516	583
2107_9	2107	ETF1	GTGAAATCTGGTCTTTGGG	1657	1453	20	0	2	23	10	6	888
133686_9	133686	NADK2	GGGTAAACACTGATCCAGAA	2597	2276	638	133	356	796	507	566	703
57050_36	57050	UTP3	GACGAGGAGGATGGCGAGG	2840	2694	69	13	23	45	23	34	1346
81693_15	81693	AMN	GAAAGAAGACGTCGTCGTGG	6539	5869	1579	621	688	1820	1071	1110	2856
64434_1	64434	NOM1	GCTTTTAGCGGCGAACGAGG	1794	1557	147	41	34	181	136	114	527
53904_4	53904	MYO3A	GAGCACTCTTCAAAATACCA	10379	9208	2767	1122	1141	3001	1589	2244	3461
324_21	324	APC	GAAGTACTTAAACAACTACA	4462	3949	1413	512	502	1443	889	958	1289
6788_5_fillup	6788	STK3	GAGCTGGATTCCCACACCA	6590	6034	1970	715	565	2045	1492	1342	2305
CTRLHS_57533	NA	NA	GTAACGAGTTGTAAGTCA	2040	1801	804	214	305	830	476	542	1029
2244_7	2244	FGB	GGTGTCAACGACAATGAGG	4494	3715	1118	376	329	1361	845	837	1333
1497_5	1497	CTNS	GAGATGTCACTTGAAAAG	19101	16407	5206	2127	1899	5579	3450	3812	5854
9794_2	9794	MAML1	GAATGGCGATCAACAGAA	1897	1658	514	210	189	785	368	367	728
117195_3	117195	MRGPRX3	GATGACAGGTATCTGGGG	2951	2524	552	345	209	597	433	378	935
2931_16	2931	GSK3A	GAAGGTTCTCCAGGACAAG	18356	16046	5273	1685	2049	6270	3796	4261	4101
2832_22	2832	NPBWR2	GGGCGCCCAAGATGAAGA	1693	1470	500	289	125	639	393	328	617
64805_3	64805	P2RY12	GACACACAAAAGTTCTCAG	6635	5563	2146	851	832	2196	1404	1301	2230
29994_11	29994	BAZ2B	GAAACCAAGGAAGAAAGCAA	7024	6032	1209	313	522	1537	863	1110	2991
196463_20	196463	PLBD2	GAGGCTGAAGAGCTTCCTGG	1588	1473	110	8	42	128	27	42	823
5683_2	5683	PSMA2	GAACCAATTACCAAGCATAT	4878	4328	47	20	35	33	8	21	1383
23268_51	23268	DNMBP	GACTCATCCACAGTCCTCAG	2225	2023	727	342	301	1022	541	509	460
7134_2	7134	TNNC1	GATGAGTTCCTGGTCATGA	4632	4177	973	484	353	1098	588	673	1397
1120_16	1120	CHKB	GTTCGCCATACTTGCGGAG	3874	3162	1027	252	180	1185	527	643	1081
23295_2	23295	MGRN1	GCATCGGAGGAGTTCCTGAA	2252	2013	565	231	204	737	340	474	482
7112_3	7112	TMPO	GGATCAGCTTGTGAAATA	7088	5927	1803	684	748	2102	1228	1553	3162
9467_5	9467	SH3BP5	GCCACGCAGGACTTCCAGA	2047	1699	579	192	188	582	377	363	547
10293_6	10293	TRAIP	GAGAATCTAAAAGAGGCA	910	755	278	91	122	429	173	278	455
10472_6	10472	ZBTB18	GAGGTCTGTCACCTCCGTGA	5868	4799	944	314	420	1009	616	678	1648
64321_7	64321	SOX17	GAGCCCCATCGGGGACATGA	5015	4616	1404	486	702	1985	1042	1190	1861
4800_9	4800	NFYA	GTGGCACAGACTGCTGAA	2739	2408	598	219	271	760	406	486	1261
58487_5	58487	CREBZF	GCTTCTCTGACCTGCTGCAA	4514	3928	1283	570	539	1513	817	881	1499
103_45	103	ADAR	GCGGAGTGGTAAGACCAGA	3911	3343	822	284	273	822	487	428	1584
140564_10	140564	APOBEC3D	GTGATTCGACTGACGTTT	3781	3323	1103	334	285	1331	737	967	1732
56262_28	56262	LRRC8A	GGTCTGCCGCATGTAGAGG	685	601	225	62	67	188	97	146	332
912_14	912	CD1D	GCTTCACCAGGGACGTGA	4820	4117	1433	607	476	1301	756	883	1551
10973_10_fillup	10973	ASCC3	GTTGGTCACAAGGAAACAA	5078	4298	1557	667	532	1179	836	874	1995
83983_7	83983	TSSK6	GAGTTCATCGAGGTGTGCAA	14389	12720	2178	1013	927	3055	1642	1947	3722
285782_3	285782	CAGE1	GCCTCTAATCCACTGCAG	1892	1605	478	187	101	462	301	300	459
729159_12	729159	LOC729159	GGTCCTGGGATTGTACCAGG	1048	971	10	21	29	28	7	32	634
5427_3	5427	POLE2	GACTGAAGAGCTTCTGTG	9730	8163	248	87	60	232	143	99	3673
253143_12	253143	PRR14L	GAACCCTCTGAGGGAGCAA	2946	2519	477	103	161	518	262	341	563
11215_20	11215	AKAP11	GCTTTTGAGCACTTAGAAG	1512	1352	355	91	149	327	200	267	379
3460_12	3460	IFNGR2	GGCCGACATCATGTCCATAG	5122	4560	1534	519	543	1463	998	955	1878
2917_4	2917	GRM7	GTCCAGGCGCTCATCCAGA	975	836	321	141	159	447	197	273	437
81618_1	81618	ITM2C	GCTGTGGTGTGCTGTATG	2699	2574	822	316	453	1078	555	778	1052
1060_8	1060	CENPC	GAAGAGGATAAAACATCGGA	4595	3843	1209	435	491	1443	871	1036	1945
10063_2_fillup	10063	COX17	GAGAAAGGAGAAGAACACTG	2237	1974	247	109	39	186	103	125	723
5564_11	5564	PRKAB1	GGATGGCTACAAAGTTATTG	9660	8414	2640	934	899	2722	1666	1705	3719
27000_14	27000	DNAJC2	GGAATTCCTTTCAAACACTG	6777	5944	1259	460	375	1550	829	773	2156
29926_3	29926	GMPPA	GAGCACGAAGAATGCCTCG	3827	3269	1168	375	384	1279	660	938	1313
10311_11	10311	DSCR3	GAAGTTTACTCCCAGTCCCG	2439	2043	1003	480	519	890	528	758	641
23476_15	23476	BRD4	GACAGGGGTCTGGACGATG	4919	4341	403	186	127	514	272	307	2093
55845_8_fillup	55845	BRK1	GGATCCTCCTGTCCCGCCA	2035	1677	838	325	352	190	97	110	766
2956_15	2956	MSH6	GCCAGACACTAAGGAGGA	3254	2768	798	389	392	945	680	727	1443
339967_8	339967	TMPRSS11A	GTTCCCCTCTACTGAACAAA	2933	2597	948	411	286	877	516	630	1011
23218_33	23218	NBEAL2	GGAACCTGGAGAACATAG	2472	2167	535	197	158	649	355	374	1179
10665_3	10665	C6orf10	GAGAAAGACAAAATAGGAA	2863	2448	834	370	226	803	402	544	963
57085_1_fillup	57085	AGTRAP	GCGGCTTGAGCAGCAAGCTG	2202	1891	615	132	140	557	374	342	730
5673_2_fillup	5673	PSG5	GAAATACGGGACCGAGATGG	1098	963	380	102	125	392	184	262	660
9933_2	9933	PUM3	GTTCAAGAATAAGCAGCAAG	1912	1508	627	226	205	590	374	460	408
6143_6	6143	RPL19	GAATGCCAGAGAAGGTCACA	2994	2500	21	10	2	43	5	32	1097
8673_2_fillup	8673	VAMP8	GTGCGGAACCTGCAAAGTG	838	809	279	175	110	284	110	124	365
5373_2	5373	PMM2	GATTATGTGTTTCCAGAAAA	1271	1114	157	89	101	174	67	77	906
5595_9	5595	MAPK3	GCCGATGACATTCTCATGG	8814	7515	2631	1079	989	2706	1675	1778	3626
1745_1	1745	DLX1	GGAGACATTTGCTGGTTGGG	2111	1946	711	217	252	633	403	416	799
1147_20	1147	CHUK	GTATTCCATTGCTAGAAG	11002	9756	2931	1206	1065	3206	1875	2248	4290
390992_1	390992	HES3	GCCTTCAGAACTCCTTGCA	4979	4133	1208	469	584	1220	688	754	1657
387849_5	387849	REP15	GCTTGTTGGATCCCCAAA	1932	1638	645	323	278	705	483	500	751
10794_34	10794	ZNF460	GCAGTTGGACGTGACCCAGA	1415	1120	531	128	150	573	394	415	505
23065_39	23065	EMC1	GGTTAGGGTTTCAACTCCG	2109	1877	425	185	186	417	174	250	955
5409_6	5409	PNMT	GACCTCCAGGAAATCTGTCA	11983	10443	2887	1084	1072	3317	1932	2264	4136
9824_9	9824	ARHGAP11A	GAGACCATCAATACCCAACA	2527	2169	505	279	85	466	229	365	756
1022_5	1022	CDK7	GTTCTAAAACTGGCAGATTT	6910	5601	249	98	93	260	128	100	2701
29098_1	29098	RANGRF	GGAGAACCTGGCCCTGAG	1848	1736	373	175	110	503	321	211	424
151449_1	151449	GDF7	GCCTTAACGACGCAGACG	1282	1177	317	224	123	401	248	337	682
10199_5	10199	MPHOSPH10	GGACCTAGAAGATTTAGAGG	1899	1587	48	44	1	60	17	13	1077
55160_8	55160	ARHGEF10L	GACGTCCTTCCTGTGCAGGA	2979	2540	801	270	297	777	589	505	591
823_34	823	CAPN1	GAAGTCCTCAAAGCCCTCTG	3837	3289	581	252	158	628	300	372	919
65244_13	65244	SPATS2	GCTGCACAGTGTCTCTTGCA	3376	2945	700	245	249	875	516	617	991
3134_13	3134	HLA-F	GAGGCAGAGGAATATGCAG	2776	2390	862	277	382	921	559	646	942
10629_4	10629	TAF6L	GAAGATGTGGCTGAGCAGGA	6274	5375	1122	520	354	921	429	425	2764
1646_3_fillup	1646	AKR1C2	GATCCCATCGAGAAGAACCA	4387	4145	1190	435	371	1396	748	843	1568
1019_8	1019	CDK4	GAGTCCCCAATGGAGGAGG	6305	5643	615	335	355	826	613	564	2087
63935_4	63935	PCIF1	GGATGCTGGAGCGCAAGG	1505	1401	493	93	184	710	290	378	574
56108_11	56108	PCDHGA7	GGAGGTTCAGGCTCAAGA	2356	2036	662	228	345	763	393	619	998
1536_3	1536	CYBB	GAATCTCACCTTTCATAAAA	2770	2426	951	257	378	1141	748	746	840
387_2	387	RHOA	GTGGGCACATACACCTCT	2948	2427	83	33	18	117	52	66	1158
140886_15	140886	PABPC5	GATTCGGGTGAATCGCAG	1971	1510	774	253	277	835	446	586	788
55036_38	55036	CCDC40	GGAGATGCTGAAAGCGAAG	1847	1632	280	68	186	348	200	259	601
285237_4	285237	C3orf38	GTACTTAAATATAACTTCT	1211	1128	353	109	107	241	252	273	620
430_2	430	ASCL2	GCGTGAAGCTGGTGAACTT	3038	2632	830	357	294	940	493	551	1190
728118_6	728118	NUTM2A	GGAGGGTAGACAGCACCAGA	2273	2011	530	191	172	513	367	341	766
81848_2	81848	SPRY4	GTGCGCATCCAGCCCAAGG	850	782	329	87	83	304	146	157	338
92340_2_fillup	92340	PRR29	GGTGGGACGGCCCACGAGA	1794	1743	396	180	189	376	316	334	592
162466_6	162466	PHOSPHO1	GCAGTTTGTGGCAAAACA	8051	7071	2041	991	721	1958	1357	1520	2589
647310_2	647310	TEX22	GGCTGCTATCAGGCCCAGT	1778	1536	245	65	86	311	155	201	474
246176_28	246176	GAS2L2	GATCCTCCGGAACCATGTGA	2378	2169	516	156	145	476	290	348	798
5603_6	5603	MAPK13	GTGCACGACCCCAGCAGAG	3083	2652	435	168	169	529	253	236	1006
2811_44	2811	GP1BA	GCAGCCAGCGACGAAAATAG	4534	3831	1213	403	403	1287	648	767	1833
59340_3_fillup	59340	HRH4	GAAAGCGCTTGTGACACAA	10142	8725	2677	999	1056	3106	1678	1882	3590
79796_27	79796	ALG9	GCTGGTCATGAAACACAGG	678	595	225	95	54	219	95	116	378
337867_4	337867	UBAC2	GCAGAAGGCTCTTCGACAG	1867	1574	499	328	189	618	454	395	664
80325_3	80325	ABTB1	GTAATCGCGTAGAGCCCGG	1650	1485	261	108	138	366	207	279	520
6693_31	6693	SPN	GCTAGCTGCCGTGGTAACAG	2623	2272	652	333	289	774	495	434	853
116224_8	116224	FAM122A	GGACTTGATCAACCGAGAGA	2591	2078	408	191	150	522	266	303	792
121340_18	121340	SP7	GGGGTGTGTCATGTCCAGAG	4632	4065	1299	482	383	1187	727	908	1439
339559_9	339559	ZFP69	GATGTGACTAAAATGTTTGA	4861	4200	283	115	141	404	192	187	1600
8648_6	8648	NCOA1	GCATCCTGCAGTTAAAGGTA	14804	12875	4329	1856	1617	4914	2855	3042	4510
10660_2	10660	LBX1	GTTACTCGCTGTGCGGGG	2481	2098	751	241	298	862	523	639	906
81490_16	81490	PTDSS2	GTGTTGTAGGCCGTGTCCTG	6141	5239	1780	633	680	2016	1214	1383	1938
6790_2	6790	AURKA	GAAATACAGTCCCACCTT	8099	7091	52	53	20	90	36	72	4536
2841_4	2841	GPR18	GAAGCCATAAAGCAATGCTT	9290	8470	2736	890	1135	2930	1837	2172	3018
83874_2	83874	TBC1D10A	GATTCGTCTGCGGTGCCAAA	3507	2999	1205	449	410	1299	588	917	967
5684_2_fillup	5684	PSMA3	GGGTCTTACAGTGTGAATGA	2920	2550	131	40	36	165	67	35	1399
5626_9	5626	PROP1	GAGTGCTCCACCCTGCAGA	5573	4495	1065	445	378	1315	743	834	1667
10036_31	10036	CHAF1A	GAAGCCTCTCCCTCCAGGG	5402	4423	334	159	103	364	217	173	1970
80834_11	80834	TAS1R2	GGCCAATGACAGCCACCACA	8655	7342	2564	1060	968	3169	1789	1892	2245
50485_40	50485	SMARCAL1	GAAATGTTCTGCCCCGAAG	6024	5047	1182	513	409	1379	715	799	2507
124411_3	124411	ZNF720	GCCCTCAGAATTTAAACTTA	1822	1621	778	281	236	805	476	545	566
148103_23	148103	ZNF599	GGAAAGGGTTTAGCAAGAAG	3597	3158	1039	280	293	1343	749	658	1297
54467_24	54467	ANKIB1	GCTTTTCAGCACAATCACA	6146	5213	1525	746	523	2047	1146	1223	1633
54463_4_fillup	54463	RETREG1	GGAAAACTTGCCTTGCCA	3008	2551	892	262	321	1112	559	553	1025
10951_8	10951	CBX1	GAGTACCTCCTAAAGTGGAA	5816	5432	1072	534	398	1462	742	750	2532
53836_23	53836	GPR87	GTACAGCATAACCTTCACGA	1032	984	270	113	82	341	200	259	366
131578_3	131578	LRRC15	GCTTCGTGAGTCCTACCAGG	2151	1872	360	171	130	456	297	192	775
23345_36	23345	SYNE1	GCTAACTATGCTGTCCACGG	1881	1559	448	127	216	508	280	236	474
4259_1	4259	MGST3	GAAGATGTGCCCATTTTCA	4662	4092	970	533	266	1150	675	642	1394
2241_3	2241	FER	GAAGGAAACTGAAAAGGCCA	5455	4816	1519	536	525	1709	939	1025	1728
51673_14	51673	TPPP3	GGAGAAGACGATGTCCACAT	1902	1675	519	196	266	597	305	347	662
7760_19	7760	ZNF213	GAATCTGCCCAGCATGAGGA	7937	6894	1733	660	704	2223	1404	1339	2139
50840_4	50840	TAS2R14	GATCGGATCCTCACTGCTT	10018	8594	2528	829	1112	3001	1773	2004	3162
53905_18	53905	DUOX1	GAATGTTGAGGAACTCGGCG	6424	5709	1308	426	479	1566	771	908	2398
22906_28	22906	TRAK1	GGTGGAACACATCAGGGAGG	1920	1596	291	92	92	270	225	261	459
22875_4	22875	ENPP4	GGAATTAGCCACAATGCCA	910	757	172	135	122	273	124	221	552
54914_15	54914	FOCAD	GAAGTAAGACTTTCAGCA	3063	2430	663	236	296	659	508	490	1083
151531_3	151531	UPP2	GTTATACCTGCCTCCAAT	1939	1746	524	223	213	636	396	477	670
389761_11	389761	SPATA31D4	GAAGCCAAAGGGGACACAG	2588	2180	440	201	276	614	368	312	832
93081_1_fillup	93081	TEX30	GACCGTCCTTTCACTGCCA	2951	2512	971	377	312	943	557	518	583
56110_26	56110	PCDHGA5	GCTGCTCATGCTAACCGCCA	1165	1001	336	127	198	417	257	278	248
387357_11	387357	THEMIS	GAAGTCATAGAAGCACCTGA	2325	2236	888	233	363	839	584	669	700
7903_3	7903	ST8SIA4	GGTGAATTGTCTTTGAGT	1476	1287	362	173	197	428	321	265	574
CTRLHS_57574	NA	NA	GCAAAGCTGATCGGCTGT	3810	3172	1307	487	541	1478	783	971	1585
342035_13	342035	GLDN	GTTGCCAGGACACAACGGAT	2204	2040	526	169	232	781	346	441	585
11335_5	11335	CBX3	GTGTAGTGAATGGGAAAG	3361	2758	434	164	173	517	285	302	1489
5590_9	5590	PRKCZ	GAGGATATGGGGCCTCGCG	4450	4037	1261	486	581	1422	846	795	1443
57654_19	57654	UVSSA	GAGTTCCTCCACAATCTGGA	2338	2060	631	277	257	675	365	465	430
51673_5	51673	TPPP3	GGCGACCAAGAGATTCAAG	2121	1803	766	258	262	739	574	464	621
7074_36	7074	TIAM1	GTGTGTTATAATTACTGTA	3839	3089	1270	465	506	1239	754	891	1532
10390_11	10390	CEPT1	GATTTGGGGCAATCCAGGA	7587	6295	428	174	102	303	101	170	3423
3355_16	3355	HTR1F	GAGCTGGATTATGGGGCAAG	13401	11726	3984	1268	1608	4130	2661	2652	4753
51530_15	51530	ZC3HC1	GCTTCCTTCCCTAAGGCCGG	4094	3891	682	365	192	952	580	589	974
55806_3	55806	HR	GATGCCTGAGCATAGTGG	6847	6182	2059	854	750	2428	1417	1367	2773
4634_6	4634	MYL3	GAAGTGCTCCGTGTCCTG	1220	1080	276	68	91	347	209	223	473
23352_18	23352	UBR4	GTTGCAGGCATTATGAAGA	13753	11993	1946	559	588	2226	1222	1148	4197
7167_5	7167	TPI1	GCAGTCTTTGATCATGCCA	8429	7441	397	185	128	376	140	135	2499
27067_1	27067	STAU2	GTAGGAGAGTTCTCTGCAGA	1655	1474	445	194	164	359	254	299	725
1124_6_fillup	1124	CHN2	GTGGATCATTAGGTACCGGA	1389	1093	390	169	154	515	224	262	555
7153_12	7153	TOP2A	GTATATGGAATAATGGAAA	3416	2751	252	86	134	309	147	183	2241
375759_5	375759	C9orf50	GGAACTCACGGAACCTGCTG	2305	2143	533	184	164	706	423	411	744
51282_5	51282	SCAND1	GCCCCTGAGCGTAACTGTG	2998	2500	812	386	308	918	507	561	800
4544_3	4544	MTNR1B	GCGGTTCCTGAGCACGGAG	8460	7608	2845	902	1077	2952	1816	1975	3398
22930_9	22930	RAB3GAP1	GTACGAACTGATTTCGAAA	1653	1582	465	169	150	507	292	238	710
7746_2	7746	ZSCAN9	GAGGCCACATGTGAGCACAA	4900	4393	1693	514	670	1928	1081	1169	1721
286436_3	286436	H2BFM	GAAGGCCCAGAAGCAGAAG	5811	5047	1936	697	610	2120	1079	1090	1913
7083_2	7083	TK1	GGCTGTCATAGGCATCGACG	7846	6772	1437	447	613	1831	1027	1400	2974
9213_12	9213	XPR1	GATGAGGACACAGTAAAG	1871	1797	287	182	178	490	233	167	687
6399_2	6399	TRAPPC2	GCTTCTACTTTGTAATTGT	1726	1540	210	65	76	257	112	124	703
25843_4_fillup	25843	MOB4	GAATCATCTGTAGCGAAACT	2266	1946	586	253	153	379	152	222	1085
654_6	654	BMP6	GATGCAGAAGGAGATCTTGT	824	665	237	125	61	264	160	182	332
5165_14	5165	PDK3	GGAATTGTTTGATGGAGAG	8927	7777	2790	1157	954	3454	2104	2441	3142
81619_2	81619	TSPAN14	GATGTTGTAGCTGAAAAGG	2582	2145	833	331	242	672	425	335	1157
338949_18	338949	TMEM202	GCCTTTGGCATGACATCG	3171	2677	838	438	363	985	558	569	1003
768211_7	768211	RELL1	GCCACCTGCTTAAGAAGAA	1790	1510	467	211	229	562	381	470	735
89886_8	89886	SLAMF9	GGGACATCCAGCTACCATCA	3202	2610	798	252	221	737	479	499	1195
63035_16	63035	BCORL1	GGAATGCATCTGGAACAGAG	5547	4791	1318	459	559	1666	910	1057	2381
1381_4	1381	CRABP1	GAACTGATCCCCGTCCTGG	5639	4741	1492	504	612	1736	934	1050	1685
6401_16	6401	SELE	GGGTTACCTGCCAAGCAGCA	5664	5012	1741	808	683	1904	1087	1256	1610
5201_2	5201	PFDN1	GTTGAGTGTCAATAACTT	1838	1605	656	181	159	503	294	445	561
660_27	660	BMX	GGTTAGAAATTCGAGCCAAG	7533	6475	2788	1083	1189	2993	1986	2121	2432
79178_4	79178	THTPA	GAAGGTGACCCGGTACTCCA	1141	1046	514	103	161	470	236	254	655
127343_12	127343	DMBX1	GAAGCAGCGTAGCCTGCAGA	5629	5007	1584	730	593	1691	1004	1169	1607
CTRLHS_57974	NA	NA	GCAAATTCAGACAGCTAATT	5063	4151	1822	813	726	1851	1165	1419	2208
4193_3_fillup	4193	MDM2	GAGAACATTACCGGATTCGA	3914	3316	1077	364	348	1066	680	678	2272
407_3	407	ARR3	GTACAATTTGCACCACCGG	1742	1568	499	152	217	490	283	335	585
57335_2_fillup	57335	ZNF286A	GGCCATGGACTTTACACCAG	3684	3243	1135	431	490	1148	700	698	1282
388228_14	388228	SBK1	GAAGTCGGCCAGCTTTACG	6977	6188	2254	989	876	2408	1436	1554	2016
8896_7	8896	BUD31	GAGGAAAGTGGAATCTCTG	2171	1769	17	0	15	36	7	3	565
3664_28	3664	IRF6	GTTCTGGAGAGCTATAGAA	2883	2437	819	300	423	764	512	549	832
1436_32	1436	CSF1R	GAAGCCATGCCAGGGCGAGA	17849	15681	3812	1515	1362	3819	2659	2656	5279
196913_14	196913	LINC01599	GAATGTGGAAAATCACCCAG	2417	2135	663	239	219	862	530	530	793
26747_23	26747	NUFIP1	GATCAAGTTAGACACTCCAG	5044	4613	371	203	129	369	201	189	2111
90843_6	90843	TCEAL8	GAAGCAGAAGGAAACCCCAG	2283	1846	488	148	193	382	302	308	731
7570_1	7570	ZNF22	GTTTTGCGCTTGTTCTCAT	5280	4541	1683	606	607	1670	866	1039	2077
5582_22	5582	PRKCG	GGGCTGCTTGAAGAAGCGAG	4198	3475	854	449	426	1221	689	819	1242
1385_10	1385	CREB1	GTGGAGACTGAATAACTGA	2557	2154	362	157	148	395	275	350	696
360023_12	360023	ZBTB41	GAATGTGTTACGTGATCCA	5902	5136	1546	746	610	1679	948	966	2201
2664_10	2664	GDI1	GTGAGTCCCTGGCCCGGTA	1872	1752	626	90	255	408	315	380	432
64344_20	64344	HIF3A	GAGCACCAGGCACTGCAG	2759	2374	288	123	108	289	185	207	1025
2647_4	2647	BLOC1S1	GGCCTGGTGTTCTTTTAGG	1730	1467	322	98	125	246	89	125	473
115677_5	115677	NOSTRIN	GTTAGCAGTGCCTGGGCCT	2246	2108	852	219	299	836	381	693	801
3037_23	3037	HAS2	GAAGAACAACTTCCACGAAA	12495	10761	3626	1512	1391	3987	2316	2416	3868
5610_19	5610	EIF2AK2	GGTCTCAGAAATAATCAA	3725	3104	977	420	340	1037	522	657	1135
26011_22	26011	TENM4	GGCTCTGATGCCGACATGG	2302	1854	769	236	278	950	530	576	539
4162_44	4162	MCAM	GAGACAACCAACGACAACG	2704	2195	730	259	295	942	403	720	1074
30010_13	30010	NXPH1	GTTCCTCAGCCAGTCCCAG	662	515	216	106	79	262	131	218	293
9468_10	9468	PCYT1B	GAAGAGGTCAAATATTCCAT	8708	7655	1447	478	589	1310	843	779	2665
5189_22	5189	PEX1	GACGCGTTATATATACTAGG	1008	780	337	100	132	254	131	159	749
11022_22	11022	TDRKH	GAAGACATGACAGAGCCAGG	5601	4989	972	440	371	985	629	673	2432
2046_35	2046	EPHA8	GAAGCTCTCGTCGGCCGCAA	11599	10145	2689	1135	1122	3183	1721	1844	3110
55591_6	55591	VEZT	GAAACCGAAGTGATTTCCAG	5877	5107	548	185	156	542	219	251	2125
54674_11	54674	LRRN3	GTTATCTGGTATTTCTGTG	2930	2451	842	339	310	932	565	631	1058
65260_1	65260	COA7	GTTGGCCTCCTGGCACATGA	2671	2417	410	194	93	490	179	143	533
3705_7	3705	ITPK1	GAACCTGTGCACCAGCTCCA	14595	12138	2304	846	894	2790	1514	1686	4106
161502_3	161502	CFAP161	GGGCAGGACTTTTGCCTG	1825	1538	587	185	243	622	388	492	583
5571_4	5571	PRKAG1	GCAGCGATGAGACTTCATGA	3750	3490	649	262	218	770	433	366	1837
100507050_1	100507050	TPBGL	GTAGCACTGGAAGGGGCA	1343	1202	536	93	141	591	243	370	477
344892_1	344892	RTP2	GGAGAACATCGAGGGCCTGG	2742	2124	794	148	282	725	351	483	922
22870_33	22870	PPP6R1	GCCGTAGAGCCGGTTCAGAA	7804	6687	2247	831	899	2798	1708	1701	2169
3930_11	3930	LBR	GGGAAGCAGAAGCAGATCGG	6414	5460	1461	575	615	1513	1036	1033	2732
10153_20	10153	CEBPZ	GATACAGCTTCTGAGCAA	3945	3417	42	29	14	75	48	39	1720
7182_21	7182	NR2C2	GATGGAGCTGGAACTGGGA	12529	10993	2878	1060	1093	3388	1915	1887	4028
340745_12	340745	LRIT2	GTGCATCCTGGCAGACAGAA	1633	1356	445	168	124	504	264	282	634
5243_7	5243	ABCB1	GACCACCTTGGTCCTCTCAG	3623	3393	924	372	398	868	598	586	1054
81629_8	81629	TSSK3	GGACGATTTGGAGCTCCCGA	3509	3215	883	267	380	845	582	700	1426
3038_7	3038	HAS3	GGACTCGAAGCATCTCGA	2473	2049	511	293	188	597	347	552	752
55743_2	55743	CHFR	GAGACCAGTTTATTGCTG	2841	2614	678	229	212	706	541	454	1111
60680_5	60680	CELF5	GAAGTTCTCCTCCCACACGG	2362	2000	456	127	178	393	276	419	715
54899_9	54899	PXK	GATCAGAACCAAAGTGGG	6350	5308	1748	635	591	1710	1003	1000	2020
55577_1	55577	NAGK	GGGCCAAACGGAAAGCAG	6245	5632	2003	823	696	2232	1055	1312	1929
7712_29	7712	ZNF157	GACGTAAAAGAACACCCAG	3572	3144	1159	405	512	1234	743	960	1339
6428_6	6428	SRSF3	GATGCAGTCCGAGAGCTAGA	3928	3602	28	3	8	20	13	13	1551
253782_1	253782	CERS6	GAAGCCAAGCACGCTGACG	4474	3893	1618	556	565	1873	952	1128	1187
51063_13	51063	CALHM2	GCCAGGAGCTGTTCTCTG	1567	1494	608	150	171	586	230	355	622
219670_4_fillup	219670	ENKUR	GCACTCAGAAGAGCACGT	1076	930	401	149	243	356	281	293	206
1491_13	1491	CTH	GGGCCAGGATCCAGAGCAA	6159	5409	1518	496	407	1315	642	813	1844
23173_1	23173	METAP1	GATATTAATACTGACCCAT	3385	3028	680	293	342	703	348	368	1495
56937_5	56937	PMEPA1	GAGAGCACAGTGTCAGGCAA	2942	2565	721	190	231	876	453	527	887
2879_2	2879	GPX4	GAGATCAAAGAGTTCGCCG	4988	4194	284	94	128	309	143	151	2213
2295_6	2295	FOXF2	GCTTCATCAAGCTGCCTAA	4936	4355	1329	589	452	1563	842	1022	1543
5591_4	5591	PRKDC	GTGAAGTTGCACAGAAGTG	8157	7214	2324	957	886	2579	1538	1751	3685
55227_7	55227	LRRC1	GGACGTAGACCAGCGAGCAG	1936	1658	663	263	271	693	470	445	788
6721_49	6721	SREBF2	GAATGACCGTTGCACTGAA	8466	7242	2315	797	1074	2685	1722	1799	3347
23654_4	23654	PLXNB2	GGCCTCATCCACAGCCAGG	1948	1766	428	108	101	457	220	269	485
10558_14	10558	SPTLC1	GAATCCCTTCCAAAATAAGA	9539	8221	768	260	389	844	450	584	2697
6619_5	6619	SNAPC3	GGTACAAGATATTCACAGAT	1967	1622	45	14	7	50	13	21	665
10401_22	10401	PIAS3	GAATGGGGCCGAGCCCAAG	4351	3789	816	373	372	953	622	725	1959
259292_6_fillup	259292	TAS2R46	GGCACATAACAAGAGGAAGG	2654	2236	640	359	237	796	426	409	963
6320_12	6320	CLEC11A	GTAAGTGACGATGTCCTCAG	445	407	175	51	43	214	115	99	318
196483_6	196483	EEF2KMT	GCACGGCCATCATCTCCTA	2335	1896	507	153	117	634	334	335	811
8449_6	8449	DHX16	GAAGCGCCTCAAGATGGCCG	4917	4359	1144	333	489	1312	610	846	2355
22933_13	22933	SIRT2	GAGCTGACCTTGGAAGGGG	6846	5961	1755	736	587	2194	1086	1294	2556
6591_2	6591	SNAI2	GCCCCATTAGTGATGAAG	2915	2543	1307	326	392	1322	640	635	989
11142_1	11142	PKIG	GGAAGCTGGCTGGAGACAT	3020	2567	660	298	296	848	480	602	917
339324_4	339324	ZNF260	GCATTTTCTTATGCTCTACA	4646	4008	1443	611	612	1649	871	1162	1632
2081_2	2081	ERN1	GTGTGTGATCACGCCCAGCA	6483	5545	1648	667	558	1803	913	1174	1980
2877_5	2877	GPX2	GCCACATTCTCAATCAGCA	6367	5462	1790	740	594	1929	1158	1332	2509
53834_17	53834	FGFRL1	GGAGGGCTGTGTGAAGCG	2015	1774	700	272	208	629	336	448	997
2767_4	2767	GNA11	GCCATCAAGACCCTGTGGG	1677	1440	371	239	147	573	217	320	589
10198_11	10198	MPHOSPH9	GAGCACATAGATGTTCCCAA	5832	5586	1577	594	811	1755	1044	1284	2492
8328_2	8328	GFI1B	GCTGACGGAGTGCTCCAGGA	4450	4024	1181	405	452	1466	874	953	2100
80115_25	80115	BAIAP2L2	GCTGACTCTCAGACACGA	2405	2132	867	213	326	928	496	580	761
4682_2	4682	NUBP1	GGTATTGTCTGGGAAAGG	1524	1343	25	12	5	20	1	2	475
10295_17	10295	BCKDK	GGCCGACTGGTTGTAAAAGG	5976	5283	1588	692	463	1847	1125	1243	2033
6444_3_fillup	6444	SGCD	GATGGAGGCCCCAAAAGGAG	2122	1834	277	98	79	363	266	221	710
64979_1	64979	MRPL36	GACGACTGAGATAGAGCAGA	1892	1536	486	108	209	310	135	205	645
4839_42	4839	NOP2	GCCTGGAAAGCTACCAAA	4703	3881	237	84	51	167	153	114	1766
5420_13	5420	PODXL	GAGGTCTGTGGTCACACTG	3685	3295	1014	435	554	1420	757	827	995
5346_22	5346	PLIN1	GGATCCACATGGCCACGGTG	2370	1993	626	185	179	757	439	472	784
4092_5_fillup	4092	SMAD7	GCCTTGATGGAGAAACCG	2377	2010	744	357	309	885	574	641	1108
221496_1_fillup	221496	LEMD2	GGAACAAGCCATGTATGAGA	2408	2308	448	111	124	489	234	192	1001
29015_15	29015	SLC43A3	GAAGGCTATGATGAGTGTGG	3327	2858	915	393	423	1143	563	745	1188
9043_2	9043	SPAG9	GAGCTTTCTGATGTTAGCCA	3512	2631	425	155	189	574	341	314	1092
64318_4	64318	NOC3L	GAGGATCAAGAAGAAGAGA	4909	4651	689	178	170	795	460	449	1787
116255_1	116255	MOGAT1	GTGTCCTACATGGTAAGCA	579	492	159	56	43	187	93	85	362
4829_21	4829	NMBR	GAAGGCCATGGGTATCTGGG	8479	7524	1820	538	438	1564	787	1150	2855
783_20	783	CACNB2	GAGATACATCGGAATCGGA	3484	2868	1121	338	468	1022	754	661	1202
9527_7	9527	GOSR1	GGCTTGATCCATTTAAAAG	5053	4373	547	185	234	602	383	377	1466
163688_7	163688	CALML6	GGCCAGCTCACTCTTGGTG	1558	1371	276	107	100	340	148	220	512
5805_6	5805	PTS	GCAACAATCCAAATGGCCA	6897	5706	1897	609	708	1922	1195	1316	2421
11309_12	11309	SLCO2B1	GACATTAACCAGATGCCAGA	3804	3057	1118	401	392	1431	681	767	939
27334_24	27334	P2RY10	GATGTAATAGTAAATCCGG	3567	3068	980	288	366	1281	606	642	1786
474_3	474	ATOH1	GGGGTGCAGAAGCAGAGA	3804	3561	912	294	284	842	459	560	1625
10224_2	10224	ZNF443	GAACACTGTTTACATTCATA	4826	4042	58	8	50	141	77	61	1632
7157_11	7157	TP53	GACTGCTTGTAGATGGCCA	8383	6818	2354	869	981	2857	1614	1774	2853
2244_16	2244	FGB	GGATTGAACGAAGCACACGA	2872	2559	854	332	436	1007	609	639	1209
56923_28	56923	NMUR2	GGAAGAAGTGGCTGCGCCG	2958	2596	840	361	344	856	477	653	1002
165100_1	165100	TEX44	GGATTTTGGCTGGGAAGCAG	1993	1727	381	187	143	407	248	232	658
6007_15	6007	RHD	GAGCCAGTTCCCTTCTGGGA	2399	2298	573	140	162	593	329	323	629
23408_8	23408	SIRT5	GATTTGCCTGAAAATGGCT	8120	7297	2133	747	818	2398	1290	1395	3050
80349_15	80349	WDR61	GAATATTCTTTGGACACGAG	5546	4902	1012	341	423	997	639	689	2538
4214_24	4214	MAP3K1	GGAAGCACGAATGGTTGGAA	8581	7541	2718	1062	890	2881	1924	1644	2314
80896_6	80896	NPL	GATCAGGTGATAATTCACGT	3283	2880	936	471	354	1042	505	632	1423
5824_15	5824	PEX19	GCCTAAAGGAAACACTAAG	2374	2270	635	258	189	765	393	513	1089
5598_22	5598	MAPK7	GTTCTCATTCACCAATAGGT	7514	6210	2293	711	1023	2111	1236	1567	2833
6431_14	6431	SRSF6	GTTTACGAGCTGAACGGCA	2035	1684	179	138	84	285	100	140	658
79603_11	79603	CERS4	GAAACACTTCCTCACGGAA	4716	4356	971	297	296	915	573	561	1384
1716_5	1716	DGUOK	GTGAGTAACTTCACAAACG	3365	3038	1149	366	497	1132	756	666	620
3133_20	3133	HLA-E	GAACTGTTCATACCCGCGG	1856	1721	323	148	136	334	203	185	916
256586_6_fillup	256586	LYSMD2	GCTGCCGTACGAGCGGGTCT	4196	3811	1214	511	457	1214	646	941	1081
4862_3	4862	NPAS2	GAATGTTCTTGTTCTGGG	9125	7857	3074	1188	1328	3016	1852	2283	2917
79177_4	79177	ZNF576	GTTGCCTCCTGGGCTCTG	2923	2711	539	235	239	686	528	425	732
51657_5	51657	STYXL1	GGAGTGTGTGAAGTACTGCG	3840	3236	1067	348	372	1181	694	727	1580
4705_6	4705	NDUFA10	GGAGGCGATGTACAACCA	5369	4756	1302	482	552	979	498	677	1512
6010_15	6010	RHO	GCCACCTAGGACCATGAAG	8939	7607	1952	812	705	2552	1459	1727	2608
10265_1	10265	IRX5	GACCTGGAGAAGAACGACG	3647	3186	1147	464	479	1385	815	727	1237
27324_19	27324	TOX3	GGGAAGGCAATGGATCGCTG	3463	3286	1204	432	364	1212	672	755	1034
54734_2	54734	RAB39A	GGAGTCCCCGATCACGATG	2524	2078	811	377	266	823	459	537	939
5537_3	5537	PPP6C	GACAGAGGTTACTATAGTT	2228	1787	51	6	25	51	16	40	759
3779_2	3779	KCNMB1	GATGACGGCACACACCACCA	4351	3980	1124	414	503	1267	720	834	1390
208_20	208	AKT2	GACTGAGGAGATGGAAGTGG	8359	7425	962	336	312	1076	590	622	2841
56731_9	56731	SLC2A4RG	GGAAAAGCCCGGCTGGACG	2126	1936	576	241	255	704	408	336	543
64802_5	64802	NMNAT1	GATTGAATGAACCACAAGCA	12867	11197	1407	544	292	1321	575	411	3481
6786_14	6786	STIM1	GATGAGCTTATCCTCACCA	2123	1841	643	369	266	682	457	391	642
896_1	896	CCND3	GGTCCTAGGGAAGCTCAAG	4814	4432	57	37	35	73	27	39	1683
10747_7	10747	MASP2	GCAGTAGAAACCGCCCAGG	2355	2051	728	213	263	772	549	497	1084
10973_6_fillup	10973	ASCC3	GTAGCATTACAAGCTGCAG	3934	3198	972	426	333	887	541	646	1419
84153_2	84153	RNASEH2C	GCAGGGCAGCAGATGCAGTG	2095	1765	148	40	19	214	73	41	726
344805_22	344805	TMPRSS7	GGATGGAGTCCTTCAAGA	2599	2275	582	251	291	726	340	398	758
55577_2	55577	NAGK	GAGGTCCTTTTAGTCTCAG	10633	9186	2696	917	915	2791	1603	1969	2930
8187_6	8187	ZNF239	GACACCAGTTTAACTTGA	3967	3615	1241	577	436	1624	935	956	1496
3612_10	3612	IMPA1	GATCCTTGGCAGGAATGCA	7330	6459	1698	556	697	1768	1115	1130	2245
56945_3	56945	MRPS22	GCTGAAGATAAGATTTTGGA	1701	1384	449	88	140	473	212	307	536
55124_6	55124	PIWIL2	GAGGAACCAAGCACACAG	2234	1839	650	251	162	887	488	473	519
9002_7	9002	F2RL3	GCGAGGTTCATCAGCAGCA	3834	3496	1228	311	466	1545	864	1009	1302
222_13	222	ALDH3B2	GCCGTCAGAAATCAGCCA	2470	2137	885	310	350	821	474	651	1162
26045_11	26045	LRRTM2	GAAGAGCAGCTTCTCGCAG	2979	2577	896	244	388	829	513	608	855
9489_27	9489	PGS1	GGGAGCCAATAACAGCCA	7617	6738	1746	618	594	1761	1092	1178	2267
285335_6	285335	SLC9C1	GCTGAAAATAATAACCATT	639	574	152	93	85	158	133	138	470
3187_21	3187	HNRNPH1	GGTCCAAATAGTCCTGACA	2180	2040	136	54	26	95	38	51	458
8204_17	8204	NRIP1	GGACTGGAATGCAGCAAAG	2999	2522	1062	551	472	1070	688	805	1106
1119_2	1119	CHKA	GACCTCGAGTCCAAGCAGCT	9487	8024	1722	560	575	1744	927	1016	3237
55086_13	55086	CXorf57	GGAATAACGAAGATCCCTA	2151	1791	636	210	170	784	387	426	705
29108_5	29108	PYCARD	GACATGGGCCTGCAGGAGA	5191	4914	1323	556	488	1685	883	1070	1490
79872_6	79872	CBLL1	GAATTGAGCAGTGTACACG	1623	1617	725	191	255	397	244	215	336
27232_12	27232	GNMT	GCACCGCCGAGTACAAGGCA	2758	2369	639	165	178	566	411	373	905
26049_15	26049	FAM169A	GTAACTTTGGGTAAGAAAAG	7602	6948	2859	1067	984	2857	1697	2013	2171
2597_2	2597	GAPDH	GCTGGCGCTGAGTACGTCG	5349	4578	48	10	4	70	19	36	1871
815_3	815	CAMK2A	GGTGGTGCGAAGGTGTGTGA	8351	6779	2610	1022	891	2884	1719	1891	2269
84654_5	84654	SPZ1	GAGGAAACCAATATTACTG	4536	3930	1127	565	496	1310	693	891	1715
149483_19	149483	CCDC17	GGCTAACAGAGCTGAGGAG	1787	1513	503	206	190	567	297	444	475
395_1	395	ARHGAP6	GACCTCAGCCGTACACTG	2193	1864	722	292	235	907	416	580	444
57101_29	57101	ANO2	GATGCCCTGGAGGAGGAG	2463	2085	645	290	320	798	438	482	924
6935_14	6935	ZEB1	GGGCACACCAGAAGCCAG	2520	2170	735	292	285	780	423	569	739
5431_21	5431	POLR2B	GATCTGTCAAGCCATTCAAA	5188	4338	111	87	13	170	84	59	1698
3615_7	3615	IMPDH2	GGGATTCATCACAGACCCTG	5197	4456	447	180	174	648	251	288	2527
22806_2_fillup	22806	IKZF3	GTGATCAACAAGGAAGGGG	2604	2233	633	289	226	724	374	343	856
6237_10	6237	RRAS	GCATGTACTGCTCTCTCA	4052	3537	1052	298	324	1089	727	678	1272
158401_7	158401	C9orf84	GAGAGTAGGCAAAGTTGGT	4001	3285	1079	468	339	1083	697	805	1042
169200_3	169200	TMEM64	GGGCTACATCGTGCTCAACG	5811	4845	1731	631	667	1962	1087	1169	1973
27154_26	27154	BRPF3	GACATATGCCCAGGCCCAG	3750	3169	877	317	216	677	347	449	1302
155066_2	155066	ATP6V0E2	GGTGAAGATGATGACCGGGA	1850	1708	529	252	319	500	444	420	551
83935_4_fillup	83935	TMEM133	GACCTCACATCACTGCGT	1724	1570	577	253	278	635	397	417	623
5562_10	5562	PRKAA1	GGTAGATATATGGAGCAGTG	14185	12088	3204	1357	1150	3399	2031	2181	5490
6504_17	6504	SLAMF1	GATCTCCTAGATAACGTGG	3736	3294	912	213	283	773	366	402	1413
1378_20	1378	CR1	GGGATCCTCCGCAGCAGAA	3551	3198	898	325	367	1080	628	764	1106
4284_24	4284	MIP	GCCACCTGCAGAACATGCAG	1201	1088	365	178	159	375	305	237	438
23595_21	23595	ORC3	GGTGTGACATTATTCTGAA	1762	1647	105	56	36	188	96	118	609
54851_3	54851	ANKRD49	GTGTTTCCAACAATTCAAGT	3369	2842	957	369	486	1119	674	770	962
28316_16	28316	CDH20	GACCTACGGCAACAGTGCCA	3482	3231	1027	438	406	1115	529	1007	1440
8140_33	8140	SLC7A5	GCAGGATGATCAGGGCCA	2935	2678	617	334	301	555	324	354	1027
3274_2	3274	HRH2	GAGCAGGTCAGTGATAGCCA	12054	10458	3774	1294	1454	4116	2415	2914	3500
5291_3_fillup	5291	PIK3CB	GCATCCTCACAACACTGG	7135	6104	1912	745	664	2401	1260	1584	2522
10054_3	10054	UBA2	GCTGTTCCACTTTCAATAAG	9085	7872	315	136	58	262	132	195	3451
7006_11	7006	TEC	GAAGGTGGTTTTATGGTAA	14952	12653	4638	1579	1832	4407	3065	3365	3472
1142_35	1142	CHRNB3	GGACTTATGATGGCACCA	6488	5847	1966	716	686	2017	1134	1241	1996
203074_14	203074	PRSS55	GGAGTGGCTATCCTAGGCA	2466	2094	656	284	242	693	540	541	980
5136_4	5136	PDE1A	GCTCTCCACTTGCTTCATTT	3857	3258	1052	444	547	1223	698	840	1402
23584_19	23584	VSIG2	GGTTCCAGTATCTGAGGGG	1648	1373	548	173	132	634	299	410	526
83884_7	83884	SLC25A2	GAACCCGTAGCACATGAAG	4968	4124	1182	451	453	1225	712	887	1496
28996_7	28996	HIPK2	GCTTGGGTTTGGGACCGGCA	5365	4575	1580	946	639	1736	1219	1097	1943
254531_6	254531	LPCAT4	GAGATGTAACTCATGCACGA	5771	5100	1597	725	643	1776	1056	1389	2127
9874_4	9874	TLK1	GCTTTGGTTGTACAATAGGG	7689	6781	1489	660	612	1662	982	1098	2944
10733_15	10733	PLK4	GTAAAGATTTAGGAACTG	3639	3164	670	220	249	624	356	430	1133
4999_6	4999	ORC2	GAACTATGTGGAAATTAT	5935	5423	1857	587	573	1807	1087	1254	3281
283551_2	283551	LINC01588	GATGCCATTCACGAACCGAG	2503	2169	920	265	318	864	504	529	820
344561_26	344561	GPR148	GCCGTTGGTTCCGCAGGA	6365	5483	2195	677	879	2280	1251	1554	1883
81533_2	81533	ITFG1	GACGGATCTCTTCGTGCTG	3344	2844	1257	598	567	1258	765	850	1334
3800_5	3800	KIF5C	GATTTGGCTGGGAGCGAAA	3139	2889	1249	359	587	1385	951	934	888
1845_4	1845	DUSP3	GCCTAGTTTCTGCAGCTT	3557	3087	880	282	365	906	506	629	1334
11214_4_fillup	11214	AKAP13	GGTGAGTGGAGATGTGACGG	6587	5559	2038	913	860	2273	1432	1245	2093
91754_8	91754	NEK9	GAACTGCTTACCTTAAAG	12139	10244	3321	1394	1364	3968	2386	2332	3929
4547_31	4547	MTTP	GGAAAACTGCAAGACAGCG	3481	3091	1140	486	518	1365	784	900	1309
64579_30	64579	NDST4	GATGAATGTCAAAGATGTGA	1303	1232	308	104	190	487	309	344	778
493829_14	493829	TRIM72	GCAGATGGAGAAGGTCCTGG	754	667	152	45	39	135	55	106	230
1841_2	1841	DTYMK	GCAAAAGAAAAGTGACGTGG	8285	7242	46	10	18	67	45	34	3232
3162_18	3162	HMOX1	GCTTCACATAGCGCTGCA	3529	2983	1349	454	498	1286	861	851	963
1364_3	1364	CLDN4	GCACCACGCAGTTCATCCAT	2682	2057	566	300	213	792	490	560	949
26277_14	26277	TINF2	GTGGTGGAGCTGATCCTGCA	2513	2139	0	0	0	5	7	0	769
55311_8	55311	ZNF444	GATGGGTCGTCAGCAACG	4961	4282	1326	613	585	1452	891	990	1509
3669_9	3669	ISG20	GCACCGTGGACGTTCACG	2393	2026	661	266	256	733	367	527	838
5518_27	5518	PPP2R1A	GTGGTGCGGGACAAGGCAG	1896	1727	57	29	14	18	24	7	599
1806_3	1806	DPYD	GCAACTCTGTGTTCCACTT	3920	3384	938	372	436	947	635	794	1303
894_22	894	CCND2	GTAAATGCACAGCTTCTCCG	2331	1832	578	210	207	618	515	462	801
151742_2	151742	PPM1L	GGAGTACACCGCCACGTTG	10482	9377	3149	1211	1084	3298	2046	2191	4460
832_16	832	CAPZB	GGGTCATACTTGTTACTCCA	1910	1600	11	7	4	10	0	18	741
7363_7	7363	UGT2B4	GACATAACAACAGGCACAT	722	666	245	85	76	208	177	165	241
10578_2_fillup	10578	GNLY	GAAGGTATACACAACCTG	4184	3934	1052	486	446	1176	816	896	1718
7268_14	7268	TTC4	GCCATCAGAAATTGATCCCA	2010	1679	225	61	52	128	133	53	364
140862_18	140862	ISM1	GTTTGCCCTGGCCAAGGACA	961	793	205	106	98	267	139	125	487
5584_11	5584	PRKCI	GGACGTTCTGGTACACAA	7774	6861	1981	708	736	2077	1123	1292	3623
257629_29	257629	ANKS4B	GAACATCATGAACCCCAAGA	2335	2106	704	242	244	689	412	452	787
7579_33	7579	ZSCAN20	GTGGGATGTGGAGGACATGA	3490	3282	1021	325	239	1056	612	721	1311
998_3	998	CDC42	GGTGGAGAACCATATACTCT	3901	3394	411	139	83	543	271	144	1580
10494_3	10494	STK25	GACCTCAGGTGCCATCCAGA	6298	5495	1350	578	463	1512	1012	1001	1851
8029_18	8029	CUBN	GTGTCCATGGCATCTGTG	3073	2510	1013	360	465	1163	626	742	1233
CTRLHS_57298	NA	NA	GATCGGTAATGGTCTGTT	3767	3352	1330	517	628	1446	840	1085	1697
203286_4	203286	ANKS6	GGGTGGTGATGGTCCACAA	1911	1781	441	252	162	439	313	291	462
4594_4	4594	MUT	GCGGATGGTCCAGGGCCTAA	3259	2881	1011	438	337	1152	497	632	1279
7704_37	7704	ZBTB16	GAGTCCAGCATCTCAGGA	3935	3278	1652	567	494	1885	972	954	1003
4584_19	4584	MUC3A	GTGTCTGTGGCTGACACAG	1427	1169	388	197	198	381	294	421	586
2043_24	2043	EPHA4	GGAGCCTCGAACTTCCACCA	7542	6235	2133	723	785	2301	1201	1301	1803
29015_9	29015	SLC43A3	GAAGATGAAGGAGGCCCTG	4041	3355	975	422	502	1303	627	747	1755
1633_6	1633	DCK	GACTGGATGAATAACCAATT	7287	6632	2511	918	899	2507	1414	1717	2490
5662_19	5662	PSD	GAGAATCGCTAGAGCCAAA	2011	1923	647	292	209	692	419	485	814
1499_20	1499	CTNNB1	GTGGTAGTGGCACCAGAA	4324	3916	874	363	301	1026	660	674	1553
195827_5_fillup	195827	AAED1	GCACGAACACCACCACGGCG	2475	2135	607	210	229	572	474	512	681
195828_4	195828	ZNF367	GTTGTAACATCTGTAATA	6422	5438	1805	744	926	1934	1186	1405	2429
5210_5	5210	PFKFB4	GAGCTACGTGGTGAACCGTG	15651	13751	3706	1635	1452	4785	2518	2726	4804
4659_6	4659	PPP1R12A	GCAGCTGCTAAAGGCTATA	727	645	68	15	3	69	21	77	388
1312_5	1312	COMT	GAACGTGGGCGACAAGAA	5931	5188	1425	505	513	1545	982	1100	2650
55500_14	55500	ETNK1	GTTATTAGTCGATCGAGATG	7963	6809	1965	524	551	2013	1027	1113	4291
642636_5	642636	RAD21L1	GGAGATGGGTTTGGAGATGA	1996	1775	549	267	300	597	440	384	633
56203_2	56203	LMOD3	GAAGAGGAAGGCAAAGCAA	2520	2086	720	207	293	852	577	479	538
5756_6	5756	TWF1	GGTTGTTTGTCCTCCAACAG	5380	4760	492	207	167	573	364	358	2121
11027_5	11027	LILRA2	GATGGTACTCCTCAGCCTGA	3663	3080	832	301	390	1152	594	562	1371
140459_8	140459	ASB6	GACCCAGTCACCTACTACA	5922	4858	1335	400	659	1733	877	1172	1745
342926_1	342926	ZNF677	GCCTAAGTTTGACAGCCTGT	4423	3742	1076	448	398	1308	808	828	1215
8273_8	8273	SLC10A3	GATGTTCTCCTAAGCCGCAG	1182	1013	404	49	106	326	155	260	534
112724_10	112724	RDH13	GGGAAGACGGTCATCGTGA	4120	3622	810	278	245	1031	652	703	1588
55205_39	55205	ZNF532	GACGACGAGAAGATTGAGG	3508	2996	1225	361	458	1502	938	847	1002
8334_4	8334	HIST1H2AC	GCTCTGCGTAGTTGCCTTTA	4711	4109	844	317	418	964	507	625	2480
8324_9	8324	FZD7	GCTGGGCCACACGAACCAAG	5684	4991	1456	549	643	1924	1343	1163	1753
131566_33	131566	DCBLD2	GAGCAGGAGGAACAGAGGCA	1830	1713	47	18	11	65	9	32	646
6500_3	6500	SKP1	GAACAGATGATATCCCTGTT	8745	7423	703	208	437	931	540	605	2632
5705_2	5705	PSMC5	GGCACTGGGAAGACACTGT	2476	2289	0	1	9	2	2	3	1018
79075_7	79075	DSCC1	GGAATGAAAAGCAACATAT	2382	1797	315	136	111	275	171	210	658
11143_6	11143	KAT7	GGTTCCCGTGTGTTCCCAT	4935	4490	1059	397	372	1159	883	724	1715
83755_1_fillup	83755	KRTAP4-12	GGAGATGCAGCAGCTGGGG	1456	1207	171	65	48	125	32	70	618
5591_10	5591	PRKDC	GATCAGTTGATGACCGGCCA	17707	15377	5269	1992	2196	5974	3357	3989	6532
57396_15	57396	CLK4	GGACTGCTTCTCCTGCTG	4107	3560	1216	522	436	1363	847	988	1289
10914_8	10914	PAPOLA	GATGTATAAGAAGTCTTAA	5747	4978	1251	358	717	1453	1062	1173	2195
23262_11	23262	PPIP5K2	GAATGTAATCTGATTGAAG	4201	3744	814	459	336	973	413	614	1235
10153_16	10153	CEBPZ	GATCTTCTACTGCCTCCTCG	9498	8567	1001	314	536	1281	745	776	2823
6500_4	6500	SKP1	GAGGAGGAGGGTCATCCTTG	9239	8122	261	71	64	222	148	141	2935
339318_8	339318	ZNF181	GAGAAGTTGGAAGGGAAGCA	6508	5668	677	284	350	923	673	661	1875
65266_31	65266	WNK4	GGAAACTGTCTAGAGCTGAG	3216	2794	926	437	398	1008	585	867	1108
4601_2	4601	MXI1	GGGGCTTTGAATGCTGCAGT	4438	4010	1294	615	572	1630	1011	995	1361
1140_2	1140	CHRNB1	GGATGAAGAGATGAGCACAA	7220	6254	1946	739	720	2160	1189	1514	2283
7019_5	7019	TFAM	GAATTGCCCAGCGTTGGA	8366	6892	2039	666	575	1648	706	612	3315
79038_7	79038	ZFYVE21	GACAGGTGCTGCAGCCAGA	487	445	81	31	27	96	34	47	166
8323_5	8323	FZD6	GACACTTTTGGGATCCGA	6125	5249	2004	855	783	2352	1339	1547	2299
25957_45	25957	PNISR	GGATGAAATCCACCTTGCGG	2290	1801	516	192	171	542	331	327	1030
377_4	377	ARF3	GGATGGTGGTCTTTCCTG	1653	1494	369	168	133	296	224	269	522
203523_7	203523	ZNF449	GGAGAATAGAGAAGAGCCA	3816	3131	914	486	400	1272	676	739	1345
3706_2	3706	ITPKA	GGCGTAGCGCTTCTTGAAA	6722	5848	2114	860	998	2452	1437	1908	2649
11086_21	11086	ADAM29	GGAATCACCACATCCGGA	2775	2138	715	267	226	736	436	452	1047
5827_6	5827	PXMP2	GGAACATTGGATCCCTCCTG	2191	2104	345	112	96	379	157	242	825
6175_10	6175	RPLP0	GGGGCAATGGCACCAGCA	1474	1212	15	3	4	25	19	16	584
494143_1	494143	CHAC2	GACCAGCTTGTCCTGATA	4125	3430	1163	450	397	1280	661	762	1205
53_19	53	ACP2	GTTAACTGACCAAACCCCTG	5739	4704	1608	620	553	1703	994	1181	2059
653489_2	653489	RGPD3	GGAAGAGCAGAATACTGGG	1801	1634	601	219	250	508	380	458	631
6309_5	6309	SC5D	GTGTTGCACAGAAGAAATAA	1176	843	430	238	206	432	287	282	301
5083_4	5083	PAX9	GGATGTGTTTCACCACGG	5300	4741	1589	544	547	1565	954	1032	2128
23678_5_fillup	23678	SGK3	GGAAAAGGCAGCTTTGGCA	10137	9030	3112	1160	1312	3299	1908	2194	3179
9895_24	9895	TECPR2	GCTATAATCCAGCTGCACAA	1046	1020	296	189	139	365	205	165	419
338557_12	338557	FFAR4	GAAGAAGGGAAAGCGGGTG	7403	6521	2220	952	745	2683	1351	1488	2326
64418_2	64418	TMEM168	GAACATGCATTCTTCAGTG	6739	6044	1974	725	776	2368	1376	1657	2859
79594_1	79594	MUL1	GAAGGACTGAATCGAGGGG	6798	5837	1550	615	530	1806	1177	1159	2707
401285_5_fillup	401285	TCP10L2	GAAGTCTGCAAAACTCCGG	2304	2103	235	78	113	297	154	150	733
221393_24	221393	ADGRF4	GATGGTGCTGCTACAGAA	7573	6512	2174	941	894	2510	1480	1576	2498
122553_3	122553	TRAPPC6B	GGTTTACAAAAGATACTGCA	3078	2699	1178	519	310	1159	655	697	1430
84888_17	84888	SPPL2A	GCCAGAATTGCACAGAAAGG	1639	1307	500	122	181	590	373	345	742
5125_3	5125	PCSK5	GCTTTCAACGCCAAGATCGG	11099	9631	3223	1221	1224	3856	2033	2259	2435
4283_1	4283	CXCL9	GGTGGATAGTCCCTTGGT	557	461	105	32	62	208	100	119	351
51343_13	51343	FZR1	GAGTCCCCTTCCACTGAG	3235	2849	947	435	392	1157	601	709	608
9701_9	9701	PPP6R2	GAAGAGAAGGTCATCCAG	2013	1782	680	192	264	696	530	578	606
340526_26	340526	RTL5	GCACTATGGGTACTGGCCAG	3084	2686	829	324	306	1145	597	822	904
785_22	785	CACNB4	GACATTTCTCTTGCTAAG	3693	3145	1087	547	385	1328	672	970	908
1428_9	1428	CRYM	GAGCAGTTCTCCTTTAAGG	3471	3135	1252	412	479	1310	842	778	1066
145282_1	145282	MIPOL1	GAGTCTGAAGTAACTTGACA	2336	2127	691	220	208	963	482	474	677
9578_34	9578	CDC42BPB	GAGTGACTCCGCATAAAA	3771	3256	1411	527	467	1285	776	933	1558
6323_6	6323	SCN1A	GAAGGGAGTTAAAATGTACA	4909	4143	1522	533	439	1548	869	1084	1524
5036_5	5036	PA2G4	GCGATGAAGCCATCCACA	3385	2773	340	155	64	384	218	227	1003
646892_6	646892	SH2D7	GAATCCATGAAACCAGGG	1897	1632	562	269	267	523	339	444	460
331_11	331	XIAP	GTGCAGTGCTTTTGTTGTGG	3335	2793	1051	460	373	1265	717	691	954
399818_2_fillup	399818	EEF1AKMT2	GGACAAGGGCAGTCCCGGGG	3657	3470	432	143	225	710	351	343	1470
5646_2	5646	PRSS3	GATGATGACAAGATTGTTG	7010	6022	1753	645	653	1891	1086	1460	2561
3070_4	3070	HELLS	GGTACCAAGTAGAAGGCA	5256	4488	1507	485	592	1706	1038	972	1956
84440_7	84440	RAB11FIP4	GTTGTACACAGACAGCCCCA	2593	2240	544	265	109	638	378	492	967
51225_9	51225	ABI3	GCACCTTAGCCACTGTCCAG	976	780	124	39	28	161	57	82	287
79109_9	79109	MAPKAP1	GCTGGCAGTATACAAGCGA	5629	4689	1416	619	653	1163	689	635	1933
91663_10	91663	MYADM	GGTAGATGATGGAGGCCGAG	1668	1462	467	284	268	620	451	419	704
9734_21	9734	HDAC9	GGAGATGTTCCACTAAGGGG	6995	6015	1949	787	663	2307	1338	1589	2945
7746_3	7746	ZSCAN9	GAAGTCCTCTGTAAAGAGA	5158	4624	1397	597	631	1402	718	1195	1436
1107_35	1107	CHD3	GGTGTGAAGAAGAGAAAACG	3585	3101	1022	384	341	950	668	857	1666
59348_10	59348	ZNF350	GTTGAGTTTACTGGAAATG	4206	3545	808	289	268	921	666	525	1450
29123_37	29123	ANKRD11	GGCACTTACACTTCCAGCG	1980	1607	290	83	98	315	169	220	668
2232_17	2232	FDXR	GTTCCCCTGCCCCAGAATCA	2840	2545	151	33	8	129	18	39	895
4250_2	4250	SCGB2A2	GCGTAGCAGTGCTGGGAG	2153	1988	644	362	349	704	466	515	455
84058_15	84058	WDR54	GAGTCCAATGGCTACACCA	2308	2130	615	242	292	799	510	556	850
4853_6	4853	NOTCH2	GGCACCTGTGCCAACCGCAA	6281	5272	1849	616	576	1903	1108	1257	1665
2799_28	2799	GNS	GCTGCACCTCAGTACCAGA	1113	873	238	142	46	355	211	179	538
115701_20	115701	ALPK2	GGGACACATGAAGAAGAAA	3448	3007	1008	350	300	1140	694	767	1049
162972_7	162972	ZNF550	GGTCCACCTGCTAGAGCAT	4848	4085	1069	454	337	1365	799	792	1399
1234_10	1234	CCR5	GCAGCATAGTGAGCCCAGAA	8824	7570	2395	818	796	2407	1355	1439	2809
7553_22	7553	ZNF7	GGTTCCCAAGACCTTCACCA	3771	3209	801	233	268	771	426	391	1198
844_5	844	CASQ1	GGACTTCCCTGAGTACGA	1534	1305	353	178	159	346	225	161	491
100652824_23	100652824	KIAA2012	GGAGCCAAGAGTGATCGATG	2514	2230	939	344	305	718	476	546	604
1357_2	1357	CPA1	GGCCCAGGTACAGAAGGTGA	3531	3036	788	345	337	845	508	629	836
5205_18	5205	ATP8B1	GATTACTTGATGAACTACA	1032	811	366	121	122	512	226	251	513
51319_8	51319	RSRC1	GAAGTCGTTCAAGGGGTCGA	4303	3797	1232	411	419	1197	887	758	1667
114800_16	114800	CCDC85A	GCTGCTGCAGTGGAGCAAGG	1994	1792	685	220	232	864	391	461	584
8153_7	8153	RND2	GTGTAGTTCTCAAACACGG	1797	1542	367	132	95	316	198	191	673
2961_6	2961	GTF2E2	GGACTCAAGCAGAAACAA	3272	2776	409	226	139	488	289	395	1202
55835_5	55835	CENPJ	GCGAGTGAATTCAAAGAAG	7343	6450	2281	898	874	2268	1427	1545	3239
51291_23	51291	GMIP	GAGATCGTGCTCCAGAAACA	4374	3668	1078	307	398	1125	777	750	1242
23517_23	23517	SKIV2L2	GAGAAGTATGCTTTACAG	5136	4657	54	14	5	60	17	17	2535
9936_1	9936	CD302	GGCCCAGATGATATCCTACT	1261	1000	307	105	108	307	242	334	400
9262_1	9262	STK17B	GCTCAGTAATATATTCTG	8083	6777	2016	1109	755	2314	1407	1508	3232
203859_11	203859	ANO5	GGTAACTAATACCTCCCAAG	1850	1596	611	196	235	516	415	389	494
57763_7	57763	ANKRA2	GGTTAACTCTGACCTGGAGG	5449	4567	1676	656	733	1980	1021	1244	2369
64412_27	64412	GZF1	GCAGTAGGTTAAATGGGG	904	638	251	83	112	225	185	216	347
3104_19	3104	ZBTB48	GAATGTGAACAGCCACGTCA	6608	5658	1913	663	659	2141	1328	1498	1627
2752_32	2752	GLUL	GTTGGAAGGCCAACCAAAG	3448	2749	681	192	140	499	262	342	1396
55735_13	55735	DNAJC11	GGAGCTGGAGACCTACAG	1435	1365	25	24	8	36	12	15	417
23005_42	23005	MAPKBP1	GAACTCGCACAGCAGCCCTG	11706	10290	2919	1043	984	3630	1831	2189	3338
129049_29	129049	SGSM1	GTACCTGTCCCTGCACCAGA	2088	1895	580	213	194	628	378	440	745
440097_2	440097	DBX2	GGCTAACTTGTTCGGCTGCG	3402	3103	673	307	236	802	517	452	1794
140823_6_fillup	140823	ROMO1	GGACTGTCCGTAGGGACCCA	2811	2438	356	155	90	318	143	176	1108
3249_19	3249	HPN	GGTCTTTGACAAGACGGAA	5174	4535	1815	517	666	1844	1121	1442	1832
342918_7	342918	C19orf81	GGTCTCCATGCAGAGGCAG	1904	1661	428	171	171	595	350	397	629
8565_6	8565	YARS	GGAAATGTGGAGAACAATG	3688	3235	140	98	31	144	85	100	1494
23324_8	23324	MAN2B2	GGCCAGCTCTTCCACCACTG	2758	2316	383	258	142	332	203	167	634
860_12	860	RUNX2	GAATGCGCCCTAAATCACTG	5814	4995	1410	587	493	1501	909	1119	1902
2904_50	2904	GRIN2B	GCTATTCTCAATGGTGCTG	6729	5739	2193	673	718	2127	1397	1365	2299
55609_16	55609	ZNF280C	GACCCACCATCAAATCCAG	3501	2909	915	343	399	1206	576	762	1251
80271_5	80271	ITPKC	GGTTCCCAGACAGCACCT	3476	3000	631	203	256	644	446	449	1162
728118_5	728118	NUTM2A	GCGGAAACTGCCAGACAG	1806	1624	519	195	119	567	329	338	511
57700_12	57700	FAM160B1	GATTTGGACAAACAACCG	1769	1474	419	101	143	443	310	234	559
2118_4_fillup	2118	ETV4	GGCCCCGTCACCTGGAGA	2350	2062	563	173	208	617	414	465	1056
4139_2	4139	MARK1	GACTTGGTAGGCTGGATGTG	7240	5992	1680	650	831	2043	1025	1207	1886
58191_3	58191	CXCL16	GATTCATGAACTGAACCGA	1148	1004	228	118	94	321	206	320	638
8525_2	8525	DGKZ	GGAGGCCCGACTTGGTGA	4518	3952	1090	334	442	1258	822	715	1167
5530_5	5530	PPP3CA	GGGGACTATGTTGACAGA	6898	5684	1934	902	957	2240	1458	1349	2828
132989_1	132989	C4orf36	GCAAGCAATGCAATATCCCA	2501	2027	725	261	366	717	502	508	924
284992_21	284992	CCDC150	GAATGCAGCCATTATTGAAG	2610	2323	747	380	362	968	475	523	977
11092_3	11092	SPACA9	GGGTTTTGCATTTCTCCAGG	2147	1651	464	190	164	669	466	366	590
339965_9	339965	CCDC158	GGGAGAGTCAGTCCCAGG	1661	1519	617	158	188	528	349	389	548
84254_14	84254	CAMKK1	GCATCTGAGATGGCCACG	3297	2979	1039	334	353	1057	745	822	967
23326_5	23326	USP22	GCCATTGATCTGATGTACGG	4852	4477	1766	565	619	2099	1409	1489	1660
8439_17	8439	NSMAF	GCACCATATAAAATAGAAA	2486	2221	946	326	363	1009	543	586	1365
376940_9	376940	ZC3H6	GATGACAACTTTGGTAACTA	3074	2570	1052	320	385	935	640	713	791
390637_12	390637	GDPGP1	GAAGGATCTCATGGCAGAA	6357	5368	1889	676	821	2543	1285	1408	1862
55840_3	55840	EAF2	GGATACCTTGAGGTTGGTGA	3862	3378	1302	456	561	1527	851	959	1032
55071_2	55071	C9orf40	GCGCTTTCGGTGCTGCTCT	996	794	271	105	122	317	252	180	223
56947_5	56947	MFF	GAAAATGCTGTTCGCCAAAA	2986	2581	947	393	365	1042	626	753	807
65061_4	65061	CDK15	GAGGCTGCCCCAAAAGGG	6252	5471	1764	827	579	1808	1153	1252	2626
5151_13	5151	PDE8A	GTAGAAAACCCCAACATCA	11762	10415	3641	1420	1183	3962	2361	2705	3511
28_30	28	ABO	GGAGCCTGAACTGCTCGTTG	5406	4671	1350	490	586	1364	724	902	1687
6307_5_fillup	6307	MSMO1	GTTCCAGATTGCAACATG	798	655	127	127	129	208	189	165	530
79949_19	79949	PLEKHS1	GGCCCTTCCAGCACATCAG	2394	2050	532	270	266	631	288	399	544
4306_5	4306	NR3C2	GAGGATTTCATGCTACTTAA	13849	12319	4416	1631	1667	4679	2923	3024	4981
2532_23	2532	ACKR1	GAGCTGCCAGCGGAAGAG	11278	9544	2577	918	1000	2579	1692	1686	3608
23154_17	23154	NCDN	GAGGATTTCCAGAAAGCTG	3685	3373	1047	380	382	1118	475	716	1039
3577_2	3577	CXCR1	GGAAGTCAACTTCTACAG	3418	3160	1005	393	370	1012	559	630	1267
286436_6_fillup	286436	H2BFM	GGCCATCTGGATGTCCCGGG	3846	3487	528	271	228	675	355	376	1491
257218_4	257218	SHPRH	GATAGTCTAAAGGAAGAAG	5512	4579	1409	454	596	1849	864	945	2318
23002_11	23002	DAAM1	GTATGTATTCGAGACTCTG	1570	1373	446	131	142	511	241	355	615
79726_18	79726	WDR59	GTGGAGGAAGCAGAAGGA	1141	864	213	62	59	214	228	155	605
1642_30	1642	DDB1	GATCTATGTGGTCACCGCCG	6386	5332	563	269	137	543	255	259	2905
8536_6	8536	CAMK1	GGAGGGCAAGGAAGGCAGCA	3923	3491	231	85	44	222	145	149	1117
662_3_fillup	662	BNIP1	GATTGTCAAATTTGACCTGG	2201	1906	441	179	172	412	303	310	507
2019_4_fillup	2019	EN1	GCGAACTGTGGCCCACCCGA	2082	1846	663	226	234	647	365	524	668
10099_1	10099	TSPAN3	GAGGTTGAGAAAGACCAGCA	5560	4738	1410	604	617	1586	1037	1048	1960
2890_13	2890	GRIA1	GCTCGAGACCACACACGGG	2274	1866	787	274	203	692	304	516	832
51066_12	51066	SSUH2	GAGTCCACAAAGCTGAGGA	1097	962	268	97	114	301	203	182	474
6935_10	6935	ZEB1	GAGCACTTAAGAATTCACAG	4070	3553	1365	370	521	1465	757	913	1329
23096_8	23096	IQSEC2	GGCAGTGACCTGAGCACAG	1605	1293	541	212	142	443	285	280	597
5606_2	5606	MAP2K3	GAGGTGGAGGCTGATGACT	4551	4268	807	275	329	640	461	554	1320
55907_14	55907	CMAS	GATCAGTAGGATGTAAACA	12696	10726	2573	1074	1256	3493	2384	2611	4324
54107_6	54107	POLE3	GCTAACAACTTTGCAATGAA	19667	16354	5060	1933	1728	5813	3118	3714	6763
388228_18	388228	SBK1	GCATGTCTTCAGTGAGAAG	2882	2540	1012	319	319	904	548	612	853
7534_11	7534	YWHAZ	GAGCCCGTAGGTCATCTTGG	2617	2144	448	97	169	472	250	323	759
23475_1	23475	QPRT	GCAGTTGAGTTGGGTAAATA	4474	4031	1665	620	520	1761	1148	1076	1697
2357_7	2357	FPR1	GATGCAGGACGCAAACACAG	9563	8437	2125	888	755	2261	1553	1638	2772
273_29	273	AMPH	GACTTCAGCGAGAACTCCG	2416	2217	693	295	291	715	508	507	978
50_4	50	ACO2	GAAGGTGGCAGGCATCCTCA	10529	9039	280	121	132	273	140	116	2659
90288_30	90288	EFCAB12	GGTCTTACACATGATCCACG	1841	1653	479	198	247	572	350	360	638
145858_1	145858	C15orf32	GGTGTTCTTCCTATTAGGT	2580	2252	639	210	321	636	460	619	668
3624_32	3624	INHBA	GCTCTTCCTAAAAGTCCCCA	731	730	227	95	152	265	214	254	484
5449_19	5449	POU1F1	GGTTTCCATAATGACAGGA	6507	5529	1853	770	645	2051	1202	1306	1884
865_2	865	CBFB	GATTAAGTACACGGGCTTCA	5817	5052	134	23	20	95	45	60	2121
3895_16	3895	KTN1	GAAGTTTCAACGACATTCAA	2428	2093	817	381	398	883	549	672	1071
9023_8	9023	CH25H	GCTCCTCAGGTGGTCCCAG	1466	1342	432	164	136	476	305	279	449
79634_9	79634	SCRN3	GGGTGGAAATTGCACAGA	1811	1652	547	165	148	570	393	265	485
63926_1	63926	ANKEF1	GGAAATATTAGCAAAGGCAA	4161	3623	1247	446	535	1570	837	1031	1459
79635_6	79635	CCDC121	GTACACAGAGCAACCTGAGA	1801	1582	397	132	115	339	209	287	554
1717_8	1717	DHCR7	GGTGACGATGTCCACCACA	9336	8006	2940	1048	1046	3286	1908	1863	3053
50837_6	50837	TAS2R7	GCATGGACTGGGTCAAGAAG	3269	2927	1136	280	322	1069	542	736	1019
6196_27	6196	RPS6KA2	GTGCCCCTCTTCATCCAGG	2614	2130	654	209	215	652	312	361	815
116071_5	116071	BATF2	GAGCAGGAGGCACAATCCAT	4680	3969	902	304	407	1076	551	590	990
57786_10	57786	RBAK	GTGTGAATTTAATCAAAATG	1570	1345	526	213	197	490	357	353	610
6634_5_fillup	6634	SNRPD3	GAGGACGTGGAATGGGACG	2207	1884	592	145	223	495	292	329	520
140465_5	140465	MYL6B	GGCTCCTGGGTTTTCTGAG	2250	1817	137	77	69	186	91	59	1096
79573_15	79573	TTC13	GACTCAGACTGCGAACCCAA	2627	2249	712	288	303	871	442	469	677
51334_15	51334	PRR16	GGAACAGATCAAGATCATCG	2103	1766	604	368	196	689	371	417	713
90592_6	90592	ZNF700	GTGTGTGCAGAAGTTGGCAT	945	764	244	95	111	229	166	148	216
85019_6	85019	TMEM241	GCTGAAGTTATCATCTGT	3914	3289	1001	371	425	1302	808	753	1227
90589_6	90589	ZNF625	GGGGAAACCTTATGATTGTG	4165	3524	1179	424	444	1255	732	715	1415
90416_1	90416	C15orf57	GCCCTGAAGGTGAAGGCCAG	2291	1967	556	249	151	529	235	359	766
6328_3	6328	SCN3A	GGATTTCAGTGTCATTGTGA	5449	4554	1423	534	688	1397	806	1010	1965
339977_13	339977	LRRC66	GGAAAGTGTGATATACCTG	2579	2247	665	248	287	879	634	733	1216
2965_8	2965	GTF2H1	GGAAGATAAACCATTAGATG	5481	4735	539	161	197	692	360	417	2665
5458_9	5458	POU4F2	GAATACCATCCCGTGCACGT	4616	3743	1111	394	401	1257	596	686	1431
50651_8	50651	SLC45A1	GGATAAAACGGGCTTCGGGA	2003	1715	543	218	312	779	364	399	643
873_5	873	CBR1	GCTTGAATATGAAAGGGTG	6805	5840	2078	688	766	2102	1411	1408	2513
5441_4_fillup	5441	POLR2L	GCTGCAGGCCGAGTACACCG	2856	2323	17	10	2	14	7	15	834
387332_19	387332	TBPL2	GTCCAGGTAGAGCTCCAGGT	306	224	66	50	46	137	45	96	82
10461_35	10461	MERTK	GGACACCACAATTTCTTGG	9828	8558	3020	1039	988	2942	1796	2041	3493
60481_8	60481	ELOVL5	GAGACAGCAGTGTGAGTCCA	11741	10260	3078	1134	1129	3413	1978	2048	3050
9704_41	9704	DHX34	GAACGTGTGCTCTCAAAG	6703	5802	2170	938	799	2233	1608	1340	2270
26762_10	26762	HAVCR1	GGCAGGGTAGTGTGACAGA	1585	1425	643	293	313	620	451	415	565
5576_1	5576	PRKAR2A	GATGAGCATGTCATTGACCA	12149	10570	2875	1144	1102	3578	2026	2097	4183
994_3	994	CDC25B	GGGGATACTGAGGAAGATGA	9447	7866	1998	1114	805	2600	1463	1795	2852
3062_9	3062	HCRTR2	GTTTAAGAGCACAGCAAAG	2419	2192	653	232	275	886	433	361	1196
1806_2	1806	DPYD	GTCTAATTTCTTGGCCGAAG	5213	4358	1340	436	497	1550	915	1015	1555
10485_5_fillup	10485	C1orf61	GCTGAGGAGCCATCACATCG	6843	6302	1401	478	646	1747	958	1187	2065
26115_13	26115	TANC2	GGGTGGGAGTGTAGAGCAG	2417	2005	510	167	209	472	280	422	535
116519_16	116519	APOA5	GCAACTGAAGCCCTACACGA	1125	922	300	77	71	322	196	126	562
126393_3_fillup	126393	HSPB6	GGTGGTGGGCGAACACGTGG	1772	1614	371	94	169	461	291	339	447
10845_10	10845	CLPX	GTTAGAAATAAGAAGACGGG	1772	1652	499	205	172	498	307	258	819
7001_8	7001	PRDX2	GAACGCGATGATCTCGGTG	7960	6855	1391	453	483	1620	1014	1195	2240
9530_14	9530	BAG4	GAGGCAGTATTTGCCCCA	2568	2271	640	209	220	781	322	474	803
23367_26	23367	LARP1	GTAAACTGCCACCCAAGA	1919	1590	706	265	209	672	340	489	673
64759_17	64759	TNS3	GGTACACATCTTATCCAG	2941	2391	825	317	270	868	421	465	1212
200316_2_fillup	200316	APOBEC3F	GCAGGCTGAGTCAGGCAG	6024	5327	1561	674	530	1644	1122	1083	2551
64092_5	64092	SAMSN1	GATTGGGACCCACACAGAGA	5754	5061	1629	515	758	1560	905	1134	2597
6787_22	6787	NEK4	GGGAGCCCTCAGAAGAGAG	2623	2297	499	215	198	687	411	536	811
51752_19	51752	ERAP1	GAGGAAAGTAGAAATGACA	3396	3117	1266	432	419	1490	753	729	1055
6452_30	6452	SH3BP2	GGCTGCTGAGGACTCCAAGA	2122	1935	553	153	146	438	256	333	731
3351_23	3351	HTR1B	GATGACACAGAGGTGCAGGA	10204	8735	2412	933	883	2497	1580	1812	3645
90993_16	90993	CREB3L1	GGAACTGGTTCACCTCCAG	3154	2686	745	385	209	736	533	549	1244
79598_30	79598	CEP97	GATAGTCAAATCCTGGGA	2880	2581	544	190	134	566	361	348	913
29893_9	29893	PSMC3IP	GCTCCTGCAGGTACCTCAGG	2877	2507	390	148	173	542	310	368	969
92579_1	92579	G6PC3	GCGACAAGCCAACCGCCAAA	9038	7545	2182	995	777	2468	1435	1404	2058
8001_15	8001	GLRA3	GAACAAATCAGGTTTCCAAA	8041	6967	2694	966	893	2626	1783	1703	2977
645_2	645	BLVRB	GAACATTGTGGCAGCCATGA	5495	4732	1389	637	455	1471	921	1034	1828
388946_14	388946	TMEM247	GCCTGGCCTTTGGTAGCA	2526	2153	571	184	329	722	379	512	919
153478_23	153478	PLEKHG4B	GCCACACCCCGAGCAAGA	1413	1351	478	205	212	591	252	308	311
653489_1	653489	RGPD3	GATGGAAGAGCAGAATACT	2502	2384	200	61	100	271	123	155	566
2840_1	2840	GPR17	GATGCATCAGGAACACGT	4453	3838	1027	392	474	1164	647	766	1381
84256_2	84256	FLYWCH1	GGAAGGACTCCAGCACCAGG	5041	4315	708	298	229	712	404	458	1890
575_1	575	ADGRB1	GAACTTTCCCTGCACCAGCG	8890	8148	2662	954	980	2815	1525	1704	3083
5046_8	5046	PCSK6	GACATCGCCGTCCAGCATG	9915	8418	2311	942	1071	2792	1604	2025	2457
54545_31	54545	MTMR12	GTTTTGTCTGAGGTACACAA	4161	3579	1187	462	425	1457	956	771	1260
83723_6	83723	FAM57B	GCAAATTGCGTGTAGGCAG	2183	2006	599	267	183	649	421	408	554
9721_3	9721	GPRIN2	GGCAATGTGTCCACCATGGG	1023	912	286	61	89	320	135	131	463
388567_14	388567	ZNF749	GAATGCACCCAGTGTGGGA	4509	4226	1054	572	397	1143	913	788	1517
57697_17	57697	FANCM	GCACCATATTTCCTTCCTGG	6177	5517	2109	787	724	2158	1305	1347	2934
345456_9_fillup	345456	PFN3	GCTCAGGCCCGCCTGCAGGA	2270	1905	573	185	235	681	458	425	514
6206_1	6206	RPS12	GGATGCAAGCACACAAAGA	1730	1560	24	4	2	12	29	16	699
51421_15	51421	AMOTL2	GAGGGTGTTCTCTGCCAGG	2607	2162	810	328	289	766	433	487	1782
88745_9	88745	RRP36	GCAACACATGCATTTTGGAT	2172	1925	460	209	225	457	450	328	984
9077_8	9077	DIRAS3	GAAGGCGCGGAGGATAAGCA	2572	2370	890	404	431	1026	650	695	896
54812_8	54812	AFTPH	GACAATGTAGCTGATTCAAA	971	907	237	127	140	268	211	203	306
403314_4	403314	APOBEC4	GTGGTTAGCTTCATTACAA	4659	4010	1475	505	436	1551	760	1073	1549
60676_37	60676	PAPPA2	GAAAATCCAGCAGGACTGAG	1062	833	242	109	126	198	129	209	585
64762_11	64762	GAREM1	GTGAACATCCAGACCAAGA	8449	7053	1860	826	884	2182	1239	1454	1747
CTRLHS_57922	NA	NA	GAGATCACATCTAGGCCA	4108	3354	1267	604	552	1605	985	1134	1930
54848_25	54848	ARHGEF38	GCTGAGACCTTAACCCCAG	1871	1547	399	173	178	611	312	404	635
7380_10	7380	UPK3A	GGACATACAGGTAGACCTCG	1905	1837	603	271	198	592	399	452	609
26149_5	26149	ZNF658	GATGAATTCCTGAACCAG	3743	3320	654	218	259	712	425	451	1259
79573_20	79573	TTC13	GTCTGTATGATGAAGCAATA	1130	1077	338	124	64	385	231	266	455
146852_14	146852	ODF4	GTTACTACTGAGGGAGAGGG	2406	1982	592	276	174	635	384	410	946
79725_1	79725	THAP9	GCAAATTGTTTCATTTCTG	5103	4414	1494	793	745	2035	1132	1229	1173
60680_11	60680	CELF5	GCTGAACAAGCAGCAGTCGG	2149	2033	559	293	281	549	347	438	802
374655_28	374655	ZNF710	GAGTTCGAGGCTGACACGG	6559	5739	1902	776	564	2049	1132	1356	2384
200010_34	200010	SLC5A9	GCCTACGACATCAGCGTGG	771	648	341	105	80	309	215	195	270
10000_16	10000	AKT3	GAGAGAGCGGGTGTTCTCTG	13323	11612	4129	1405	1645	4134	2688	2957	3731
256643_44	256643	CXorf23	GCCTGCCAGGAACCCAAAG	2431	2239	642	274	338	741	472	499	712
51642_2	51642	MRPL48	GCTTGTACTTTCCAATGCCG	1829	1661	535	138	186	425	263	319	334
55805_3	55805	LRP2BP	GCAGCATACTGAGATACAG	2252	2061	666	142	290	696	386	466	567
50945_21	50945	TBX22	GAAACTCACCAACAATGAGA	5335	4509	1674	655	581	1943	1103	1232	1742
6748_8	6748	SSR4	GGAAATGACAGCGTCAGAAG	3346	3018	931	402	451	1089	650	777	991
1813_20	1813	DRD2	GATCTTGATGTAGACCAGCA	12903	11112	4298	1633	1571	4635	2982	3285	4635
29928_6	29928	TIMM22	GAAGATGATCGAGAAGGCGA	3255	3010	445	113	51	393	166	164	849
55216_2	55216	C11orf57	GAAAGTCAAAGATACTAT	2588	2347	701	244	257	727	372	520	1068
202018_10	202018	TAPT1	GTACTTCCTTGAACATAATG	2841	2450	901	295	269	998	570	602	1014
3326_1	3326	HSP90AB1	GAGTACCTAGAAGAGAGG	3188	2776	696	211	201	601	340	402	1057
286046_21	286046	XKR6	GAATCCCCAGGTACATGGTG	6901	5974	2005	772	685	2262	1379	1623	2618
5744_2	5744	PTHLH	GAAATCAGAGCTACCTCGG	792	709	249	112	74	310	100	149	690
23411_3	23411	SIRT1	GCTCTAGTGACTGGACTCCA	14679	12993	4950	2063	2122	4728	2928	3307	4597
25837_1_fillup	25837	RAB26	GTAGGCATGGGTAACACTG	1835	1627	502	211	179	532	284	329	750
7274_5	7274	TTPA	GGAGGCCAATAATACTTCT	2091	1811	635	251	276	713	380	617	653
256051_8	256051	ZNF549	GTGTTGGAGAAGGCCCAGGA	1228	1107	367	129	123	351	273	382	329
200172_12	200172	SLFNL1	GGAGGAGCACCTAATCCTCA	1796	1536	250	79	117	230	135	177	647
2591_21	2591	GALNT3	GTGTTCAATATTCCAAAG	781	632	185	41	52	195	104	107	362
1390_1_fillup	1390	CREM	GGAGCTCGGATCTGGTAAGT	4672	4171	1584	565	638	1742	1121	1142	1090
54742_2	54742	LY6K	GAGCCATACTGCGTTATAG	814	736	192	52	69	253	156	140	500
83640_1	83640	FAM103A1	GGTGGGAACCAAAGAAACAG	1879	1619	412	137	155	481	333	238	466
55117_8	55117	SLC6A15	GGACACTGATCCCAAGGCA	2201	1875	520	182	185	581	353	295	724
54540_33	54540	FAM193B	GAGGATGAGGATGATGAGG	1779	1673	0	6	9	33	0	11	640
7975_1	7975	MAFK	GCTGGTGTCCATGTCGGTG	9830	8602	1545	604	466	1258	827	726	2079
6257_3	6257	RXRB	GAGTATGTAAGGTCTTTG	7256	6622	2028	711	661	2285	1418	1636	2783
118472_2_fillup	118472	ZNF511	GAGGATGCACCTGTACCCCG	4513	4074	1077	344	327	1168	660	738	1553
2185_18	2185	PTK2B	GAAGTCTTCTGGCAAGTAG	9944	8701	3157	1127	1304	3236	1905	1975	3106
57332_17	57332	CBX8	GGGGACAGCTCGAAGAAGCG	5382	4289	1308	436	400	1262	774	739	1977
6541_14	6541	SLC7A1	GGCGATGAAGCAGATCAAGA	4647	4013	1248	532	407	1192	911	782	1685
2831_3	2831	NPBWR1	GGCCAACACCACCAGGTAG	3382	2907	1111	352	445	1133	606	885	960
5094_11	5094	PCBP2	GGAATGCCAGCAATAGTGA	2392	2092	76	21	15	79	41	26	596
1108_2	1108	CHD4	GAACCCTCACCAACTACA	6593	5923	495	188	168	474	249	268	2332
10933_3_fillup	10933	MORF4L1	GCCTCTTCTTTATGAAGCAA	5772	5091	1136	475	608	2013	1183	1627	2387
26268_14	26268	FBXO9	GCCCTACGATAAAACTTGA	5000	4394	1547	660	764	1924	1132	1195	1624
6283_3_fillup	6283	S100A12	GGGCAGCCTTCAGCGCAA	2465	2291	636	230	225	777	494	470	916
54936_10	54936	ADPRHL2	GATGACACAGCCATGGCCA	6910	6042	1090	471	338	1246	466	485	2637
23621_6	23621	BACE1	GCACATACACACCCTTCCGG	4884	4221	1535	567	666	1572	1108	1052	1957
64236_4	64236	PDLIM2	GGATTTCCACACGCCCATCA	4329	3583	1160	450	434	1345	851	888	968
5128_6	5128	CDK17	GAAAGATCCTGTGTACTGG	11015	9487	2903	984	1176	3376	2160	2290	3979
9400_4	9400	RECQL5	GCAGGGGTGTGAACGCCA	5118	4451	1009	463	404	1160	667	759	1915
92482_5_fillup	92482	BBIP1	GATGCCTGAAGACAATCGGA	2994	2814	711	385	320	808	537	539	1055
23150_29	23150	FRMD4B	GAAGAACCTTTGGGCAAAG	1990	1831	652	267	301	784	536	591	562
2318_1	2318	FLNC	GCAAACAGACGCCCAAGCAG	2370	2230	761	198	269	666	471	423	915
117178_2	117178	SSX2IP	GAGCTGCTTGTGCTTCAG	2212	1984	686	261	252	831	431	419	755
50809_8	50809	HP1BP3	GCAAGCTTGCTGAAGGGG	4472	3742	970	402	405	1229	691	707	1998
8844_43	8844	KSR1	GGCCTCATTCATCTCCAGCA	9077	8086	2454	741	851	2818	1493	1755	2458
1763_7	1763	DNA2	GAGAGAAGAGCTGATCCAG	3605	3200	17	7	28	17	5	18	1528
153745_13	153745	FAM71B	GTGGCTGCAGATACATCACA	1569	1345	390	153	214	476	327	362	312
9706_14	9706	ULK2	GATGGCTGCAACACTGTG	6797	5644	2206	881	698	1986	1336	1416	1869
79640_10	79640	C22orf46	GAAGACAGTTTCGCACCTCA	1845	1712	637	219	244	562	350	401	1022
6916_18	6916	TBXAS1	GGCTCATTTAAAACGCTATG	3864	3174	1160	324	412	1340	857	844	1270
8546_6	8546	AP3B1	GAATCTGATGATGATCAGA	2436	2121	461	179	177	558	355	356	1397
2954_5	2954	GSTZ1	GTGCCAACCCTGAAGATTGA	2809	2360	876	270	354	929	583	718	1005
9961_40	9961	MVP	GGGCAGAACCACCTGCAG	1653	1441	702	189	243	642	380	446	597
119548_15	119548	PNLIPRP3	GGAAGTCAGGCTAGACCCCT	997	721	288	84	119	293	119	180	465
125170_8	125170	MIEF2	GGCTAAGGGCAGCAGGTGG	1644	1571	473	211	162	392	261	325	569
79722_2	79722	ANKRD55	GACATGTGTACATATCGCAG	1803	1593	519	254	209	622	230	406	571
3632_12	3632	INPP5A	GGAAGCATCATGGAAAAGA	689	584	235	141	114	225	132	235	276
1490_6	1490	CTGF	GCTTGACCCTCCTCGGGA	641	569	94	55	60	122	83	102	440
65977_6	65977	PLEKHA3	GCATTAAGAGGTCACAGTAG	2502	2065	689	277	200	692	408	425	727
80174_2	80174	DBF4B	GGCCATGGTTGATCCAAA	2224	1823	538	165	216	430	222	377	599
126823_14	126823	KLHDC9	GAGCCCAGCAGCGATACGG	2253	1800	499	112	140	443	244	278	645
7011_38	7011	TEP1	GACCATGGAGAAACCACA	3774	3114	1283	476	406	1411	807	920	1443
2843_7	2843	GPR20	GATGCAGGTGAGGAAGAGGA	8432	7350	563	195	138	493	386	418	2603
3204_9	3204	HOXA7	GCAAAGGGGCTCTGATAAAG	3610	3240	1064	378	317	1033	638	607	1204
6234_2_fillup	6234	RPS28	GAGCACGTCGCCCTCGCGCA	2549	2220	7	7	0	12	0	0	958
51702_31	51702	PADI3	GAGCACCGCATAGGCCAG	7429	6344	2011	744	654	2225	1359	1631	3091
1164_1	1164	CKS2	GATGTCTGAAGAGGAGTGG	4715	4169	658	310	273	801	441	376	1428
1604_3	1604	CD55	GTTAGTTTTGGTGATAGAGA	2922	2517	897	329	301	986	563	635	1424
387338_6_fillup	387338	NSUN4	GCTGGAGCAGCTGAGTGCCA	6018	5289	1249	400	433	1018	509	425	1929
4200_15	4200	ME2	GAAGAAAATGACTAGCCCTT	6171	5717	2404	829	930	2582	1591	1796	2355
54625_34	54625	PARP14	GTACTTCCAGAGCCCGAAG	3951	3308	942	451	384	1190	694	778	2089
27148_23	27148	STK36	GCTTGTAGCATAGAAGGGAG	3055	2774	763	330	320	1011	689	639	986
26051_34	26051	PPP1R16B	GGTGGCTGCAGCATGGAG	4916	4228	1050	444	485	1401	775	766	1603
2893_17	2893	GRIA4	GGTGGATTTTAATACACCTA	5432	4711	1703	551	770	1862	1198	1413	2409
119395_7	119395	CALHM3	GTGTGCCTTCAGCAGCTCTG	2047	1746	512	298	216	635	301	277	829
53405_5_fillup	53405	CLIC5	GATGTCGATGCCCGCTGTGT	935	840	210	91	115	341	186	117	702
340156_6	340156	MYLK4	GTGGTCAAACGCCGACCTGA	2880	2335	737	267	293	844	502	585	877
121274_9	121274	ZNF641	GACATGCTTTCTCAACTAGA	5258	4681	1615	591	601	1455	971	865	1463
1025_7	1025	CDK9	GGATCTTGATCTCCCGCA	8220	7022	165	29	29	72	52	41	3464
1973_23	1973	EIF4A1	GAGGTGCAGAAACTGCAGA	5109	4409	190	26	51	185	75	75	1984
3065_11	3065	HDAC1	GAAACTTAATAAGCAGCAGA	11139	9933	3252	1179	1360	2993	2092	2104	4720
5607_9	5607	MAP2K5	GTAATGGAACAGCAAGTAAA	4950	4216	1855	682	717	1944	1121	1417	1333
9696_7	9696	CROCC	GACATCACGAGCTGTCCAGG	2625	2005	359	147	165	425	290	224	766
1815_5	1815	DRD4	GCATGACGTCCATGGCCATG	13563	12016	4025	1478	1448	4365	2341	2781	3118
85366_43	85366	MYLK2	GACCAGCGTCAAGAAGCCCA	6821	5819	1672	680	624	1717	1076	1101	2142
29887_4_fillup	29887	SNX10	GAGATCCTAGGATTCAGA	1816	1610	612	172	136	484	345	322	643
94137_5	94137	RP1L1	GAGGCTTTGCCGAGAAAGG	2215	1693	502	160	230	826	319	375	625
4191_5	4191	MDH2	GCTGCCTGACTGCCTGAA	6596	5743	1329	518	428	1312	791	769	1801
CTRLHS_58017	NA	NA	GAGAAGGATGGAAATTAGAA	4355	3662	1346	560	455	1557	918	1058	1835
55276_8	55276	PGM2	GAAGAAAATCTAGAACCG	1430	1298	619	271	387	662	387	541	771
55835_21	55835	CENPJ	GAAGCAGGAACAATTGAAG	11096	9562	2838	1187	1204	2962	1730	2000	4423
316_35	316	AOX1	GGGCCTGTATCCAGTGCAA	2682	2358	909	315	247	891	527	560	1127
7419_3	7419	VDAC3	GGAACACAGACAATACTCTA	4888	3998	1388	536	615	1372	922	943	1456
8793_12	8793	TNFRSF10D	GTTCGTCGTCTTCATCGTCG	2307	2130	700	309	223	776	443	440	1183
29767_8	29767	TMOD2	GGTACATGAGGAGGTGCTCG	1790	1647	569	183	205	662	427	412	458
5005_2_fillup	5005	ORM2	GGTAGGAACCAAACATCA	3072	2513	832	402	336	967	583	638	1010
341567_4	341567	H1FNT	GGCTACTTCAGGGTCTGGA	4996	4291	1393	573	599	1551	848	1066	2283
8799_6	8799	PEX11B	GCCTGTGACAATGTCCTG	2389	2193	386	182	166	533	227	303	1030
84286_23	84286	TMEM175	GATGCCCAGAGGCACATCA	2907	2460	636	270	221	657	491	521	1102
25807_1	25807	RHBDD3	GGAATCTCAGCGTGCCCAGG	4827	4014	1277	439	464	1402	722	786	1758
80032_8	80032	ZNF556	GGTAGGAAGGGCGACTGA	2106	1990	570	130	156	668	344	404	1009
1032_2	1032	CDKN2D	GCCCTGGAGCTGCTGAAGCA	10967	9445	2778	1087	1166	3372	2013	2234	3003
8805_4	8805	TRIM24	GTTGCTATATTTACACTGA	13573	11757	3366	1313	1326	3817	2378	2523	5460
1281_22	1281	COL3A1	GCACCAGGAGGTCCTGGA	502	471	149	43	55	202	87	104	300
23218_7	23218	NBEAL2	GAGAACATAGAGGCAGGCCG	3055	2655	576	274	185	695	434	392	1299
128344_6_fillup	128344	PIFO	GATTTAAGAACTACCCAA	1983	1732	421	196	165	364	303	326	741
353322_3	353322	ANKRD37	GGACAGGCGACTGCTTGCA	2068	1840	550	196	266	720	372	383	584
4286_7	4286	MITF	GACAGGAGTTGCTGATGGTG	2572	2497	738	165	380	671	416	451	924
1497_8	1497	CTNS	GATGTAGGGCACCCAGAGG	11063	9888	2906	995	994	3009	1732	1984	4032
79174_7	79174	CRELD2	GCTGCTCTCCAGGAACCTA	699	660	202	41	92	188	106	133	462
10489_12	10489	LRRC41	GGCGGAACAGACCTTAAGA	1042	862	189	92	95	167	109	179	288
4609_6	4609	MYC	GGGTAGGGGAAGACCACCG	2420	2030	39	3	1	58	12	0	1540
84867_16	84867	PTPN5	GTGATGGACATCAAGCCTG	4370	3795	1172	480	410	1434	813	1012	1319
148398_21	148398	SAMD11	GTGAACATCTCTTTCCGAG	2087	1743	487	141	181	559	265	329	623
93492_2_fillup	93492	TPTE2	GAGGCACGTATGAATGAA	7964	7028	2503	872	1104	2758	1544	1706	2639
84002_9	84002	B3GNT5	GAGCTTGACACTTTTCCTTG	3750	3245	634	351	258	916	519	603	1067
83855_1	83855	KLF16	GAGATGGCCATGAGCACGT	3854	3444	312	81	169	408	238	311	1419
55661_22	55661	DDX27	GACGCTCCAAAACAGGCA	3265	2954	188	15	47	151	82	113	1435
5725_14	5725	PTBP1	GAGGTGTAGTAGTTCACCA	1695	1530	196	63	63	247	87	144	637
7006_14	7006	TEC	GCACCTAGTCCACAAAGCA	9279	7779	2954	925	1018	3091	1847	1926	2802
91937_9	91937	TIMD4	GACCAGGATGAGTACAGACA	2978	2586	1059	467	362	1017	626	737	1185
4756_25	4756	NEO1	GACTCTGACTAAGGGAGA	6573	5427	1734	741	619	1872	1047	1139	1896
2114_26	2114	ETS2	GCTGTTAATCCAATGAGGAA	4589	4181	1074	393	392	1261	780	798	1784
91289_27	91289	LMF2	GCTGCACAAGCTCAGCGTGG	1928	1767	454	220	215	571	377	347	455
10732_1	10732	TCFL5	GCGCATGATGCTGCTAAGCG	1567	1292	365	83	92	466	261	272	515
7291_3	7291	TWIST1	GAAGTCTGCGGGCTGTGG	4196	3714	1118	528	409	1181	736	805	1212
83394_31	83394	PITPNM3	GGGTTTCCTTGAGAAGACAG	2349	2263	702	302	328	580	473	504	598
1576_1	1576	CYP3A4	GTTTTCCACTGGTGAAGGT	1832	1663	519	99	189	568	460	297	576
7415_5	7415	VCP	GATAGGCTCCCCTTCGCAG	2664	2303	18	5	3	11	50	52	721
2852_1	2852	GPER1	GACATGAAGGTGCACAGGA	5815	4918	1630	533	521	1754	903	1076	1872
80830_19	80830	APOL6	GGGCAAGGGCTAAACCCAGG	1919	1609	394	173	200	673	329	415	531
5565_17	5565	PRKAB2	GTTATCCGCTGGTCTGAAGG	8382	7231	1870	635	676	1958	1157	1204	3128
79363_8	79363	RSG1	GTGTCCGGGAAGAGTGGTG	4474	4049	943	260	329	1026	437	522	781
6125_3	6125	RPL5	GCTTCTCAATAGGTTTGGCA	1850	1510	10	0	25	26	24	47	641
142891_1	142891	SAMD8	GCAATGTGATTCCATCAAGT	8019	6883	2344	753	778	2477	1463	1553	2573
10094_1	10094	ARPC3	GAAGCCATCTATTACTTCA	5273	4658	1845	883	741	279	206	98	1625
340578_9	340578	DCAF12L2	GCATTGCCTGGCACAGCG	1816	1566	504	199	118	661	297	440	595
1830_9	1830	DSG3	GAGAAACCACTTATACTAA	3046	2630	1012	300	238	1076	491	468	1018
6652_13	6652	SORD	GATCAGGGCGCCTTCCTCAA	3475	2902	665	151	188	783	400	433	1226
8492_36	8492	PRSS12	GGAGGCAGCAGTGTGCATGA	835	760	152	58	46	199	88	86	284
56965_7	56965	PARP6	GGATGGGTGAAAAGATGCTG	5726	5146	1585	809	660	1849	1191	1291	2419
338557_8	338557	FFAR4	GCTCATCTGGGGCTATTCGG	2798	2243	582	250	220	768	313	500	832
10783_11	10783	NEK6	GAAGCGGCTCATCCCGGAG	7593	6506	1696	624	719	2039	1232	1455	2958
84953_3	84953	MICALCL	GAGTGTGCACCTCAAAGCTG	3899	3438	968	332	341	969	573	575	1048
92483_16	92483	LDHAL6B	GATTATTGTTTCCAATCCAG	3898	3796	747	351	215	790	444	598	1685
8189_14	8189	SYMPK	GAACTTAAGCAGCTGCTCCA	3761	3305	54	3	17	65	37	16	1372
3757_4_fillup	3757	KCNH2	GAAGATGCTAGCATACATGA	12721	10758	3941	1659	1480	4555	2662	2920	4211
170506_7	170506	DHX36	GCAAGAAAATGAACCAGA	5360	4737	1183	435	344	1247	832	809	2343
196264_6	196264	MPZL3	GGTTGGAAATGTATACAAAG	1965	1850	567	343	275	722	470	410	743
2313_6	2313	FLI1	GGCAGTCATGTCGGCCTTG	1721	1527	215	50	68	196	94	110	461
112495_5	112495	GTF3C6	GAGAGGCCCATTCTGCAAG	5009	4553	660	195	182	799	375	434	1482
1645_5	1645	AKR1C1	GCTTCAATTGCCAATTTGG	6656	5760	1823	836	722	2233	1341	1536	2662
4599_5	4599	MX1	GCTGGAGGAAGGAAAGGCCA	659	593	24	5	0	8	3	17	613
5376_2	5376	PMP22	GTGGACATTTCCTGAGGAAG	1793	1481	453	184	166	654	309	380	876
50515_5	50515	CHST11	GCAGATGTCCACACCAAA	3853	3242	838	288	304	946	555	498	822
90338_14	90338	ZNF160	GTTGAAGTGGTGACACTG	2304	1965	396	252	209	458	320	280	832
2071_9	2071	ERCC3	GGATGAGTCAGGCACCAAAG	5860	5027	1347	485	502	1386	818	926	2026
5792_32	5792	PTPRF	GGAGAAACGAGGAGCCACG	5407	4573	867	226	420	1049	556	628	1787
647042_1	647042	GOLGA6L10	GTAGCTGCTCCACCTTAGA	1675	1419	172	49	51	192	97	74	772
9758_22	9758	FRMPD4	GGATCAGCTTGCCTTCAGAG	2005	1626	617	228	179	659	519	403	737
5931_8	5931	RBBP7	GCAATGATGTGAGGATTCTG	5895	4845	2108	824	885	2330	1565	1314	2153
22982_15	22982	DIP2C	GCTCTGCGTAGAGGACGAGG	1485	1225	176	116	60	239	188	159	535
23335_25	23335	WDR7	GCCATCACTCACATCCCAG	2044	1681	406	63	14	155	45	60	639
2861_5	2861	GPR37	GATCTGAAGGAAGAGCTGGA	6139	5236	1237	396	609	1524	797	901	2341
114781_21	114781	BTBD9	GGAAGTCCTCTCAAGTGA	894	793	180	105	104	232	180	152	374
388662_24	388662	SLC6A17	GGAACCTCCAGATGTTGCCG	596	587	90	37	70	213	101	97	237
5058_8	5058	PAK1	GGTTTTGATGCTGTCACAG	7016	6037	1744	813	655	2126	1135	1235	2487
51230_19	51230	PHF20	GGGAACCCAAAAGAAAACG	4057	3564	987	384	317	1024	631	697	2096
25928_4_fillup	25928	SOSTDC1	GGGAAGGAGATAGAAATGAA	619	494	7	1	0	2	0	2	302
7022_8	7022	TFAP2C	GAGTAGGCCAGCTGCTGGTA	7324	6505	1951	719	848	2280	1521	1620	2519
10266_3	10266	RAMP2	GAATCATTATAAGGATCAAA	6446	5809	1641	735	502	1847	1110	1268	2326
9061_16	9061	PAPSS1	GATGGTGACAATATTCGTCA	15254	13028	4597	1754	1865	5142	3274	3587	4377
5163_10	5163	PDK1	GAACTGCTTCATGGAGAGCG	13741	11499	3794	1307	1492	4061	2456	2671	4368
4217_15	4217	MAP3K5	GTTGATCACATATGCCACCG	6078	5465	1486	625	707	1855	1207	1411	1865
116115_18	116115	ZNF526	GAGTGTACAACCTGCTCCA	4279	3643	1283	512	632	1419	839	947	1303
29990_6	29990	PILRB	GTTCTTCTCCAGGGGACG	2369	1820	485	196	173	610	316	336	961
6633_7	6633	SNRPD2	GCAACAATAAGAAACTCCT	1925	1665	26	29	14	24	15	9	580
1062_13	1062	CENPE	GTTGTATATACATCAGAAA	7461	6488	1022	403	467	1344	782	886	3232
165215_1	165215	FAM171B	GGGGCAACCTCCACCTTGA	2226	1876	760	257	311	831	592	510	732
384_15	384	ARG2	GTGGACGGATTTCTTCAGGA	4046	3563	1208	472	531	1698	823	871	1498
340205_12_fillup	340205	TREML1	GAGACTCTGTGCAAAATCTG	2468	2118	747	303	314	902	468	619	746
90019_12	90019	SYT8	GGAAGAAGCCCAGGGACA	2781	2369	913	401	285	946	393	521	1044
1592_15	1592	CYP26A1	GAGGCAGCCAGATCCCAGAA	990	861	290	126	196	329	196	157	458
9730_26	9730	DCAF1	GGATATGGACTATGGTGACA	5762	5086	810	321	353	1043	639	655	3080
374383_12	374383	NCR3LG1	GCCTCCATGGAGACACAA	2146	1843	637	317	253	722	478	496	620
79081_4	79081	LBHD1	GGTGAGGAAGAGGATGCTG	2031	2007	163	106	139	215	118	137	946
5917_14	5917	RARS	GACCTGAAGATCCCCAAT	1765	1597	60	7	4	24	14	33	396
10168_16	10168	ZNF197	GAGACCAGAAGCACGCACCA	6672	5878	1915	777	711	2349	1371	1429	1806
5868_5	5868	RAB5A	GTATATGATATCACAAATG	4133	3561	921	507	374	1130	776	706	1859
112476_18	112476	PRRT2	GAGGCCACTGCAGACCAG	2382	2150	621	179	267	756	415	553	889
57172_1	57172	CAMK1G	GCTCTCATAGATGTCCTCCA	4896	4341	884	354	359	825	535	523	1376
2564_15	2564	GABRE	GACTTTGTTTCCTCAGAG	8468	7432	2737	1172	1070	2918	1820	1985	3405
10788_6_fillup	10788	IQGAP2	GAATATCTGTGCCACTTAG	2362	2085	784	304	236	924	413	508	671
8694_4	8694	DGAT1	GGTGGTTTCTCTGTTCCTGA	2341	2036	588	230	204	670	298	378	783
117581_5_fillup	117581	TWIST2	GATCTTGCGCAGCGCCGCGA	8253	6974	2062	546	770	2258	1276	1306	2684
248_28	248	ALPI	GAAGCTGCAGCCCATCCAGA	7416	6353	858	338	246	982	499	590	2549
29895_5	29895	MYLPF	GCCATGATGAAGGAAGCCAG	2092	1824	568	218	231	576	355	419	640
11128_22	11128	POLR3A	GGGGTGCTCGACCATAGGA	5896	5296	101	47	20	108	51	35	1976
6814_9	6814	STXBP3	GACAGATCTTCTAGAAGA	1589	1477	300	144	83	294	172	199	623
147646_7	147646	C19orf84	GTTCAGGAGCAAGGGTGGAG	2087	1782	268	155	52	288	145	192	498
8883_1	8883	NAE1	GGACCACAGTCATACTCCA	5936	5082	334	134	74	351	252	207	1754
389692_2	389692	MAFA	GATGAAGTTCGAGGTGAAGA	5750	5121	1388	520	524	1502	998	964	2114
256815_2	256815	C10orf67	GGAATCAGTTTGAGTGGCA	2536	2113	915	334	389	913	463	732	771
80700_5	80700	UBXN6	GTAGATCTTCATGATGGAGG	1216	1049	349	156	97	305	166	160	313
4907_14	4907	NT5E	GATCGAGCCACTCCTCAAAG	7000	5985	1934	688	701	1733	1240	1345	2389
1196_9	1196	CLK2	GATCGTTCGTCCGACCGG	6173	5192	945	460	314	934	462	629	1747
10190_1	10190	TXNDC9	GAATGGCTTTCTAAAGGACA	2145	1753	514	265	212	592	350	417	617
11184_19	11184	MAP4K1	GCCGGCACGCCAACATCG	3779	3404	983	367	401	1070	669	853	1607
2067_20	2067	ERCC1	GAGGGACCTCATCCTCGTCG	4787	4297	529	243	189	744	391	389	2163
3780_14	3780	KCNN1	GAGGATGATGAGGAAGATG	3701	3193	168	88	16	206	76	66	1174
54681_4	54681	P4HTM	GCGATCAAGGCTGACCCTGA	1310	1172	315	93	142	329	162	135	428
64091_15	64091	POPDC2	GGAGATTGTTCACTGCTGCG	2512	2306	715	223	310	880	487	591	801
10838_27	10838	ZNF275	GCATTCCTCGCAATCAAA	4320	3821	1356	631	438	1512	939	995	1583
64976_2	64976	MRPL40	GAAGATCCGAAAACTGGAAA	2477	2086	808	271	241	692	438	330	574
54896_5	54896	PQLC2	GGGCAGCTGGTCAGCAAGGA	3784	3309	1160	560	555	1006	755	954	1028
3096_12	3096	HIVEP1	GATGTCTTACTGAAAGCAA	5172	4602	1386	455	414	1641	693	846	1992
374872_3	374872	C19orf35	GGGTGAGCTGTCTAGGAGG	1266	1042	174	84	66	121	91	80	458
6010_11	6010	RHO	GGCATGGTTCTCCCCGAAG	7939	6380	1485	701	611	1971	1055	1121	2667
55813_8	55813	UTP6	GATAAAGTCTTCCTTGAAAA	1811	1809	338	93	179	407	283	274	774
1312_9	1312	COMT	GAACGCACAGAGCGTGCTGG	3678	3369	729	261	289	797	515	426	1198
100128327_1	100128327	TRAPPC3L	GTTGCTTTCAAGATGTACCT	1843	1702	493	247	272	547	422	386	547
2917_2	2917	GRM7	GCATGAAGATATCGCAGAAG	6332	5330	1457	586	403	1925	1075	1198	2048
100134938_15	100134938	UPK3BL	GGGTGCTGTACCAGACCAG	1459	1270	271	70	102	187	113	139	362
56131_29	56131	PCDHB4	GGACAAACCACTGGATCGAG	1759	1625	453	124	156	450	290	401	795
55970_1	55970	GNG12	GCACAGTTCTCCTTGCCT	2690	2380	832	253	323	945	487	614	863
4826_6_fillup	4826	NNAT	GGAACCATGGCGGCAGTGG	2104	1876	623	262	247	654	467	512	749
55152_5	55152	DALRD3	GTCCTCCCGTCATTAGCAG	1123	925	240	55	48	272	116	123	223
24141_4_fillup	24141	LAMP5	GCAGTTTGTCTACGACTCCT	2127	1905	663	377	321	657	477	579	560
11278_21	11278	KLF12	GACTTGAAGGCGGTACGGGA	5300	4623	1578	559	509	1682	953	1208	1577
114826_32	114826	SMYD4	GAAAATGAAGATGCAAGAAA	7541	6874	2194	771	946	2282	1515	1444	2900
3779_10	3779	KCNMB1	GACCAACATCAGGGACCAGG	5147	4735	1468	655	504	1532	1153	1184	1330
54753_12	54753	ZNF853	GAGGAACAGCAGTCCACAG	1826	1610	563	161	279	707	431	378	591
79822_6	79822	ARHGAP28	GTTCTACCAGTTCATTCCAA	2406	2062	691	214	222	839	426	523	715
57822_8	57822	GRHL3	GAGCAAATCTGGGTACTCTG	7931	6860	2331	1072	873	2668	1561	1769	2449
54933_2	54933	RHBDL2	GAGATGATGAACACGGGAGG	7012	5978	2039	827	654	2133	1185	1360	2242
51259_5	51259	TMEM216	GAAAAGTTCCAGCAGGAAAT	2456	2144	612	398	184	626	371	417	992
83933_24	83933	HDAC10	GTTCTGTGTGTTCAACAACG	5013	4423	1425	579	525	1893	850	1083	2231
1366_14	1366	CLDN7	GGCATGAAGTGCACGCGCTG	2303	1991	630	242	215	559	377	475	792
11259_5	11259	FILIP1L	GGAGCAAGAAAAGGAGAAAA	1795	1572	414	94	161	421	241	198	549
4726_5_fillup	4726	NDUFS6	GCTGAACCGGTGTGGCGAGG	5356	4567	1403	475	610	1512	968	1250	1518
285753_4	285753	CEP57L1	GGTTCATTCTGGGTGAATGA	1408	1218	302	167	106	280	157	161	743
79002_5	79002	C19orf43	GCTGTTCAAGCGGAAGATGG	2601	2382	470	122	214	379	236	295	1062
29115_6	29115	SAP30BP	GAAAGATAAAGGAGGGAA	2784	2352	930	369	401	1087	477	716	763
134864_2	134864	TAAR1	GAAAGTCCACAGTGGCCA	13256	11629	3961	1295	1454	4123	2514	3013	4006
6601_4	6601	SMARCC2	GGGACAGGATACACAACA	5023	4286	1857	700	595	1762	1203	1197	2139
7001_14	7001	PRDX2	GCGTTCAGCAACCGTGCAG	2719	2229	474	171	183	564	308	332	687
149473_13	149473	CCDC24	GTGGTGCCAGAAGAGAAGAG	1210	1070	105	43	31	164	91	49	377
8339_2	8339	HIST1H2BG	GCCTTGGTCACAGCCTTCT	3320	2901	147	65	36	139	90	128	1477
3049_2	3049	HBQ1	GCTGCCCAGCTTCTTCCACA	2625	2301	757	269	228	922	463	498	558
81930_16	81930	KIF18A	GTATCTTCCCGGACAGCAAG	1681	1436	466	203	111	371	173	251	736
84328_1_fillup	84328	LZIC	GCTTCGGACAAGGTTAGCAG	2760	2373	769	208	352	776	460	414	928
8853_29	8853	ASAP2	GAACATGGGACCGAGCGGAA	10086	8769	3183	1339	1027	3086	1696	1961	3553
57418_5	57418	WDR18	GATGACCAGAAGGTTCCCGG	2068	1878	57	31	3	23	20	27	821
5361_23	5361	PLXNA1	GGCTCATGGCCAACGAGG	2686	2410	605	385	260	651	446	384	971
60526_3_fillup	60526	LDAH	GAATGTCTGAGTCACCCAA	3824	3273	1021	391	342	1092	698	680	1241
92856_17	92856	IMP4	GGTCGTTCACGAGCATCG	1826	1531	34	20	7	44	33	16	578
687_2	687	KLF9	GACTGTCGCTGCACACGGA	5368	4969	1572	511	557	1687	928	1092	1695
8609_3	8609	KLF7	GATCTCAGAGACCTTTGGTG	4912	4160	973	445	309	1056	552	625	1678
9514_6	9514	GAL3ST1	GATCGCTACTACGACCCCAA	935	825	225	118	99	214	141	215	323
8886_5	8886	DDX18	GCAGGGATGAGAAAAGCCA	5614	4743	35	7	18	47	17	18	2451
729230_2	729230	CCR2	GAACACCAGCGAGTAGAG	5832	5241	1540	573	591	1643	964	1200	2270
79727_7	79727	LIN28A	GGGTTCCGGAGCTTGAAGGA	1497	1410	309	189	96	292	136	221	459
6622_8	6622	SNCA	GGAGGGAGTGGTGCATGGTG	5960	5136	504	103	170	467	286	289	2109
81928_12	81928	CABLES2	GTTGTTGAGGAAGAAAAGCG	1878	1729	402	168	79	508	268	195	631
889_7	889	KRIT1	GAAGATCTGATCCAAACAAA	3018	2582	676	187	188	913	344	585	834
56474_6	56474	CTPS2	GCTGATATATCTTCCCCG	1460	1312	487	145	190	513	247	363	543
8737_31	8737	RIPK1	GTGTTTCCACAGAACCCA	3145	2914	716	308	301	757	443	556	878
921_1	921	CD5	GCGTCAAAAGTCTGCCAG	1677	1578	530	205	172	592	259	378	551
80237_25	80237	ELL3	GTGTCCCAGTGTTGTCAGGA	1749	1449	524	199	129	606	383	425	750
54205_2	54205	CYCS	GTGCTTGCCTCCCTTTTCAA	1725	1467	76	19	6	78	52	41	716
219902_4	219902	TMEM136	GGCTACTTCATCTTCGACTT	1465	1250	336	119	116	425	212	262	806
148014_1	148014	TTC9B	GAAGTTCCGGGAGGCCAT	6031	5594	1519	492	489	1744	1018	1201	1745
6835_5	6835	SURF2	GTGCCCAGAACACGTGCTG	3195	2781	773	368	225	886	519	493	645
54830_5	54830	NUP62CL	GTCCCAAGCATTGACCTGAG	533	521	323	103	95	218	115	108	185
10902_14	10902	BRD8	GTTGGAGTCAAGTCCCCAAG	4114	3564	399	138	78	375	210	319	1772
6419_13	6419	SETMAR	GAAACAGAGTGGTCCAGAA	5047	4468	1592	603	631	1741	1262	1280	1949
5110_3	5110	PCMT1	GCTCCGAGTGTGCTTAGCGA	6030	5592	1806	643	476	1835	1003	1066	2934
146279_24	146279	TEKT5	GATGGTACAGACACTCCA	2473	2237	713	334	317	753	433	571	787
64600_7	64600	PLA2G2F	GTAGCCCACGAAGGACAGGA	271	305	127	59	59	129	72	81	156
55193_17	55193	PBRM1	GAGACTATAAGGATGAACA	5160	4332	1863	746	801	1721	1209	1405	2198
157313_13	157313	CDCA2	GCTACTCCAGCCTGCAGGA	6946	6333	1469	486	542	1463	846	848	3515
1675_2	1675	CFD	GAGAACCTGCACCTTCCCGT	1306	1198	161	65	73	227	97	162	485
283571_41	283571	PROX2	GTGAAGCTGGTGCTCCAGA	1460	1289	396	113	113	427	173	208	350
26523_19	26523	AGO1	GATCGACGTGTACCACTACG	1803	1683	505	213	172	558	301	415	683
128240_1	128240	NAXE	GAGGTCATGGCGAGCACGG	790	610	175	57	50	209	81	172	567
388284_3	388284	C16orf86	GTTCCTGGTGCCTGCCCATG	2959	2722	755	349	282	841	473	465	646
5291_6_fillup	5291	PIK3CB	GAGAGGGCACAATCAAGAAA	10894	9556	3075	1240	1222	3618	2092	2177	3248
9552_1	9552	SPAG7	GCAAGAGAAACAACAGAAAG	2080	1955	618	217	266	729	510	418	641
54896_8	54896	PQLC2	GCCTACAAGACGGGCAACA	3837	3129	1025	289	450	1136	604	696	1201
54968_1	54968	TMEM70	GCAGTCCTCCTTCCGCAGAG	3490	2893	1139	572	394	1268	710	998	815
4211_3	4211	MEIS1	GGGTACTGATGCGAGTGCAG	3117	2556	662	190	262	690	354	404	883
221060_2	221060	C10orf111	GGAGACTCAGGCTACCAT	1834	1545	491	219	192	571	269	343	793
896_9_fillup	896	CCND3	GTCTTGCGTCCCCACCCGAA	1437	1236	7	0	0	6	3	0	754
9682_26	9682	KDM4A	GGACATGGTGAAGATCTCCA	5676	4968	247	93	105	433	172	144	2920
259197_11	259197	NCR3	GAAGCAAGTGGGGCCAGG	2326	2003	607	140	250	654	316	312	928
257106_8	257106	ARHGAP30	GCGGGTACAATCCATCGTCG	2294	1844	461	220	128	440	347	323	725
6844_6	6844	VAMP2	GTTACTGGTGAGGTTTGGA	5513	4740	1412	587	556	1729	1020	1056	2170
10488_21	10488	CREB3	GATGACTCCACAGCATATGG	4109	3534	748	307	308	723	515	646	1112
54585_9	54585	LZTFL1	GAAGTCTCTGAAGTCCTCAA	10318	9169	2546	1095	926	3033	1931	1617	3205
5315_28	5315	PKM	GTTTGCGTCATTCATCCGCA	6397	5361	1571	564	531	1496	761	605	1873
2671_1	2671	GFER	GACTTCAAGACGTGGATG	3543	3223	186	82	36	98	64	79	1329
259286_9	259286	TAS2R40	GGCCATCTATGGGGCTGAG	4871	4036	1363	592	610	1679	959	921	1571
10158_2	10158	PDZK1IP1	GCGATAAGGCCCTGCATCCA	2495	2307	550	150	163	538	336	494	880
9651_7	9651	PLCH2	GCTGAAGCAGACGTTTGACG	873	928	213	202	96	258	285	225	625
27330_24	27330	RPS6KA6	GTTCGGACAAAGATGGAGA	4687	3860	1473	627	537	1685	993	1136	1370
6881_3_fillup	6881	TAF10	GGAGAACAAGGCCAGCCCCG	8001	6808	1161	506	400	1252	851	977	3170
10000_17	10000	AKT3	GTTATTTTGGTTCGAGAGA	9250	7832	3163	1222	1123	3368	2016	2104	3760
203430_17	203430	RTL3	GGAGTCCCAGAAACCTCCAA	2805	2503	1013	304	356	1170	707	723	737
9152_20	9152	SLC6A5	GGGTAGTACAGACACAAAGG	2457	2163	810	245	310	839	467	608	889
7403_7	7403	KDM6A	GAAGATGGCGCCAGGACGA	14991	13378	5413	1949	1932	6027	3461	4141	5216
55503_28	55503	TRPV6	GACCTCGTGCCCAATCACCA	5961	5183	1386	566	532	1498	745	986	1903
51379_4	51379	CRLF3	GCAGAGGACTTAGTCCGAGA	1810	1592	202	137	76	193	175	164	672
CTRLHS_57352	NA	NA	GACCGCAAAGTGGTCCGAAG	3717	3032	1434	514	491	1345	914	924	1408
7879_5	7879	RAB7A	GCTGACTTTCTGACCAAGG	7645	6507	1308	460	371	201	130	120	2420
1846_3_fillup	1846	DUSP4	GCACTGCCGAGGTAGAGGAA	7171	6395	1516	484	555	1620	855	1103	1672
117159_3_fillup	117159	DCD	GATCTCTGCTTCCTTGGCTT	1135	975	329	44	166	381	183	252	810
7039_3	7039	TGFA	GGGGACGTGCTGTTCTCCA	789	748	138	86	59	214	145	118	450
6795_2	6795	AURKC	GATTCTGGAATATGCTCCA	9892	8213	3017	979	1032	3435	1831	1988	3833
5136_1	5136	PDE1A	GAACTGGAAATTTTAGCAA	6075	5088	1883	852	753	2175	1285	1376	2619
6646_12	6646	SOAT1	GATCATGAAAAGAAAGCCA	4697	4408	1055	574	385	1259	763	821	1615
54928_16	54928	IMPAD1	GATTAATACTGAGGAACACG	5875	4946	1765	577	688	1959	1159	1326	2523
79018_6_fillup	79018	GID4	GTGTGTGTATGTGTGCGCGA	1711	1534	359	179	128	443	258	286	684
93624_18	93624	TADA2B	GAGTCCGGGAAGCACCAACG	5540	4733	1956	793	764	1630	968	1333	1992
3059_17	3059	HCLS1	GGCCAGTATGGAATCCAGA	1914	1751	618	201	235	685	481	521	465
160851_7	160851	DGKH	GCTGTGTGCTGAGAACAGAA	7725	6658	2088	900	878	2356	1590	1642	1852
56132_36	56132	PCDHB3	GGACCGGGAGGAGCTATG	1543	1237	339	23	169	385	192	269	442
10294_8	10294	DNAJA2	GTCGAAATGGCAGAAGAAG	338	239	102	28	27	80	62	48	25
7408_11	7408	VASP	GGGCCTCAACTTCGGCAGCA	2749	2286	493	259	247	487	243	276	718
131076_5_fillup	131076	CCDC58	GAAGAGAGAGAAAAGAATT	1948	1711	250	97	81	263	162	140	857
56954_2	56954	NIT2	GGAAAATATTTCGCTCCATA	2543	2249	893	260	354	1083	542	528	1308
79847_18	79847	MFSD13A	GCTGCTTGTAGGCAGTGAGG	593	536	109	31	13	105	24	48	316
30968_1	30968	STOML2	GGTCCATGATGCGCAGGTAA	2456	2258	552	313	236	549	431	361	677
1497_4	1497	CTNS	GATGCTAATGGCGCTGCTG	7390	6616	2118	896	747	2289	1353	1507	2509
64105_7	64105	CENPK	GAGAACGTCTTCAGTCAA	5893	4961	2077	664	641	1963	1302	1386	2442
63934_4	63934	ZNF667	GATCACATTTGGTCTCCGAA	6895	5768	1909	494	622	1999	1051	1329	2503
3802_4	3802	KIR2DL1	GTACCATCTATCCAGGGA	1634	1321	106	60	8	122	82	62	688
259173_7_fillup	259173	ALS2CL	GCACCAATCCATGCACCTGG	1934	1735	476	144	265	424	295	400	602
978_3	978	CDA	GAACGGACCGCTATCCAGA	8698	7572	2362	942	1049	2603	1660	1881	3032
5819_9	5819	NECTIN2	GAGCACTGGGCAAGACACAG	4652	4345	411	177	100	391	258	222	1784
7163_3	7163	TPD52	GCTAAGAAGAGAACTTGCAA	2378	2102	644	277	313	723	573	565	636
147945_2	147945	NLRP4	GTGGTGACTTGATGGAGAAA	2358	2035	731	216	237	677	448	472	895
2045_5	2045	EPHA7	GAATTGAAATTCACCCTGA	12320	10389	3156	1402	1048	3406	2151	2637	3913
2203_9	2203	FBP1	GCCCTCCTCCATGACGAAG	1718	1580	649	320	212	819	200	486	480
125170_7	125170	MIEF2	GTTCCCGGAACTGCCCTTTG	2685	2286	744	279	340	876	536	673	789
729288_5_fillup	729288	ZNF286B	GCTGAAATGCCTGAGAAAGG	2407	1995	348	167	139	408	240	298	660
90102_8	90102	PHLDB2	GGGAACTTCCATTCCACA	2788	2348	825	308	273	778	503	624	911
6297_15	6297	SALL2	GATCTGTGCTGCCTGGCA	7286	6517	2161	893	794	2314	1431	1624	1921
51626_1	51626	DYNC2LI1	GGCTTGCAAGAGATTTTCCA	2067	1739	485	98	203	528	400	293	718
5261_21	5261	PHKG2	GAGATCCTTAAATGCTCCA	4824	4371	1665	809	636	1596	972	1221	1765
54465_12	54465	ETAA1	GTTACTTTTACTGCACAGGG	1887	1780	568	198	127	632	384	407	673
220134_1_fillup	220134	SKA1	GGAGGCTATCAGAGGTCCGA	2975	2541	443	227	181	503	293	304	1626
9570_2	9570	GOSR2	GGCATTTTGCCTTTTGTTAG	2901	2484	936	394	354	1221	619	862	1059
970_10	970	CD70	GGTCCATGCAGGAAGGAG	1923	1570	517	257	214	656	322	462	551
340654_1	340654	LIPM	GAGCCAGCTCTGGCATGG	954	681	219	56	49	280	105	196	516
680_6	680	BRS3	GCAACTCACTACCTTGCAGA	803	704	178	120	61	217	105	177	349
84251_19	84251	SGIP1	GGGCCGTAGTGTCATCTGG	2175	1894	458	230	161	481	285	356	536
57409_2	57409	MIF4GD	GGCCAGAGTGTCTTCCGACG	1740	1511	447	228	204	541	316	358	513
222256_5	222256	CDHR3	GAGTGTACACAGTCCTGG	2745	2264	856	300	184	866	575	665	1023
54715_14	54715	RBFOX1	GGAGAAATTACACGGCACCG	2574	2149	778	253	289	797	529	451	938
545_9	545	ATR	GCATACTCATCAACTGCAA	9708	8306	757	204	277	848	433	468	3953
164091_13	164091	PAQR7	GCTGTTCCAGCAGCACAACG	5744	4937	1798	548	627	2024	1134	1449	2153
22891_2_fillup	22891	ZNF365	GGACAGGAAGCCATTTGAGG	2614	2407	297	217	174	425	191	225	1033
CTRLHS_57184	NA	NA	GAGATATCCGATCGTGGT	4410	3758	1373	397	631	1423	961	947	1389
114327_32	114327	EFHC1	GGGGTGACATACTTACGAAG	2509	2142	671	304	271	610	460	452	711
23126_5	23126	POGZ	GGTGCTTCGAATGGTAAGAG	5208	4752	1100	446	356	1107	684	711	2365
259287_11	259287	TAS2R41	GGCAGGGAGTGGCTGCGATA	3215	2754	612	200	288	827	403	476	1087
4889_6	4889	NPY5R	GCTATCAGAAAGTAGCCA	5089	4241	1441	546	644	1747	1023	1317	2008
23590_7	23590	PDSS1	GCTTCACAAGATTAATATA	570	520	190	51	56	133	99	37	389
2266_7	2266	FGG	GTTATTGTCCAACTACCTG	3722	3020	976	493	378	1104	656	822	1266
9342_5	9342	SNAP29	GCAGCAGTACTTGCGGCAGG	2634	2350	838	373	218	899	591	642	1313
84532_5	84532	ACSS1	GGTGGAGCTGAAGAAAATAG	4431	3953	1436	652	399	1475	961	944	1492
4496_2_fillup	4496	MT1H	GGACCCCAACTGCTCCTGCG	2791	2130	838	319	451	762	517	681	933
389677_32	389677	RBM12B	GTGAACATAAAATCCAAGAG	1592	1396	412	177	124	492	346	376	540
8086_6	8086	AAAS	GGTAACAGGTGTATGCCCA	1919	1594	423	132	174	432	259	292	804
1032_4	1032	CDKN2D	GGAGGTGTCCTGGACATT	7210	5959	1466	717	622	2019	1188	1394	2012
7421_17	7421	VDR	GCGGGAGATGATCCTGAAG	5590	4686	1393	440	581	1743	918	1105	2035
9685_2	9685	CLINT1	GCAACGAACGATGATCCTTG	2282	2148	843	284	313	911	483	515	717
7107_3	7107	GPR137B	GAGGCCAAGCTTCACGTAG	5960	5262	1135	614	537	1745	829	997	1762
162466_3	162466	PHOSPHO1	GAAGGTCAGGAGGAAGCG	10682	9521	1085	317	457	1297	548	835	3376
947_2	947	CD34	GAGAAGTGAAATTGACTCA	2825	2518	849	247	326	888	570	583	1078
221079_2	221079	ARL5B	GAACACTCATTTTCTTATG	3685	3125	1310	516	471	1383	726	735	1377
340348_17	340348	TSPAN33	GGACCCAATGCAGCCACAGA	2041	1667	593	171	188	681	352	346	866
57143_20	57143	ADCK1	GAGTGTCCCTTATGGCTCAG	6425	5503	1664	588	722	1843	1173	1111	1894
5328_2	5328	PLAU	GGACAGTGGCAGAGTTCCA	10041	8556	2921	923	1301	3309	2052	2762	3322
728403_4_fillup	728403	TSPY8	GATACCACTCAATTGGAG	1784	1438	342	177	139	471	196	331	509
10606_11	10606	PAICS	GCCTTCACCAGAAAATGTG	6946	5976	33	31	14	79	17	55	2496
744_5	744	MPPED2	GCTGTACTCATCCACCGTTA	807	688	343	118	77	419	167	123	426
84148_7	84148	KAT8	GAATTCTATGTACACTACGT	3480	3094	33	40	22	48	12	22	2363
9205_8	9205	ZMYM5	GCAGGAGACTTATTTCAGAA	9049	7755	3021	1304	1199	3501	1883	2383	3712
283777_6	283777	FAM169B	GGAGGAAACACTGGCACCG	1998	1714	629	318	259	800	481	480	492
9976_4	9976	CLEC2B	GGAAACCAATCCAATCAT	2453	2227	647	266	244	629	419	518	720
4351_18	4351	MPI	GAGAGCACTTTGAAGAGGAA	1060	982	217	117	86	192	131	104	352
10002_13	10002	NR2E3	GGACTCCATGCTGTCCAGG	3738	3239	1044	473	464	1365	694	915	1023
23528_21	23528	ZNF281	GCTGAGTAATACGTCACGG	5380	4663	1599	503	495	1705	945	1110	2202
120406_19	120406	NXPE2	GGTGAAACTGCTGGACACAG	7663	6804	2331	845	737	2647	1583	1877	1887
151126_5	151126	ZNF385B	GTTGCCTGTGATTGGAGTGA	4485	3881	1170	451	614	1304	909	1171	1348
816_7	816	CAMK2B	GCTGGTCCTCGTCCCAGAA	7970	6546	1794	550	807	2011	1119	1417	2486
7762_19	7762	ZNF215	GTTGGCTCAGGGCTTCATG	4411	3661	1345	507	420	1356	895	924	1213
7162_11	7162	TPBG	GCTGGTTGCCGGTAAGGAAG	2508	2108	799	474	374	1069	570	740	818
221395_7	221395	ADGRF5	GTGAAGACACCTTTCCCG	2939	2474	672	177	262	622	410	337	552
442213_14	442213	PTCHD4	GAAGAACGGGATTCCCAGCA	3053	2546	980	405	297	946	553	763	1083
10465_4	10465	PPIH	GCAGACGTTGTGCCTAAGA	2498	2287	316	149	120	384	122	139	848
26051_25	26051	PPP1R16B	GGGTGGGTTCATCCTCGCAG	4975	4621	1282	462	539	1553	1048	1057	1550
93035_5	93035	PKHD1L1	GTGACATTCAAAATATCACA	1797	1429	559	176	147	520	260	414	634
3479_3	3479	IGF1	GAAGAGATGCGAGGAGGACA	3340	2981	830	204	218	774	432	543	1240
10769_4	10769	PLK2	GAGCGGACTCGAAGAAGAAG	4656	3941	1269	501	495	1355	770	752	1303
96764_29	96764	TGS1	GCAGAATCACATGACAGCAA	1024	972	150	54	24	143	125	128	528
6884_3_fillup	6884	TAF13	GGACCCAAGGAAGTTTGCCA	3490	3052	226	59	66	424	206	232	1341
7099_11	7099	TLR4	GGTCTCACGCAGGAGAGGA	5207	4585	1639	565	518	1720	1053	1135	1972
1791_5	1791	DNTT	GTTTTCAGCCAGTATATCAA	7637	6492	1952	713	772	2334	1402	1534	2958
3362_14	3362	HTR6	GCGAGAGGATGAGCAGGTAG	7996	7080	2459	794	860	2458	1182	1614	1976
4210_5	4210	MEFV	GATTCCTGCAGCTTCCCCG	4771	4172	1084	377	449	1202	778	720	1582
9851_1	9851	KIAA0753	GAGTGACAAACATCTGTA	2121	1943	624	257	240	759	499	552	462
10576_11	10576	CCT2	GCTGCTAAAACGGTAACAG	5708	4430	58	24	49	81	50	35	1606
10195_11	10195	ALG3	GATCAAGAAGACAAGCAGCA	1189	1039	404	195	207	409	271	260	324
55699_20	55699	IARS2	GATGGACCTCCTTATGCAAA	3296	2913	1013	425	434	1068	549	727	1469
8797_18	8797	TNFRSF10A	GTGGACACAACTCTCCCAAA	1262	1087	335	153	173	468	227	287	558
5128_5	5128	CDK17	GACCAACCAATGAGTCGA	12067	10403	3478	1390	1286	3894	2283	2448	3937
CTRLHS_57866	NA	NA	GCAATGCTGCTATAGAAG	3638	3267	1253	474	366	1391	795	784	1314
30850_5	30850	CDR2L	GAGAGGAACAAGGAGCTGGA	2993	2435	587	188	324	611	366	413	707
5529_8	5529	PPP2R5E	GAACAGTTCAGGCTGCTCTG	9829	8377	3170	1471	1139	3121	2151	2468	2586
22880_30	22880	MORC2	GGGATCAATATAGAGCACAG	4509	3993	944	327	445	1254	643	712	1981
29882_22	29882	ANAPC2	GATGGCATTCCAGAACTCAG	3500	3091	108	32	32	75	53	55	531
353219_2_fillup	353219	KAAG1	GAGGCCGCTGGGACAGCGG	2248	1917	281	120	77	460	221	285	506
55036_24	55036	CCDC40	GAGAAGGATGATGGCCAGAA	2283	2087	570	174	261	574	322	463	664
3855_10	3855	KRT7	GCGGAGCATGCAGGATGTGG	2587	2156	211	142	80	265	157	177	918
7272_1	7272	TTK	GGAGGTTTAAATTCCGCA	5170	4576	400	112	136	420	176	248	2418
50808_7_fillup	50808	AK3	GGAGCAGGTCCCCGCTGGAG	3346	3004	516	170	115	432	261	291	1100
5552_4	5552	SRGN	GGATTCCAGAACCAGGATG	694	580	190	100	81	280	206	143	469
546_7	546	ATRX	GGATCGTCACGATCAAAG	5126	4200	904	350	357	805	520	584	2128
1654_31	1654	DDX3X	GATCTCGTAGTGATTCAAGA	5861	5042	2031	845	799	1876	1096	1522	2687
54799_22	54799	MBTD1	GCCTCCTGATTTCTCCCAAA	4240	3912	943	432	436	885	632	693	2103
116_2	116	ADCYAP1	GGCCAGAGGAAGAGGCGTA	3371	3049	805	227	211	793	367	443	968
22828_17	22828	SCAF8	GCATCTAGGGCCTGCAGAA	1685	1469	366	79	97	375	229	145	476
57631_12	57631	LRCH2	GACGACCAAAACTTTAAG	1805	1536	607	194	186	668	458	539	744
55015_13	55015	PRPF39	GTATGCAGACCTTGAAAAG	1614	1377	170	43	36	71	31	70	513
3857_40	3857	KRT9	GTTTTGGCTACAGCTACGG	2093	1776	524	149	139	695	364	331	549
80148_3	80148	PQLC1	GCTTCAGCATCAGCAGCA	2612	2216	771	373	363	908	570	607	791
3656_13	3656	IRAK2	GGTCAGGTCTGTGATCACGT	2472	2158	658	266	316	734	412	528	720
92421_7	92421	CHMP4C	GAACTCACACACCAACACTG	12243	10491	3696	1273	1452	3996	2370	2681	4544
10094_1_fillup	10094	ARPC3	GATCCTGATACCAAACTCAT	4282	3607	1355	557	442	462	236	248	1270
157807_1	157807	CLVS1	GCCAGGAAGTTTCACCAAG	2144	1946	707	253	304	954	595	647	696
10841_11	10841	FTCD	GCGTCCCCAACTTTTCGGAG	2034	1740	512	104	230	501	224	345	692
94032_10_fillup	94032	CAMK2N2	GCAGGCGGCAGCTGAAGGAG	3755	3396	928	386	345	932	486	639	865
133619_42	133619	PRRC1	GGTGGCATAGAAGTAACAAG	2348	1921	807	247	211	812	602	512	848
4907_11	4907	NT5E	GTGAGGGGTGTGGACGTCG	2350	1953	644	295	207	914	486	482	749
84752_7	84752	B3GNT9	GCAGGATGTCCGCATACGCA	2784	2426	1038	337	482	1064	717	669	748
10369_1	10369	CACNG2	GAAGGCAGCGAAAGCACCAA	1365	996	270	127	108	397	206	195	810
390992_3_fillup	390992	HES3	GGGCTCTGGCCTGTGCCCAG	3664	3353	976	389	376	966	592	694	1376
148206_6	148206	ZNF714	GAATATGAAGATATGTGAGA	4461	3844	1214	363	477	1217	921	821	1538
9666_8	9666	DZIP3	GCTAACAGCCAGAATGGTG	4317	3874	1276	612	564	1718	933	979	1268
8312_17	8312	AXIN1	GCCCTTTATGAAGCTCTTGG	12674	11754	2052	1053	931	2516	1469	1587	3889
199221_18	199221	DZIP1L	GCATTAGCAGCTGCTGCA	3149	2739	892	472	358	1040	681	823	931
8356_2	8356	HIST1H3J	GCTCAGTCGACTTCTGATAA	4117	3730	612	275	233	797	450	447	1796
79733_10	79733	E2F8	GTTCCTCTGCCACTTCGTCA	8027	7059	2116	660	870	1915	1040	1437	2450
3339_27	3339	HSPG2	GCATGTCCTCATCATCAGAA	5490	4712	1627	487	571	1405	860	893	1704
54662_17	54662	TBC1D13	GACAACACTGAAATCTCAGA	849	680	130	35	52	184	114	132	295
51234_2	51234	EMC4	GCTCTACCCAGTCGGTTACT	1118	1012	272	144	107	231	106	140	469
51734_2_fillup	51734	MSRB1	GAACGACGGCCCCAAGCCG	2350	2122	600	266	284	692	380	522	714
79694_16	79694	MANEA	GCTCATAAATATAACCTAA	653	604	220	130	94	263	141	224	463
81572_9_fillup	81572	PDRG1	GAAGTGGAGGAGCTCGCCG	2187	1840	11	18	27	41	7	23	453
9054_8	9054	NFS1	GGGAGAGTGAGGCAGCCA	4421	4123	91	26	30	74	55	24	1280
11211_1	11211	FZD10	GAGGACAAGCGCTTCGCAG	4217	3818	907	349	398	1202	652	687	1617
6198_4	6198	RPS6KB1	GCAGAACGGAATATTCTGG	3028	2706	934	287	310	764	401	495	1026
27239_8_fillup	27239	GPR162	GGGCTGTGACGACTATGCAG	2767	2377	599	334	292	758	390	374	1153
1154_12	1154	CISH	GTCCTTTGCTGGCTGTGGAG	1282	1202	205	103	111	257	143	159	807
8435_2	8435	SOAT2	GAAAACTTTCTGTTTCCCCA	5080	4605	1079	357	403	1134	584	784	1739
23200_2	23200	ATP11B	GCCAACAGGTTTCCTCAGAA	124	108	43	8	18	26	37	36	70
8027_7	8027	STAM	GTTGTCTCTCAAGGAACAA	2705	2310	739	188	237	877	480	580	835
4598_7	4598	MVK	GCAAGTGGAGAAGCTAAAGG	7594	6536	1349	566	418	1399	912	923	2368
64854_10	64854	USP46	GGAGAATGTGTTGGCATACA	6275	5381	1728	556	695	2216	1141	1345	2533
1912_7_fillup	1912	PHC2	GCAGCCCCGGCATGACCTCA	5627	4921	1496	492	474	1330	801	892	2344
7097_16	7097	TLR2	GCAGTTCCAAACATTCCA	8218	7006	2530	814	992	2696	1579	1828	2333
84168_5	84168	ANTXR1	GGAGACACTTACATGCATGA	7484	6605	2235	851	763	2280	1547	1542	2849
6827_2	6827	SUPT4H1	GATGCATATCTACAAATGAA	4990	4470	76	11	20	113	62	64	2049
2567_19	2567	GABRG3	GCTGACCAGAAATCATGG	9591	8214	408	141	161	333	204	164	2611
5139_10_fillup	5139	PDE3A	GAGACTGAAGAGCAGCGCCG	2923	2576	898	229	377	995	654	710	1955
3084_5	3084	NRG1	GCCATCTTGTAAAATGTG	3518	3155	1157	577	358	1326	746	805	1342
79672_14	79672	FN3KRP	GAAAGTGAACCCCAAGGCGG	5511	4588	1510	478	456	1398	843	926	2013
63916_31	63916	ELMO2	GCTGAGGACCATCTGCATAA	2537	2286	484	233	246	587	314	280	1050
168537_10	168537	GIMAP7	GAAGTCAGCCATGAAGCACA	3326	2991	1151	374	325	1123	662	872	631
339390_2	339390	CLEC4G	GACAGCCAGGGCCAAGAAGA	1307	1111	119	30	61	119	50	82	360
10251_26	10251	SPRY3	GAGAAGCTGAGCAATCTGCA	3766	3284	1155	332	511	1170	704	810	1159
84878_16	84878	ZBTB45	GAAAGTGACGATGAGACCGA	7226	6650	867	294	273	909	558	520	2496
285335_4	285335	SLC9C1	GATACGCAAACGCCATACAA	871	756	231	69	116	245	153	211	530
113220_28	113220	KIF12	GAGATGCTGCAGCTCCAGG	907	879	363	34	69	319	144	236	425
123606_5	123606	NIPA1	GACAACTCAGGCTGAGCTGG	1293	1209	402	173	107	357	294	323	301
51077_2	51077	FCF1	GTATCAACGAGGATGTGGTA	1583	1463	27	23	10	20	11	7	558
121643_27	121643	FOXN4	GCGATGATGACCTTCCCG	2876	2635	787	262	316	841	509	640	1065
341116_20	341116	MS4A10	GCAGCAGAGCGATGGTGATG	2665	2356	688	303	271	800	404	400	886
6670_18	6670	SP3	GGCTGACAAAACCTCCCAT	2591	2163	604	334	305	663	419	484	922
6595_2_fillup	6595	SMARCA2	GAAGGCTGAGGAGAATGCAG	10083	8588	692	214	212	988	377	472	3192
2931_10	2931	GSK3A	GGAACTAGTCGCCATCAAGA	9991	8664	2667	1097	1050	3438	1879	2463	3390
79583_7	79583	TMEM231	GAAGAAGACAGGAACCAGGA	2550	1887	55	33	34	125	82	64	707
5516_15	5516	PPP2CB	GAACGCATTACAATATTGAG	7740	6866	1916	815	577	1980	1359	1390	2879
4593_30	4593	MUSK	GTACAGTGCAGGGTCACAA	4483	4099	1413	552	580	1593	839	1018	1368
148_27	148	ADRA1A	GATGGTTGGGTAGCGCAG	8660	7344	1374	604	615	1662	886	1015	2844
80142_2	80142	PTGES2	GACACCAGGTAGGTCTTG	2362	2071	660	123	203	587	277	290	657
11117_29	11117	EMILIN1	GTAGGCCACACGGTAGCGA	555	453	59	14	22	170	76	55	300
7366_2	7366	UGT2B15	GCAGATGCCCTTAATCCCTG	1373	1073	371	180	190	438	290	274	411
5564_2	5564	PRKAB1	GATTTCCTCGGAGTGGAAG	10002	9366	2497	1049	920	2513	1655	1814	4145
65056_15	65056	GPBP1	GACGACACAACTCTTCAGA	4377	3778	1156	462	455	1457	869	917	1599
867_12	867	CBL	GGAAGAGAGGTTTATTGTGA	8484	7323	1828	674	784	2571	1399	1449	3472
2956_11	2956	MSH6	GAAGTACAGCCTAAGACACA	6354	5449	1726	675	675	1896	1056	1218	2335
9973_9	9973	CCS	GGATGTGGAGGTGCACTTGG	1866	1691	149	38	39	188	112	111	637
3852_5	3852	KRT5	GGTAGTGGATTTGGTTTCGG	1739	1364	161	43	60	212	78	95	543
23576_7_fillup	23576	DDAH1	GTGAGTTTGTCGTAGCGG	2788	2436	811	285	300	848	569	518	993
146853_3_fillup	146853	C17orf50	GGAGTCCAGCACCCAGCAGG	2055	1809	54	10	32	56	31	55	724
6819_4	6819	SULT1C2	GTTTTCCCAGAAAGACGG	1718	1605	651	201	192	512	252	453	351
8564_19	8564	KMO	GACTATTCCACCTAAGAA	801	707	236	91	63	273	103	82	287
124808_2	124808	CCDC43	GGTTGGAGGCACTGGGAG	1633	1370	381	89	142	240	183	228	648
154043_20	154043	CNKSR3	GATGGCAACACCTCCCGCA	9067	7684	1645	889	841	2084	1122	1397	2130
89884_11	89884	LHX4	GACTGCCAGATGCAGCTGG	4639	4002	1333	402	458	1406	893	953	1689
375759_3	375759	C9orf50	GGAGCTGGTGCAGGAACTCA	2335	2058	347	148	110	359	208	189	484
134187_11	134187	POU5F2	GTGGGAGCTCTGTTTGGGA	1569	1323	506	213	193	557	381	458	602
3622_2	3622	ING2	GCCTCAGATAAAGCAAAGA	4775	3967	1420	586	697	1595	951	988	1919
50814_3	50814	NSDHL	GGGTTTCATGGCATAGGGA	6235	5280	2044	791	667	2055	1157	1303	1925
23552_20	23552	CDK20	GCTCGAGTCTTTTCCCCAGA	5047	4411	1319	698	529	1519	977	1155	1341
11135_8	11135	CDC42EP1	GCTTCTTGGCCAGGAAGCTG	2193	1913	580	246	246	609	425	352	784
9759_4	9759	HDAC4	GAGGGTCGCTGGAAATGCAG	10508	9389	2138	1020	1109	2747	1680	1718	3505
81492_17	81492	RSPH6A	GACCAAGATCCTGAACCAG	2796	2408	358	194	131	551	298	275	925
738_27	738	VPS51	GTGTTGGTACTGCTGCAGCA	2074	1674	302	124	124	351	174	169	663
55160_14	55160	ARHGEF10L	GAGTTCGAGAGCTACAGCG	2161	1890	649	179	252	810	343	434	733
54796_2	54796	BNC2	GTTCTCTAAGTGAGCAAGG	3172	2774	1150	400	387	1170	729	766	1080
4653_19	4653	MYOC	GGAAGGCCAATGACCAGAG	713	607	214	114	77	295	122	153	428
100532731_3	100532731	COMMD3-BMI1	GATGTGTGTGCTTTGTGGA	10201	9180	2925	1044	1267	3361	2184	2121	3518
59340_1	59340	HRH4	GGTCATTTTAGCTTTTGTGG	7532	6297	2763	1202	1130	2743	1820	1799	2456
84542_8	84542	KIAA1841	GAAAATTGTACTACTCATAA	2077	1859	454	209	180	571	264	370	773
1901_29	1901	S1PR1	GGGAAAGCTGAATATCAGCG	1462	1322	402	273	177	517	312	346	589
118442_3_fillup	118442	GPR62	GCAGCGGGTGCACGATGAGG	3875	3604	900	364	333	1122	632	748	1118
5324_16	5324	PLAG1	GGATGTCCGGAGACACATGG	3725	3363	999	411	373	1208	687	867	1206
158135_2	158135	TTLL11	GCCTGAGCGATCATGGCAA	1080	960	282	68	83	292	166	227	415
9748_24	9748	SLK	GAAGTTGAAGATGGCAAAG	14901	12917	5088	1695	1870	5667	3038	3412	5036
55723_3	55723	ASF1B	GAAGATCATTTATGTTGGCT	4324	3732	814	378	407	1016	648	653	2603
3595_10	3595	IL12RB2	GAATCCAATTTCACAGCCA	6365	5640	1898	738	770	2189	1258	1555	1797
124808_3	124808	CCDC43	GTAGGCTCCATAAACGGCT	1732	1462	394	139	128	356	253	277	610
196463_9	196463	PLBD2	GAGTGGATGCAGGAAGAGA	689	658	74	17	15	64	61	66	497
115560_2	115560	ZNF501	GCTGGTGTTTAATAAGGGA	4974	4165	1368	558	469	1627	1074	1000	1698
84634_7	84634	KISS1R	GGAACACCGTCACGTACCAG	5753	4824	1081	375	312	1204	830	809	1651
284656_7	284656	EPHA10	GGGAGGCTTTGGAATCCAGG	5215	4367	1483	558	533	1694	949	1010	1767
123036_9	123036	TC2N	GGTACTTCTTTGCCATCAGA	2513	2227	723	281	313	831	522	512	818
58515_4_fillup	58515	SELENOK	GGCCCTAGTCCCCCTCCAA	2784	2481	304	157	87	408	200	197	753
90987_33	90987	ZNF251	GAATTCTCCGATGAAGACGG	4522	3988	1380	397	295	1400	915	784	1589
3850_8	3850	KRT3	GGTGGTGGCAGAGGAATGGG	1485	1292	3	4	8	6	0	12	479
1457_3_fillup	1457	CSNK2A1	GATTGATCATGAGCACAGAA	17494	15719	2452	971	748	2297	1204	1456	6187
51274_22	51274	KLF3	GGTGACTTGTGTACATAAAG	3328	3195	648	140	318	761	352	421	1430
54676_1	54676	GTPBP2	GGGCTTTAACAGCAAGGGAG	1980	1752	541	168	140	553	355	390	737
54741_6	54741	LEPROT	GGAAAATCAGGACGAATAA	4495	4108	1483	622	468	1630	893	1099	1936
1212_8	1212	CLTB	GAGCATCCGCAAGTGGCGAG	2536	2466	736	216	380	1019	505	571	715
23411_7	23411	SIRT1	GAATACCTGACTTCAGGTCA	15591	13336	5304	2173	2286	5127	3180	3481	5501
389799_3	389799	CFAP77	GCTGCTTCCTCCATCGCGTG	2633	2400	683	209	278	763	350	471	887
7067_20	7067	THRA	GGGCAGCCATTGGAAACAG	3505	2961	1000	422	273	1079	489	662	1061
139324_8	139324	HDX	GAGGATGAATATGCCAGAG	4329	3736	1594	508	580	1613	849	1160	1274
55503_18	55503	TRPV6	GAAGCGGAAGCACACCCAG	4085	3725	1296	376	450	1502	729	823	1172
83666_9	83666	PARP9	GGTCTCTCCAGTTCAGGA	4613	3904	1333	487	424	1371	871	971	2210
58477_12	58477	SRPRB	GCCGCAAGGTGTCTAGGTA	1701	1614	733	296	269	857	457	487	734
25888_21	25888	ZNF473	GCACTGGATCACTCATACTA	3573	2972	1005	425	416	1248	662	735	1194
7371_7	7371	UCK2	GCTGACGCCTATAAGGAA	8813	7434	2155	709	648	2053	1231	1485	3323
8284_29	8284	KDM5D	GATTTACTCCTCGCGTCCAA	8992	8005	2866	1229	1068	3335	1878	2343	4222
11076_9	11076	TPPP	GAACGTGACCGTCACTGACG	3026	2646	917	254	329	1076	667	636	770
119392_6	119392	SFR1	GTTTCACCACATTGTAAG	2165	1853	730	278	275	732	378	414	388
4892_21	4892	NRAP	GCATCTCCAGGTTCTCCA	1929	1836	604	257	211	539	365	482	533
89858_8	89858	SIGLEC12	GTTGGTCTGTGGGTCCCCA	2542	2325	338	162	102	379	258	179	789
83259_2	83259	PCDH11Y	GAACTGCATAGTAGTTGTCA	3560	3349	1029	506	399	1326	849	725	1418
83903_19	83903	GSG2	GTGGTGGGAAATGGACCAGA	5729	4910	393	201	121	525	303	303	1813
140775_12	140775	SMCR8	GGGGTAGGCAGATCCAGG	1521	1346	242	94	69	224	83	101	512
1955_6	1955	MEGF9	GTATGTATGTAACTGCTCTG	2311	2057	736	183	265	744	434	476	830
57659_25	57659	ZBTB4	GAAGCAGAGGAGGAAGAAG	4160	3741	14	0	5	5	5	6	2569
30814_2	30814	PLA2G2E	GGCTGTTACTGCGGCATCGG	2318	2080	617	277	248	569	317	455	839
1758_17	1758	DMP1	GACTGAGTGCTGTCACTG	869	735	245	102	97	253	220	155	420
79574_13	79574	EPS8L3	GATAGCGTGCCTGCTCCATA	1288	1006	350	167	114	411	189	363	384
374882_11	374882	TMEM205	GGCTCAGCTCACATTCTGGG	2352	1920	522	186	223	547	336	298	922
222229_5	222229	LRWD1	GAATCGGGAGCTGACCAGCA	5941	5424	1477	599	458	1660	859	1068	2642
54467_30	54467	ANKIB1	GATGATCTTAAAATGGAA	4800	4243	1722	551	542	1710	1017	1033	1561
3643_36	3643	INSR	GAATTCATCGTGTACCCGGA	11649	9932	2666	1003	948	3186	1529	1683	4330
51086_2	51086	TNNI3K	GGCAAATTTGAAGTTGCCA	1857	1598	564	237	179	660	383	389	580
669_1	669	BPGM	GATCAGAAACTCAACAGCGA	7348	6245	2092	799	1051	2435	1397	1646	2176
5568_16	5568	PRKACG	GGAGAACTGGAGCTTGACG	3953	3403	907	477	305	1063	487	782	1371
85462_10	85462	FHDC1	GAAGCCATGGTGCTAAAGA	3130	2704	1205	358	376	1140	607	674	1012
57121_6	57121	LPAR5	GTAGACCACCAAGTGCAGG	2175	1897	654	252	212	692	428	478	651
23167_12	23167	EFR3A	GCAGAAGGAGAAGAAGGA	4425	4046	747	164	268	712	349	381	1531
8408_23	8408	ULK1	GCCCTTGAAGACCACCGCGA	6521	5506	1648	546	493	1625	1055	1046	1682
8726_13	8726	EED	GTATGAATGTCATTCACA	8813	7634	1464	651	633	1450	848	819	4001
6263_34	6263	RYR3	GTGCCTCAGGAGAACTGCA	1689	1485	632	189	156	665	362	479	522
2843_20	2843	GPR20	GCATGTTGAGGAAGTAACCG	1681	1633	422	176	201	478	336	275	800
57795_10	57795	BRINP2	GCATACTCCTGAGCGCGG	582	489	116	68	33	91	31	81	368
3611_10_fillup	3611	ILK	GATGCCTGTGGACAAAGCCA	9034	7941	3530	1357	1247	2397	1490	1724	2371
83638_10	83638	C11orf68	GCCAGGCATCCAGCTCAG	1933	1624	461	159	262	525	314	374	421
221303_4	221303	FAM162B	GAAAATCCTGCTGTGGACA	3177	2782	825	341	179	885	564	653	1032
1488_2_fillup	1488	CTBP2	GTACCAGGCACTGCGGGA	1831	1640	332	93	57	348	171	141	633
221223_27	221223	CES5A	GAGCAGCAAAGGGGACTCCG	948	863	287	160	88	348	236	195	615
54436_18	54436	SH3TC1	GCTGCTCTTGCCCAGTGAGG	1534	1294	275	30	45	237	183	145	388
5587_8	5587	PRKD1	GTTTATTGGTCGAGAGAAG	2796	2490	737	277	204	973	547	500	1286
100288323_1_fillup	100288323	KRTAP21-3	GTGTGTGGGAGCTGTGGATT	1668	1436	566	70	176	592	338	356	501
170959_1	170959	ZNF431	GCAAGTGTAGATGAGTATA	4142	3713	992	443	421	1182	745	813	1291
5957_4	5957	RCVRN	GGTGGGACAGTCCTTCAGGA	2191	1769	631	185	208	598	342	397	749
10982_1	10982	MAPRE2	GGAAGAGCATGTCCATGAAT	2559	2305	876	409	275	717	522	643	654
2886_10	2886	GRB7	GGAGAGCTGCTAAGATGAGG	1864	1611	555	197	165	559	407	334	416
646019_6	646019	CBY3	GAGCACTCGAAGGTTGCCA	2660	2226	527	198	259	662	409	469	1050
5604_14	5604	MAP2K1	GCAGCAGCGAAAGCGCCTTG	5317	4668	1346	573	479	1566	894	1080	1544
399888_2	399888	FAM180B	GCAGCTGCACATCCAGGATG	3211	2788	774	246	286	811	511	456	908
55835_6	55835	CENPJ	GCATGTGGCTCTCTCTCCAG	8212	7167	1873	671	711	1980	932	1068	2534
2475_18	2475	MTOR	GCTGGTCCGAATCAGCAGCA	16911	15023	4312	1810	1848	3023	1865	2142	4715
9050_9	9050	PSTPIP2	GAAGACTTTCTAAAAGAA	2306	2026	882	236	368	874	572	573	1273
1797_24	1797	DXO	GCTGGCTCCTGGAACACCG	519	463	102	30	36	146	43	20	155
54921_51	54921	CHTF8	GTTTCTTTCCCAAGGCCTGG	1983	1721	575	154	320	682	442	506	786
100996485_5	100996485	C5orf66	GGCTGCCAGGAAGGAATGG	3029	2730	604	238	183	627	397	447	802
79815_6	79815	NIPAL2	GTAATGGGAGCAAATCCAT	1498	1247	548	152	168	647	319	398	487
146434_7	146434	ZNF597	GGACAAGGGGTGCAGCAATG	3708	3254	993	405	434	1282	606	721	1081
7465_6	7465	WEE1	GTTTGCTCTCCAAAGCTCG	7648	6626	870	369	309	858	603	630	2495
208_25	208	AKT2	GCTGTTGGCGACCATCTGGA	11902	10163	3156	1241	1459	3737	2244	2740	4070
51308_9	51308	REEP2	GCTGTCCCCTTACACCAA	2384	1953	761	226	228	731	540	509	750
79142_18	79142	PHF23	GTTCTCCGCCGTTTCTCTGG	4846	4109	841	238	252	1119	528	510	2117
2048_3	2048	EPHB2	GAAAACTTCATCTCCACG	11491	10107	4301	1463	1611	4449	2690	2966	3609
653140_3_fillup	653140	FAM228A	GCCAACTCTTACCTTCACAA	808	822	194	93	63	189	173	184	143
64333_2	64333	ARHGAP9	GAAGCAGCGTCCAGAGTTG	2505	2259	429	161	144	575	330	332	956
55352_7	55352	COPRS	GAAGAGGAAGGCTTTGCCA	1952	1740	370	153	151	361	185	289	551
29081_4	29081	METTL5	GGTTGTGGAGTACTTAGCAT	646	553	163	76	118	140	112	152	350
4915_3	4915	NTRK2	GTGGATCAAGACTCTCCAAG	5789	5368	1995	726	556	2283	1211	1392	1630
342908_3	342908	ZNF404	GCATCAGAAAATTCATCA	2988	2538	716	200	381	945	544	636	1048
51174_1	51174	TUBD1	GAAGGAGGGCGTCTGAAGAT	4682	4230	700	189	276	791	303	339	1707
1736_17	1736	DKC1	GTGACTTCACCAAGCGAG	486	397	0	3	0	5	11	1	387
90231_37	90231	KIAA2013	GCTGGTGAACCGCCTCCAAG	1723	1576	319	187	169	529	174	387	704
129138_5	129138	ANKRD54	GTTTCCACATCATTGGCAT	3964	3449	1180	396	404	1413	810	907	730
9464_9	9464	HAND2	GAGCCAGCCATGGAAGTA	2017	1780	578	191	183	558	379	436	634
7700_1	7700	ZNF141	GCACTGGCCAATGGTCTT	2630	2365	731	220	335	885	531	589	848
9354_22	9354	UBE4A	GATGTTAGAAGCCATCCA	6479	5549	1791	679	677	1840	921	1104	2950
317662_6	317662	FAM149B1	GACACGTAGTCACTGGGA	2791	2400	369	181	122	585	218	302	893
79913_13	79913	ACTR5	GAGGAGAAACAAGAAAGG	4724	3940	698	207	224	837	463	721	1817
5598_17	5598	MAPK7	GGTTGGAGGGCTTCAGGTCA	7338	6376	2126	734	616	1989	1517	1360	2536
8788_12	8788	DLK1	GTGCATTTGCACCGACGGCT	5947	5334	1484	637	482	1500	1060	1096	1798
7771_9	7771	ZNF112	GTAATGACTCCAGCTCTG	3268	2755	779	379	378	1086	625	731	752
51776_1	51776	MAP3K20	GAGTTACACTTGTCAGGA	8455	7517	2603	1155	1007	3039	1949	1999	3516
51174_3_fillup	51174	TUBD1	GAACATAATCCGGAAGGAAG	3725	3170	542	138	134	458	270	326	1548
27_10	27	ABL2	GTACACCATCACTCCACAG	6921	5967	2044	766	708	2136	1303	1224	1673
10268_4	10268	RAMP3	GCAGACATGATGGGCAAGG	5742	4938	1745	682	532	1858	1192	1096	1779
55510_22	55510	DDX43	GATTACCGCGCCAACAAAG	3680	3272	1240	456	393	1260	706	785	1918
2830_9	2830	GPR6	GGAGACTGTGAGTCTGCTCA	3077	2679	796	315	248	904	350	501	826
51319_5	51319	RSRC1	GCTCTTCTTATGGCTCCAGA	2396	2012	676	285	317	787	483	523	1364
7343_14	7343	UBTF	GAGCTGAACATCAGTGAGG	4729	4052	350	186	114	528	312	328	1474
54093_7	54093	SETD4	GGTGCACAGCGCCAGCAG	6194	5264	1608	653	513	1793	998	1009	2158
5899_3	5899	RALB	GCGTAGTCCTCTTGCCCAG	4773	4101	1387	507	613	1496	1039	1263	1805
1778_15	1778	DYNC1H1	GCAATCTTCTTTTCAACTGA	899	775	234	50	93	193	109	182	478
23327_20	23327	NEDD4L	GCTTGGTCTGTGCCACTGAG	8994	7746	2996	1047	1024	3090	1932	1939	3065
51008_5	51008	ASCC1	GAGGTGGAGCAGACCCCACA	2549	2165	784	327	266	822	490	569	554
57191_10	57191	VN1R1	GAGGTATCCCTTTAAAGAAA	6777	5888	2154	825	883	2203	1295	1519	2324
116442_1	116442	RAB39B	GGGATACCGCGGGTCAAGAG	1864	1634	586	229	246	707	403	469	789
9314_12	9314	KLF4	GGATAGGTGAAGCTGCAGG	3268	2791	811	264	301	886	533	630	980
3762_28	3762	KCNJ5	GAGGTCACTCAGGTACCGGT	1819	1554	590	194	233	709	365	412	608
27332_3	27332	ZNF638	GATTATTGGAGGACTCACCG	2689	2235	717	366	215	568	600	407	1203
116_4	116	ADCYAP1	GAGCCATCGAAGTCTGGCAG	3235	2779	779	325	368	990	545	465	849
550631_28	550631	CCDC157	GCATCATCTGCTCTGAGCCA	2617	2487	696	222	233	755	546	481	612
945_2	945	CD33	GTTCTAGAGTGCCAGGGATG	5818	4911	1087	500	464	1252	714	812	2114
56924_4	56924	PAK6	GATTCGCGAAGGGTCCACCA	6422	5792	1900	741	578	1873	1131	1484	2091
4675_1	4675	NAP1L3	GAATGTGAATGGAATTCAG	6491	5850	2157	685	649	1873	1216	1438	2689
27177_1	27177	IL36B	GAATTCAGTGACAAGGAAAA	944	854	257	76	82	344	193	159	603
10803_25	10803	CCR9	GTTGACCACCTTGCACATGA	9403	8217	2860	1030	963	2693	1676	1695	3182
1600_9	1600	DAB1	GGTTCCCACCAGCCAAAAGA	3918	3380	974	328	385	1032	633	736	1063
770_20	770	CA11	GAACATCAGATCAACCACCA	7585	6701	2133	726	894	2720	1453	1614	2779
2212_8	2212	FCGR2A	GCTGTGGCACCTCAGCATGA	7412	6268	1971	764	724	2067	1324	1385	2266
56269_2	56269	IRGC	GGCGGATGCTTTCCGTGG	1840	1681	268	90	128	305	144	206	1007
1786_6	1786	DNMT1	GCTCTTTCAGACTCTTCCTG	11271	9563	1136	367	387	1336	768	595	3919
5209_11	5209	PFKFB3	GCATTTGTCGGGGTCGAG	9388	8048	3102	1257	1279	3304	2203	2296	2555
85442_14	85442	KNDC1	GCACAGGCTCTGGAAGATGG	3923	3299	1118	404	423	1249	730	750	953
56945_5	56945	MRPS22	GCTACCTTGCTCTTTCGAGA	3000	2519	648	290	284	823	551	487	914
57804_7_fillup	57804	POLD4	GGCATCTCTATCCCCTATG	5879	5070	1705	939	829	1864	1395	1343	1956
284257_4	284257	BOD1L2	GCTCATCGCTATCATCGTG	1876	1732	500	195	275	614	350	410	591
5320_4	5320	PLA2G2A	GAAATTCACCAAATTCCCAT	5119	4435	1340	406	410	1403	747	861	1587
10391_11	10391	CORO2B	GATTGAACCCAACTACCCCA	2947	2391	1004	289	254	950	583	704	910
6573_6	6573	SLC19A1	GCTCTTCTACAGCGTCACCA	1182	1032	308	172	97	350	232	236	455
135_19	135	ADORA2A	GAGGGCAAGAACCACTCCCA	11071	9603	3348	1125	1209	3764	2176	2531	3718
149708_6	149708	WFDC5	GCACTGGTCAGGCACCGAT	445	389	106	50	31	149	93	84	124
84658_13	84658	ADGRE3	GTTGCAGTGACATCATCCA	3350	2865	957	320	447	985	616	780	1481
10683_13	10683	DLL3	GGCAGACTCTGAAGAAGAGG	1395	1048	271	89	107	366	189	167	397
10051_7	10051	SMC4	GAACTTCAAATCCTATGCTG	6142	5213	25	32	0	27	10	8	2470
64779_2	64779	MTHFSD	GATGTCTTTAGTTGCCCCA	2282	1821	582	185	144	500	288	359	612
345079_11	345079	SOWAHB	GAGTCCATTGCAAGCTGCGT	4100	3602	1189	456	332	1305	661	835	1280
81602_11	81602	CDADC1	GGAAAGAGCTCCATCCAG	1749	1495	505	111	217	417	287	238	754
54149_6	54149	C21orf91	GTTTATCTTCTTACTCAAAA	1306	997	505	139	134	501	189	295	713
2619_1	2619	GAS1	GCGTGTGGTTGAGCTGAATG	2483	2087	714	329	383	887	465	507	910
5599_9	5599	MAPK8	GAATAATTCCAGCAGAATGA	13810	11935	4287	1690	1872	5196	3213	3467	5259
1370_27	1370	CPN2	GACCTTTCTGAGCTTGCAG	1332	990	291	59	90	324	143	177	468
285848_29	285848	PNPLA1	GTGAGCCTCACCCGCTTAA	363	252	49	11	12	77	16	44	279
57026_1_fillup	57026	PDXP	GTGCCATGGGTCACGGTCGG	4580	3711	1101	384	396	1176	811	714	1486
26100_2	26100	WIPI2	GGGTATTTTCCATTCCAGA	2613	2198	722	161	312	782	460	467	965
50_23	50	ACO2	GTACTCGTTGGGCTCAAAG	4380	3686	191	20	103	258	95	132	1620
84993_11	84993	UBL7	GCACAGCAGCTCCTCTTACA	1054	1015	218	44	101	293	134	127	250
9730_6	9730	DCAF1	GAACTCAACAACCAAACCTG	14262	12269	909	336	242	1232	492	471	4285
51442_4	51442	VGLL1	GCAAGTTGCAGTTGGCGGCA	2636	2223	797	225	323	811	547	471	627
827_22	827	CAPN6	GAGACTGGGGCACAAGCCAA	1118	976	297	101	80	435	222	304	405
26052_3	26052	DNM3	GGACCTTATGGATGAAGGAA	662	642	192	142	55	211	123	136	371
10926_10	10926	DBF4	GATGGCTTGTCTACATCAAA	5488	4857	1249	471	461	1642	874	995	1872
10578_1	10578	GNLY	GTAGGACGGGGAGGTCACGA	2286	1936	706	258	297	767	456	597	842
125476_2	125476	INO80C	GACTATTCCGGGAGTGGAAG	5504	4761	1481	518	638	1846	1000	1052	2902
2875_4	2875	GPT	GGTACATTGAGAGGCGTGA	3522	3011	1103	350	407	1243	643	719	1229
4552_12	4552	MTRR	GGCATCACCTGCATCCTCG	3047	2757	1026	377	401	917	580	659	964
27340_6	27340	UTP20	GAACTGCAAGCTATGAGG	1961	1826	50	2	12	35	6	38	580
643854_1	643854	CTAGE9	GTTTCTTCAAAGCTCCTTT	2344	2042	528	275	169	599	328	348	768
3050_4	3050	HBZ	GGGAAGTAGGTCTTGGTCTG	1794	1595	387	161	205	489	357	232	408
1020_8	1020	CDK5	GAGATCGTGGCTCTGAAA	14208	12632	3408	1232	1267	3900	2463	2452	6237
1497_10	1497	CTNS	GGTGATCATGAATTGGAGG	7221	6508	1866	578	589	2095	1287	1405	2931
66036_28	66036	MTMR9	GCAAACTAGAGCCAAAGG	3781	3309	972	406	407	1092	730	628	1043
283455_32	283455	KSR2	GACATGTGGACATTCCTG	4710	4099	283	109	59	381	163	166	1859
54585_2	54585	LZTFL1	GGCTTTGTGACATCTAAGA	6188	5329	1536	610	557	1874	1124	1299	2229
8520_12	8520	HAT1	GACGTGGATGATGAAAGA	5788	5137	1621	643	710	1858	1013	1146	1688
653240_3_fillup	653240	KRTAP4-11	GGCTCCGTGTGCTCTCACCA	1961	1537	499	140	170	565	227	298	698
1787_5	1787	TRDMT1	GGGTGATATGACTGATTCA	9542	8460	3098	1357	1070	3213	1972	2337	4055
55703_9	55703	POLR3B	GATAATGAAAGCCAATGAAA	5979	5329	497	198	126	451	306	409	1513
11151_17	11151	CORO1A	GCATCATCGAGCCCCGCAA	2123	1818	505	192	185	523	298	238	950
284111_10	284111	SLC13A5	GACCCTGTGCATCTGCTACG	1325	1182	387	117	126	451	286	343	637
55867_6	55867	SLC22A11	GATGCCGGCCATCCCAAAAG	2783	2378	445	105	96	572	321	315	1014
160418_4	160418	TMTC3	GGAATGCTACCCTTTCCA	3372	2918	936	399	339	1040	636	783	918
5078_6	5078	PAX4	GGGCAATTCGAGCCACCACA	4679	3978	1586	545	562	1505	908	1066	1629
56288_21	56288	PARD3	GAGCAGGATCCACATCACGG	2798	2410	818	224	307	858	523	594	1082
4335_35	4335	MNT	GAAGATTGCCACGCAGCAG	5334	4742	889	458	311	968	512	382	1421
221002_16	221002	RASGEF1A	GGATGCTGGAGAAGACAA	2456	1977	833	329	146	1032	491	498	691
5241_5_fillup	5241	PGR	GAAGCTTGACAAACTCCTGT	8659	7767	2149	948	951	2633	1449	1638	3162
57502_24	57502	NLGN4X	GAACAGTAAGAAGCCCGTCA	2848	2289	699	380	325	1002	468	592	1316
914_5	914	CD2	GAATGCCTTGGAAACCTG	17470	14833	4783	1856	1903	5525	3061	3540	5175
5576_11	5576	PRKAR2A	GAGACCTATAACCCTGATG	15521	12938	3484	1353	1157	3663	2123	2259	4772
133121_1	133121	ENPP6	GATGATCGGGAACTACATGT	859	826	180	82	95	215	161	136	480
256223_4	256223	CDRT15L2	GCACATTGTCCTTGTCCAGG	2390	2140	468	156	203	419	260	322	1048
10262_9	10262	SF3B4	GTATCTTATGCCTTCAAGA	1534	1290	48	8	8	46	37	30	469
3009_7	3009	HIST1H1B	GTTGCCTTCTTCTTAGCCG	5346	4460	928	378	387	1049	703	673	2161
145482_9	145482	PTGR2	GGATGGAAATAGCCTTGAAA	4249	3746	1613	669	550	1597	928	966	1480
326625_12	326625	MMAB	GTTTTGGTGTAAATCTTG	6951	6056	2290	840	991	2682	1562	1670	2319
5879_1_fillup	5879	RAC1	GCAGGCCATCAAGTGTGTGG	5766	5052	459	154	197	37	0	7	2568
51727_1	51727	CMPK1	GGGTCTGCAGCAGGAAGCTA	6905	6112	1811	733	611	1841	1022	981	1827
84296_5	84296	GINS4	GTAGCTGCTGAGGACGTAG	1496	1507	13	5	0	6	10	5	460
80273_4	80273	GRPEL1	GAAGACCCTCCTGGAAGAGA	2847	2281	334	102	66	365	175	190	680
161003_1	161003	STOML3	GATCACCAACAGGAAAGAGA	2660	2191	673	282	249	829	456	488	922
27010_1	27010	TPK1	GCTTATATGATATCACCGA	6152	5381	1600	635	450	1659	902	1003	3256
219_52	219	ALDH1B1	GCATGGCAAGACCATCCCCA	4413	3719	484	232	157	654	262	358	1364
255426_28	255426	RASGEF1C	GGATCAGTGTTTCCAGGG	1683	1566	437	129	116	632	275	392	482
9971_9	9971	NR1H4	GCATTATAGTGGTATCCAG	4694	4226	1262	545	570	1420	827	972	2141
4329_15	4329	ALDH6A1	GCTTTGTGGGATCCAACA	4757	4180	1301	376	533	1362	846	972	2103
11238_11	11238	CA5B	GTACAAGTATAGAGGCTGCA	2415	2091	845	372	274	841	650	566	951
114785_52	114785	MBD6	GTAGGAGGAACTCGACAGGG	2815	2491	523	285	155	665	479	348	1475
55851_3_fillup	55851	PSENEN	GGTGCCCAGGGGTATGGTGA	2539	2290	401	212	123	525	367	393	923
358_4_fillup	358	AQP1	GGGCTGAGCCACCAAGGTCA	3049	2792	723	152	238	856	558	581	1101
64080_4	64080	RBKS	GAGCTGGCAGACCATGACTT	11109	9526	1158	430	457	1425	847	891	3364
132321_1	132321	C4orf33	GGTTCTCCAAGTGGGGCTGG	1752	1710	488	389	198	690	336	408	454
143282_6_fillup	143282	FGFBP3	GGGGCTGAGGAAGCGACCCG	358	340	90	14	31	85	57	50	236
238_3	238	ALK	GTTCTAAGGAGATGCCCAG	7348	6022	2133	819	989	2392	1450	1442	1770
25801_2	25801	GCA	GGCCCAGCTATACTCCTCGA	1799	1511	498	232	228	519	287	388	512
401944_3	401944	LDLRAD2	GAAGTAGAACCTGCGCGATG	2667	2237	750	222	248	678	457	371	1274
10742_3	10742	RAI2	GTTGATGTTCCAGGCCTCGG	2817	2449	998	449	397	1020	588	766	797
2569_20	2569	GABRR1	GAGTTTGGATAGCATCTCAG	7229	6581	2056	656	603	2020	1336	1352	2606
7099_20	7099	TLR4	GTTTTGAGATGTCCAATG	4725	3999	1541	611	487	1735	905	1141	1487
11161_5	11161	C14orf1	GCTTTTCATAGAGAAAAGTG	1834	1615	586	241	280	580	389	373	907
84665_34	84665	MYPN	GGTGGAGACACTACACCA	1660	1436	448	203	258	642	347	332	423
5731_7	5731	PTGER1	GGGTACTGCAGCTCATAG	8563	7756	2672	947	970	2668	1488	1739	2799
1131_21	1131	CHRM3	GGCAATTTCTCCTCTCCAGA	5154	4603	1527	517	509	1436	958	1039	2420
124401_22	124401	ANKS3	GAAGGGTGTCAGCATCCACG	6534	5980	1476	686	654	1850	1165	1194	2055
645121_3	645121	CCNI2	GAAATCTGCGACGCCTTCG	2391	2204	731	369	304	717	414	501	823
5602_2	5602	MAPK10	GTTATTACAGAGCCCCTG	6136	5207	1771	573	733	1917	1030	1215	2283
375190_1	375190	FAM228B	GTCCTTCTTGCTCATATAAA	1548	1409	332	204	158	522	253	385	576
4324_7	4324	MMP15	GGTACCACTCGATGGAGG	3759	3304	1240	455	349	1345	679	751	1614
55177_24	55177	RMDN3	GGAAGGCTGGGCAGCACTG	3715	3128	855	379	346	1031	607	645	840
CTRLHS_57253	NA	NA	GGGCGAGCAGCAGAGTACG	2400	2134	938	335	245	1000	617	666	1071
154313_13	154313	CFAP206	GACATCAAGACTGTCAGAG	2024	1656	506	235	237	569	305	358	523
114785_33	114785	MBD6	GTTCCACACTGTGTCCCCA	4698	4023	841	322	207	1135	484	598	2086
11325_21	11325	DDX42	GATTCATATAATGGACCAGA	6071	5337	621	234	235	644	411	384	2790
2793_1	2793	GNGT2	GGAAACGATCCTTTTCTCAA	2683	2303	863	336	295	988	550	685	969
23584_26	23584	VSIG2	GACCTGCACCTACAGCACGT	2047	1713	475	138	96	440	252	332	802
162387_1	162387	MFSD6L	GCAGTCCTCTTGGCTGGG	702	536	121	63	84	224	129	139	152
6307_1	6307	MSMO1	GGCATTCTTTCCCAATCATA	1050	891	258	80	73	236	124	232	433
79364_7	79364	ZXDC	GGTGCACCTGCTCACGCA	4223	3893	1002	509	347	1235	623	663	1262
57798_5	57798	GATAD1	GAAAAGAAAGTCTCCACCAA	8658	7796	2136	794	934	3119	1711	1929	3139
51760_26	51760	SYT17	GGATGGTGACTCTGTCCACA	3226	2654	778	313	282	1147	501	722	992
163255_2	163255	ZNF540	GTAAAACTCTTCGTCTGAA	3775	3251	1103	504	468	1227	728	872	1314
728489_2_fillup	728489	DNLZ	GGCGCTCAAGCTCCGAGCAG	560	493	90	31	12	81	58	55	237
55250_1	55250	ELP2	GTATGCAATTGACTCGGG	3592	3181	313	100	73	177	98	86	1619
286234_1	286234	SPATA31E1	GGGCATTTTAGGGGAAGCAA	2675	2402	631	259	183	738	425	502	1143
118738_6	118738	ZNF488	GATGTTCTGGGTCAGCTGTG	7657	6767	2686	969	1058	2887	1657	2063	2579
9354_1	9354	UBE4A	GAAGTAATAAGCGAGCGAAG	6539	5602	1836	597	696	1849	1069	1188	3011
23251_6	23251	KIAA1024	GCACAGGTCCTGATAAGAAA	2327	2103	888	323	293	945	582	611	1088
649330_1	649330	HNRNPCL3	GCAACGGGATTATTATGG	1664	1520	327	68	80	247	177	116	737
5956_2_fillup	5956	OPN1LW	GGCCATCATTTCCTGGGAG	4796	4338	1601	748	553	1667	1016	1233	1988
6718_19	6718	AKR1D1	GCTGTTTCCATCACTTAG	4407	3723	1085	550	447	1346	752	634	1220
340120_8	340120	ANKRD34B	GGAGCAAGGAAACAACTTCA	2439	2122	751	318	216	772	395	534	861
284439_4	284439	SLC25A42	GATTTTGGTTCGGTCCAG	782	662	146	73	80	201	145	96	476
8798_9_fillup	8798	DYRK4	GAGCCTGGGCTGCATCACGG	5073	4488	1338	446	485	1366	835	942	1618
7850_21	7850	IL1R2	GCTTCTGCCAGCCTTGCAGG	7062	6074	2045	766	761	2242	1207	1381	1822
2047_14	2047	EPHB1	GGAGGGTCAAAGTCCGCT	4365	3883	1229	557	491	1437	826	1083	1301
64425_2	64425	POLR1E	GCACAAAGTGTTGCATTTGA	2021	1926	263	155	102	289	174	160	780
8736_11	8736	MYOM1	GTGGACTGCTTAGATGCCG	1310	1042	324	194	205	343	260	278	455
891_9	891	CCNB1	GTGACTTCCCGACCCAGT	1892	1603	239	118	49	180	79	128	805
9439_15	9439	MED23	GTTTCCATGAATTACAAA	1891	1645	692	219	322	680	499	626	511
521_1	521	ATP5I	GTAGGCCACACCGAGGAACA	1965	1673	352	104	102	251	136	154	693
9649_9	9649	RALGPS1	GTTGTGGCCTTTACCCGG	1492	1218	409	104	151	480	255	274	587
91392_1	91392	ZNF502	GAGATGTGAGTGATTGCGGA	6852	6037	1875	836	675	2082	1294	1383	2090
51371_2	51371	POMP	GAAAGTCATGATCTTCTT	993	778	297	164	117	302	168	176	388
10640_6	10640	EXOC5	GCAACTAAAGTCTGTCACCT	2578	2113	469	172	173	432	326	259	598
9446_6	9446	GSTO1	GAACTGGCACCAGACCAAA	2845	2515	728	303	353	727	447	516	992
51547_16	51547	SIRT7	GGTGATGCTCATGTGGGTGA	14727	12982	3236	1162	1134	3556	1829	2180	5145
339229_5	339229	OXLD1	GGGACAGACCACGTAGAGGT	1931	1633	222	126	109	311	157	154	469
261726_1	261726	TIPRL	GATGGCATATGTAATTCAT	2378	2177	353	170	149	364	271	181	747
146_10	146	ADRA1D	GGTCCACGGAGATGGTGCAG	7257	6113	1826	624	730	2020	1176	1419	2387
83987_22	83987	CCDC8	GGATGATGAGGAACTGGTCG	4454	3841	969	269	413	1053	615	684	976
57585_32	57585	CRAMP1	GGGTCTTCTGGTGGCGAGA	4682	4239	874	287	247	841	468	407	2288
5894_26	5894	RAF1	GCTTGTTCGGCAAGAAAACA	6524	5378	121	43	29	183	42	55	2825
594857_1	594857	NPS	GAACAGCTGCCCAACCAGAT	886	798	203	96	81	262	83	162	329
5224_9	5224	PGAM2	GCACTTGGCGCCTCAATGAG	7373	6339	832	235	244	474	272	310	2273
171482_5	171482	FAM9A	GAAACCCTTTTACAGAAACA	2136	1931	740	322	266	952	489	576	873
9875_6	9875	URB1	GAAGAAGCAGGGAAAACCA	2726	2384	174	71	42	196	123	116	556
134829_7	134829	CLVS2	GGACATTGGCTTTCTGCGCA	2431	2093	688	270	239	723	463	448	852
10196_2	10196	PRMT3	GTCCATTGGGGTATGAGAA	2002	1789	715	211	199	559	288	462	826
8241_23	8241	RBM10	GGGGTGGCTGGGAAGTGAAA	3475	2761	206	53	123	225	189	177	1182
729359_6	729359	PLIN4	GGAAGCATTCAGACCGGTG	2358	1988	703	227	262	651	625	509	853
10880_20	10880	ACTL7B	GCTGAAGCACGGCATCGTGG	2035	1824	473	178	157	471	362	440	475
4713_5	4713	NDUFB7	GTCCATCATCTCCTGCTGTG	1254	1150	191	27	36	158	93	28	263
30814_2_fillup	30814	PLA2G2E	GTCTGGTCCACCGGCCAG	719	582	163	84	66	211	122	114	201
79726_35	79726	WDR59	GGGACATTGGAGCTGTGCAG	2401	2061	505	296	293	548	333	406	1065
1616_6	1616	DAXX	GATGTTGCAGAACTCCGCCG	5351	4648	776	376	349	690	332	520	2210
9758_31	9758	FRMPD4	GCTGGAGCAGAGGACAGAAG	1746	1756	195	71	53	261	135	167	522
128826_1	128826	MIR1-1HG	GTCCATTACTCACAAAGAAA	1398	1285	365	129	130	365	207	299	414
1356_12	1356	CP	GGATTATGCCTCTGACCATG	5756	4844	1448	512	536	1729	870	1026	2252
94032_7_fillup	94032	CAMK2N2	GATCGGCCGAGCCAAGCG	7919	6862	2277	871	864	2765	1506	1823	2190
3456_8	3456	IFNB1	GCTGCAGCAGTTCCAGAAGG	2315	1837	717	237	251	682	528	436	684
1240_27	1240	CMKLR1	GTAAGCCAGGCGAACGCTG	2742	2332	809	260	338	988	590	833	1019
4782_7	4782	NFIC	GGGATGGGCTCTGACCAGG	3205	2778	932	353	455	1176	678	806	1016
CTRLHS_57287	NA	NA	GGTCGCCTGTGCGACATGCT	3366	3012	1361	539	592	1320	937	858	1394
25870_2	25870	SUMF2	GGACAGAAGCTGAGATGTT	2440	1982	626	351	228	898	541	523	649
441457_4	441457	NUTM2G	GATGATTTTCTACGAGATGG	2503	2321	587	202	236	741	442	450	492
64215_7	64215	DNAJC1	GATTGCTGATGAAACCACAG	9351	8550	2868	989	948	2934	1722	1908	3658
2060_2_fillup	2060	EPS15	GCAGATGCAAATGAAACTGA	3178	2780	932	295	359	1138	583	694	1203
387990_1	387990	TOMM20L	GCAGAGCCTCAAAAGGCTG	2176	1973	612	258	211	767	433	461	466
23092_10	23092	ARHGAP26	GTGAAGAGTCCTTGCAGGA	1896	1543	509	158	105	591	306	377	637
1968_22	1968	EIF2S3	GATGGCTACTATGCTGAA	3054	2789	14	6	47	4	12	7	1540
9894_3	9894	TELO2	GGTCTCCATCAACACCAGGA	7913	7180	664	198	87	179	78	42	2213
5164_8	5164	PDK2	GAGCATGCGGATGGAGATG	13186	11615	2569	967	983	2754	1679	1913	4226
11279_14	11279	KLF8	GGCCTGAAGACCATCCCAG	3222	2992	1097	345	336	1031	675	792	947
4216_12	4216	MAP3K4	GAACCCGAGTGCTGCTTGG	5245	4431	1126	361	442	1356	720	744	1972
8329_4_fillup	8329	HIST1H2AI	GAGAGCCACCACAAGGCGA	4131	3693	97	47	23	140	60	58	1774
7941_8	7941	PLA2G7	GAACCCTGAAACAAGAGG	5057	4157	1376	469	565	1567	961	1057	1621
137362_20	137362	GOT1L1	GACATACTCCTCAATGTGG	849	761	165	92	72	234	166	167	474
54963_19	54963	UCKL1	GTGTTCATTGTACCAGGG	5844	5277	1454	636	542	1856	1011	1164	2561
64135_23	64135	IFIH1	GTTCAGCCAAATCTGGAGA	5650	4889	1361	572	526	1667	885	1183	2117
65061_3	65061	CDK15	GACTTCATTTCACCCCAG	8267	7274	2735	817	988	2660	1682	1978	2852
7644_5	7644	ZNF91	GGGTTGAGGACCAATGAA	2656	2278	709	228	247	785	437	448	1040
22844_21	22844	FRMPD1	GTGAAATCCATAGTCCTGG	2185	1821	394	213	209	583	393	377	781
29968_2	29968	PSAT1	GCTGTTCCAGACAACTATA	6180	5094	1992	665	778	1846	1232	1525	2113
80243_16	80243	PREX2	GTGGCCGGATCAACACGG	1251	1043	443	221	191	408	310	341	434
84376_13	84376	HOOK3	GATAAAGTATCTAAACTAGA	1749	1606	576	180	287	612	373	460	689
1032_3	1032	CDKN2D	GGAGGTGTCCTGGACATTG	9295	8333	2594	903	898	2792	1588	1723	2646
8600_5_fillup	8600	TNFSF11	GAAGCACCAAGTATTGGTCA	4900	4312	1625	775	724	1919	1181	1194	1838
4705_13	4705	NDUFA10	GTGGTCAGCAAGTGCTCCA	4759	4290	995	410	408	957	412	447	1434
191_9	191	AHCY	GGGTGACGAGGGTCTCAATG	4089	3333	124	23	75	142	67	41	1415
2872_12	2872	MKNK2	GAGATGCTGTACCAGTGCCA	7247	6552	2072	876	752	2172	1421	1341	1812
5128_13	5128	CDK17	GCAGACATCAGAATACCTGA	10857	9069	3258	1401	1331	3523	2088	2540	4161
23670_2	23670	TMEM2	GAAGCCGCCTGCTCTCATTG	2777	2350	686	170	414	870	484	459	1150
2099_18	2099	ESR1	GAGATGATGGGGAGGGCAG	8896	7868	1273	419	399	1461	841	936	2773
148932_1	148932	MOB3C	GAACACCTGCTTCAGGCACA	4690	3992	1580	492	634	1659	881	1206	1143
2709_8	2709	GJB5	GACAGCCAGATGCGCCCAA	1430	1242	336	220	152	377	237	250	520
7867_3	7867	MAPKAPK3	GAGGAGACAGCGCTTGCCA	4425	3775	1024	362	426	1112	631	832	1326
260434_1	260434	PYDC1	GCTCGGGCAGCTAGATATCG	1976	1762	586	192	292	672	364	468	434
51266_4	51266	CLEC1B	GATTTTCATTCTCACCTTGT	2569	2252	986	410	428	944	688	767	637
81033_32	81033	KCNH6	GGATGAGCCAGTCCCACA	2112	1835	469	216	101	487	190	316	1063
55850_7	55850	USE1	GGAAGGTGGATTTTCTGAAG	1474	1375	256	92	129	194	94	99	618
168620_3	168620	BHLHA15	GTCGTGACAGCAGCATCCAG	168	132	26	19	7	39	0	18	28
56890_13	56890	MDM1	GATCTAAGTCCAGCCCAT	2369	1941	535	218	153	626	381	378	1095
9278_26	9278	ZBTB22	GATTGAGGGACTCCAAGA	4192	3667	1182	380	361	1209	569	694	1260
8125_3	8125	ANP32A	GTAAGTTTGCGATTGAGGTG	1589	1572	435	156	203	587	229	378	834
54851_8	54851	ANKRD49	GGCAATTCTGATGAAGATG	1549	1249	470	195	113	438	314	285	633
344807_2	344807	CD200R1L	GCATAGTGGTAACACCTGAT	2545	2336	523	219	185	594	311	321	972
653361_26	653361	NCF1	GATCGCCCCTGCCTCAATA	5829	4826	838	329	392	919	581	664	1739
10548_19	10548	TM9SF1	GGGCTTTGTGGGCTACATGG	5607	4747	1332	458	508	1440	894	831	1948
4695_1	4695	NDUFA2	GGGCGAGCGCTGACATAAG	3168	2862	627	193	253	493	360	282	1326
23186_7	23186	RCOR1	GCCATTGCCAAAGAAAAGCA	5916	5243	454	104	124	720	244	272	2252
390616_35	390616	ANKRD34C	GCATCAGCAAGTCCAAGA	954	836	253	84	70	365	139	210	145
131616_4	131616	TMEM42	GTTGAATACGCCCCAAAAG	1833	1532	397	130	105	472	378	306	511
84818_16	84818	IL17RC	GACTGACCAAACTGCACAA	2860	2498	686	255	230	767	411	517	988
26191_13	26191	PTPN22	GGCTTATATTGCCACCCA	5695	5013	1622	639	696	1777	963	1275	1913
3785_21	3785	KCNQ2	GAAGCACTTTGAGAAGAGG	3408	2927	789	277	258	733	562	664	1106
9745_19	9745	ZNF536	GTACCCGTGCCCACTCTG	2111	1850	461	136	207	729	321	362	843
79893_5	79893	GGNBP2	GAGCCAGAGTTCGCAGGA	2162	2006	401	140	165	476	320	357	656
55218_26	55218	EXD2	GGTGAATTCCTAGAGAAA	1745	1524	415	202	207	348	300	340	484
11144_2	11144	DMC1	GGAGGTGGAATTGAAAGTA	4210	3738	1067	451	343	1113	612	633	1694
84549_2	84549	MAK16	GCTCCACCTTCTTACTCAA	2220	1934	57	27	9	54	34	59	638
55012_3	55012	PPP2R3C	GACACCACCTATGATTGGAG	2095	1777	180	113	58	230	162	156	721
344657_25	344657	LRRIQ4	GTGAAGATCTCCAAAGGAA	1972	1755	514	374	157	540	453	418	616
6273_2	6273	S100A2	GGCAGGAGTACTTGTGGA	1757	1432	644	180	184	551	311	369	704
23678_3_fillup	23678	SGK3	GGATTTTGTTAATGGAGGGG	7297	6278	2316	949	909	2470	1436	1680	2690
219902_5	219902	TMEM136	GGGCTACTTCATCTTCGACT	1970	1700	445	190	182	642	359	400	835
7428_3	7428	VHL	GCGATTGCAGAAGATGACCT	2277	2037	161	37	51	133	11	56	1020
506_21	506	ATP5B	GGAGAACCTATTGATGAAAG	2661	2459	335	102	96	199	93	177	1161
1956_22	1956	EGFR	GATGTTCAATAACTGTGAGG	14982	12950	4241	1543	1749	5054	2751	3325	4595
5214_22	5214	PFKP	GAGGTAGGCGTACTTCTGCA	13268	12244	5221	1793	1914	5464	3193	3515	3704
196528_13	196528	ARID2	GAAAGTTCATCATTTTGGGG	4566	3943	969	299	352	1099	669	730	2108
5591_8	5591	PRKDC	GAGACACGTAGTTGTCCAGA	9940	8679	2951	968	1061	3198	1912	1951	3484
64478_16	64478	CSMD1	GATATTTTATCAGTTTACGA	1960	1758	591	242	274	668	364	392	978
10363_12	10363	HMG20A	GAGTCTTCAAATGCAGCAGA	7035	6238	2313	722	693	2663	1463	1664	2587
6499_53	6499	SKIV2L	GAGTGCTCCACACCATGCAG	5619	4911	690	228	206	621	319	402	1976
2001_3	2001	ELF5	GATCAGTCCACGACATCAG	5327	4567	1586	663	545	1795	938	1142	1376
5563_10	5563	PRKAA2	GAAGAGATGGAAGCCAGG	10948	9774	3092	1247	1220	3384	1855	2106	3418
79094_6	79094	CHAC1	GACGCTCCTTGAAGATCATG	2400	2041	672	354	279	794	479	455	851
56062_2	56062	KLHL4	GTTGCTGCAAATTCTGAA	653	608	202	67	116	314	104	170	331
84330_6	84330	ZNF414	GTTCCCACACTGGCGGTG	3552	3150	866	415	291	944	595	779	1169
7412_7	7412	VCAM1	GAGAGTTGCATTTCCAGAA	5388	4511	1272	485	478	1482	964	958	1680
54810_9	54810	GIPC2	GCTGGAGAAGCCCTCCACT	1708	1407	543	213	217	651	346	514	490
2904_6	2904	GRIN2B	GATTTCCACCATCTCTCCG	9483	7959	2492	752	821	2561	1736	1508	2816
26277_9	26277	TINF2	GCCTGGAGACAATATGGTG	2288	2012	41	2	0	15	19	18	574
55345_1	55345	ZGRF1	GCAATTTTATATGATGACAA	2369	1969	756	257	292	784	539	545	990
7274_4	7274	TTPA	GAACCGCAGCAGGAAGGAGT	1994	1744	243	106	41	235	131	107	581
2264_1	2264	FGFR4	GGAAGCTGGCAATCTCTAGG	7558	6384	2328	991	794	2643	1647	1479	2542
CTRLHS_57766	NA	NA	GTTCTAATCGTTCCTTGA	3534	3092	1334	466	499	1274	765	943	1699
5092_7_fillup	5092	PCBD1	GAAGGGCAGGGTCTATGTCA	5382	4805	1440	612	608	1632	1051	1070	1947
79663_14	79663	HSPBAP1	GGACAGGAAAGTACATTG	5099	4559	1124	390	403	1224	689	688	2278
5786_12	5786	PTPRA	GGCAGAACCAGTTAAAGAAG	3562	3048	1030	442	503	1322	700	793	1277
114799_5	114799	ESCO1	GGCTACAACAATTAACAG	4475	3929	1275	486	475	1342	820	948	1820
10581_4_fillup	10581	IFITM2	GACCACATGGTCAGGCACGG	2563	2133	535	241	167	481	313	318	739
204219_3	204219	CERS3	GGAGTCGGCGGAATCAAGAG	2581	2261	643	221	213	791	454	533	992
7020_6	7020	TFAP2A	GACCTACAGTGCCCAGCTG	6011	5284	1540	561	501	1930	1063	1220	2256
2735_14	2735	GLI1	GGACCCCAAAGGAAGGCGA	7150	6133	1568	663	593	1764	874	1053	2915
112858_1_fillup	112858	TP53RK	GCTCCAGGCCGCTCAAGAAG	5986	5087	1242	444	406	1438	863	969	1668
23529_16	23529	CLCF1	GCCAGCTCTCAATCGCACAG	508	442	92	25	27	124	63	36	400
55530_26	55530	SVOP	GCTGAGGATCATCATCTCCA	1037	831	221	109	42	206	122	150	567
11214_6_fillup	11214	AKAP13	GAGCCTGTGGGTCTTCACAG	5761	4728	1161	401	396	1191	712	798	2515
9883_13	9883	POM121	GTGATAACCATTCCAGCACA	2406	1896	548	251	223	797	481	535	505
5859_7	5859	QARS	GAGCTGCTCCATCAGAGACA	2020	1988	337	69	171	286	181	161	665
5927_24	5927	KDM5A	GGTCACCAAAGAGAAGAAA	9319	7930	2489	879	935	2850	1605	1929	3777
2986_10	2986	GUCY2F	GAAGGGACATGACAGACAGA	5972	5383	1678	391	592	1813	909	1110	1848
3430_10	3430	IFI35	GGTGTGTCCTCGGAATACCA	2592	2057	606	329	170	714	339	431	704
54805_23	54805	CNNM2	GATCAAACCGCTACGCAAGA	1459	1323	286	139	127	359	219	206	849
28966_2_fillup	28966	SNX24	GCAAGACATATGGATCCCTG	5547	4983	1529	580	718	1777	1128	1111	2289
64710_9	64710	NUCKS1	GAACAAGAAGAGGAGGATG	4003	3482	246	59	110	270	194	236	1066
442444_28	442444	FAM47C	GCTTCCTCTCAGGGTCCAG	1959	1656	422	171	300	649	378	408	624
CTRLHS_57481	NA	NA	GGCCACGAAGGGCGAAAAGG	2744	2219	815	265	230	814	529	591	1104
3651_7	3651	PDX1	GGGAAAGGCAGCTGGACG	3074	2906	998	366	300	820	551	685	897
1796_15	1796	DOK1	GAAGGTTCCAGGGCCTGAG	6834	5855	1203	530	479	1509	906	1131	2309
84722_6	84722	PSRC1	GAAGTGACCCAAATGCAG	2098	1866	494	147	245	531	314	387	569
79618_8	79618	HMBOX1	GCCTTTCTTGCCAATCGG	3941	3470	1561	726	560	1592	856	1053	1305
440829_3	440829	SHISA8	GCGGCTACTACGACGTGA	1707	1433	420	130	115	473	245	330	571
54825_31	54825	CDHR2	GTCTTCCTGTCCATCTCCG	985	750	317	62	93	265	141	129	367
5314_17	5314	PKHD1	GGGACTCTGCAGTGCCATG	2644	2293	742	281	287	841	504	542	899
5195_21	5195	PEX14	GAATCAGCAGCTCCTGGA	2438	2031	578	225	199	602	417	401	718
79094_3	79094	CHAC1	GCTTCATGGTGCCTGGCACA	2583	2281	436	105	124	330	258	279	582
5025_12	5025	P2RX4	GTGTCGTACTCGAACAGGA	1167	951	268	118	83	298	175	258	598
54734_1	54734	RAB39A	GGAGAAGAAGTCCACGCCGA	1726	1526	319	138	212	529	281	367	586
27077_3	27077	B9D1	GCTTTTAAAGGTGACATCAA	1951	1717	636	289	225	708	468	510	846
55839_5	55839	CENPN	GTAAATTTCCGACAGAGAA	6766	5795	2026	802	808	2277	1247	1604	3763
8277_2	8277	TKTL1	GATGTTTATGCAGTGCTCGG	3678	2964	697	198	279	740	408	452	1337
57801_5	57801	HES4	GCCTTCTCCAGCTTCGAG	3690	3335	702	268	286	842	543	538	1198
9032_8	9032	TM4SF5	GGTGCCATCTACTGCCTCT	2466	2085	770	243	236	699	414	440	635
123283_6	123283	TARSL2	GGAAAGCGAGGCTGACAGCG	825	677	277	98	57	331	160	158	282
11262_11	11262	SP140	GTTCTTCAGAGAAAACAAGG	4399	3805	1169	444	463	1328	616	844	1590
11232_27	11232	POLG2	GACACTAAGCAGATACGAAA	7391	6252	1346	583	322	1160	689	661	2346
23225_42	23225	NUP210	GGGAACCTCCATTCACTACA	2785	2371	713	291	276	731	485	579	702
23210_4	23210	JMJD6	GTGTGGTGAGGATAACGA	3762	3425	1040	540	428	1214	693	944	1534
1417_2	1417	CRYBB3	GACCGACAGCCTGCTGGAGA	4027	3562	1159	290	379	1127	732	809	934
79663_6	79663	HSPBAP1	GAATGGTCATAATCTCTAAA	6354	5490	1856	718	669	1841	1181	1191	2725
440829_7	440829	SHISA8	GGAACAGCGGCTCTGGTCG	1962	1593	699	120	238	675	373	448	546
4638_9_fillup	4638	MYLK	GATAGACTACGATGAGGA	2116	1836	500	152	205	666	346	403	820
27_25	27	ABL2	GTTTTCACAGCAACTGTA	7924	7132	2543	920	1005	2608	1607	1801	2741
338773_3	338773	TMEM119	GATGTTCATCGTCTGTGCCG	3259	2980	944	330	442	1018	770	1014	1096
79652_7	79652	TMEM204	GCACACCCAGTTGGAGGTGA	3525	3012	1180	433	389	957	720	714	903
56121_2	56121	PCDHB15	GTTTCCACTCGCACCCGA	2149	1895	645	250	318	778	390	477	882
3586_11	3586	IL10	GATGATCCAGTTTTACCTGG	3386	2908	737	299	291	846	611	508	1431
7011_37	7011	TEP1	GGATAAACTCAGGCTCCAGG	4216	3587	1247	479	303	1305	763	774	1423
137797_4_fillup	137797	LYPD2	GGCGGGGACTCTACAGTCGG	1502	1304	430	193	165	501	300	308	714
896_5_fillup	896	CCND3	GGTCTGAGAGGCTTCCCTG	7339	6042	1457	638	472	1472	811	915	2005
57465_23	57465	TBC1D24	GGTGAACAAGTACTGCCAGG	4535	3940	1483	519	449	1362	888	1026	1761
5980_2	5980	REV3L	GTATGGCACATAGAGGTA	2440	2335	47	26	19	79	49	36	872
253738_25	253738	EBF3	GGAAGAAATTGGATTTCCGG	2783	2397	703	236	298	782	511	447	1135
11313_6	11313	LYPLA2	GCCAATCGAATCGTCCTGGG	218	173	14	13	8	52	13	17	34
10540_9	10540	DCTN2	GTTTAGCCAGCAACACAG	1928	1728	58	16	30	105	60	29	648
55608_3	55608	ANKRD10	GCAGACATTGCACAAACCCA	2552	2242	661	150	226	653	444	488	1258
2906_22	2906	GRIN2D	GGAAGAGCCCAGCTGCAGGA	6091	5449	1985	613	642	2105	1453	1518	1948
8685_26	8685	MARCO	GCTGACTGCAGCAAGGAGA	1815	1494	597	144	239	552	303	360	393
81693_6	81693	AMN	GCGGAAAGAAGACGTCGTCG	4317	3784	1001	382	376	1266	636	669	2008
4234_4	4234	METTL1	GCAGACATAGGCTGTGGCTA	913	854	119	11	20	38	14	32	629
23500_5	23500	DAAM2	GTGCCTGGTGGCCACAAGA	1983	1786	641	185	238	654	392	314	539
64282_10	64282	PAPD5	GTAGTTCCTCCGTTTCCACG	3596	3034	942	324	316	1182	581	575	1063
5990_22	5990	RFX2	GCCAGCTCCAATCCCAAAG	2423	2139	410	143	151	447	311	284	825
322_14	322	APBB1	GAGGGTCCAGGACACCTCA	7451	6461	2235	996	891	2457	1590	1754	2891
84826_7_fillup	84826	SFT2D3	GTTGGGCTGCTGCCCTGGGG	2531	2133	589	162	203	621	415	417	533
91351_8	91351	DDX60L	GTATTTTCTGATAGTTTCAG	3998	3508	1073	538	509	1094	673	787	1750
284418_8	284418	FAM71E2	GAGAGGTCATGGACGCAG	1962	1776	665	196	153	711	406	387	536
5202_3_fillup	5202	PFDN2	GCGAAGATGGCGGAGAACAG	1831	1547	16	0	34	30	13	17	610
10322_18	10322	SMYD5	GCCTTCTCTAGTGCCCTA	5191	4681	1589	603	551	1840	1031	1169	1945
51233_4	51233	DRICH1	GCTGATGTGCTGCAGGTCT	2484	2122	698	324	269	826	453	587	747
55120_2	55120	FANCL	GAGTTCCTATCTCTTCAATA	12152	10920	2760	948	1204	3045	1660	2016	2293
5152_9	5152	PDE9A	GGCTGTCCTAGAGAAACGCG	2074	1857	675	273	236	686	419	533	775
5136_6	5136	PDE1A	GCTTCTGCAAAGGTGATT	3168	2823	1033	432	418	1027	587	736	937
7295_7_fillup	7295	TXN	GGTGAAGCAGATCGAGAGCA	3561	3193	86	38	47	97	56	59	901
79751_12	79751	SLC25A22	GTACATGCCGAAGTAGCCCT	1142	1047	164	88	71	248	160	154	637
51285_17	51285	RASL12	GCTGGGCAACAAGCTGGACA	2421	2011	654	308	294	737	551	511	859
170959_8	170959	ZNF431	GAAGATTCCTCTCAGCCCCA	4748	4201	108	30	11	119	87	43	2311
1486_3	1486	CTBS	GGAGCCAGAGTAGTACTTAA	2610	2342	787	255	292	649	321	393	1099
3036_3	3036	HAS1	GACCATCTCCGCCTACCAGG	8502	6787	1611	670	570	2017	951	1372	2731
441234_4	441234	ZNF716	GGGTTGAAGAGCAGTTAA	1706	1520	489	177	195	610	389	394	533
388701_5_fillup	388701	C1orf189	GCTGGTGCAGGGCAGCTTGA	2516	1922	413	170	192	514	231	219	377
2693_9	2693	GHSR	GAGAGCTGCACCTACGCCA	10345	8990	3167	1220	1231	3024	1981	2185	3453
4942_3	4942	OAT	GTATTTCTGAATGCCCTTCA	4756	3858	1379	525	600	1363	882	998	1640
4300_8	4300	MLLT3	GATTTGTTGTGATCCCTGGA	6051	5177	1680	639	719	1773	1002	1344	2415
53940_8	53940	FTHL17	GTAGAGCTCCAGCGTGATG	1739	1560	476	265	211	582	468	423	584
100131755_2	100131755	ARMCX4	GACTCAATCTGAGTCCAAAG	1950	1706	594	280	189	684	359	542	482
84623_4	84623	KIRREL3	GGTTGGCCTTTGCAGAGCAG	3064	2632	751	288	319	1011	506	610	1019
80704_5	80704	SLC19A3	GTGAGAAAAGGAAAGCCA	1548	1245	555	121	155	555	297	421	538
253639_12	253639	ZNF620	GAGGCCTATGAGGTCAAGAA	5462	4966	1505	532	631	1652	1041	1125	1741
[truncated: 106,613 more rows]

## Sheet: Table S4
SYMBOL	ENTREZID	#sgRNA	High|beta	High|z	High|p-value	High|fdr	High|wald-p-value	High|wald-fdr
DHPS	1725	6	-1.1335	-26.25	0	0	7.1605e-152	8.1388e-149
EIF1AX	1964	6	-1.0739	-11.367	0	0	6.123e-30	1.4652e-27
NCKAP1L	3071	6	-2.4035	-47.931	0	0	0	0
LYN	4067	6	-1.008	-28.911	0	0	8.7854e-184	1.3314e-180
MYB	4602	6	0.63077	4.2744	0	0	1.9162e-05	0.00036567
PGD	5226	6	-0.98462	-21.227	0	0	5.38e-100	5.1496e-97
RPLP0	6175	6	0.56003	3.4149	0	0	0.00063797	0.0072197
SRF	6722	6	-0.98703	-18.33	0	0	4.7493e-75	3.7553e-72
SYK	6850	6	-1.0559	-30.206	0	0	1.9863e-200	3.2839e-197
TLN1	7094	6	-1.1746	-30.631	0	0	4.7579e-206	8.6527e-203
HSP90B1	7184	6	-1.1173	-28.421	0	0	1.1174e-177	1.5631e-174
RAB7A	7879	6	-2.0147	-38.881	0	0	0	0
IQGAP1	8826	6	0.50061	12.348	0	0	4.9647e-35	1.4801e-32
GIT2	9815	6	0.56944	15.855	0	0	1.2928e-56	6.5307e-54
ARPC4	10093	6	-2.4017	-51.838	0	0	0	0
ARPC3	10094	6	-1.6716	-42.384	0	0	0	0
ACTR3	10096	6	-1.519	-37.006	0	0	9.1881e-300	2.0887e-296
ACTR2	10097	6	-2.7366	-63.2	0	0	0	0
ARPC2	10109	6	-1.7365	-42.945	0	0	0	0
CYFIP1	23191	6	-1.8858	-45.271	0	0	0	0
BTBD1	53339	6	0.47463	7.2083	0	0	5.6642e-13	3.3016e-11
ARL8B	55207	6	-0.90535	-21.868	0	0	5.2861e-106	5.6549e-103
OSGEP	55644	6	0.61506	6.5005	0	0	8.0029e-11	3.666e-09
BRK1	55845	6	-1.4474	-32.9	0	0	2.2091e-237	4.4639e-234
FERMT3	83706	6	-1.2177	-27.791	0	0	5.508e-170	7.1549e-167
PTPMT1	114971	6	-0.93659	-17.779	0	0	1.029e-70	7.4854e-68
PIK3AP1	118788	6	-0.92243	-26.623	0	0	3.7262e-156	4.5177e-153
DPH3	285381	6	-0.94114	-17.326	0	0	3.0179e-67	2.0327e-64
NHLRC2	374354	6	-0.89769	-21.821	0	0	1.4547e-105	1.4697e-102
CDK6	1021	6	0.36133	5.3313	1.0997e-05	0.0043478	9.7532e-08	3.0847e-06
COL11A2	1302	6	0.35916	6.7346	1.0997e-05	0.0043478	1.6437e-11	8.1229e-10
PAK2	5062	6	0.45844	13.085	1.0997e-05	0.0043478	4.0277e-39	1.382e-36
PCBP1	5093	6	0.45816	7.0957	1.0997e-05	0.0043478	1.2865e-12	7.2887e-11
RRM2	6241	6	0.44842	3.3289	1.0997e-05	0.0043478	0.00087199	0.0092305
SPI1	6688	6	-0.87068	-15.705	1.0997e-05	0.0043478	1.4035e-55	6.8983e-53
SLC35A2	7355	6	0.42479	6.7101	1.0997e-05	0.0043478	1.9452e-11	9.5094e-10
RPL23	9349	6	0.3772	1.7161	1.0997e-05	0.0043478	0.086136	0.25956
ESPL1	9700	6	0.39052	4.3056	1.0997e-05	0.0043478	1.6654e-05	0.00032461
SPAG11B	10407	3	0.3792	4.3794	1.0997e-05	0.0043478	1.1901e-05	0.00024074
B3GNT2	10678	6	0.41257	9.0259	1.0997e-05	0.0043478	1.7825e-19	1.9181e-17
TGDS	23483	6	0.36881	6.3812	1.0997e-05	0.0043478	1.7565e-10	7.7348e-09
PIGV	55650	6	0.40835	6.9466	1.0997e-05	0.0043478	3.7427e-12	2.0138e-10
DHRS12	79758	5	0.37068	6.8014	1.0997e-05	0.0043478	1.0358e-11	5.2913e-10
UXS1	80146	6	0.38574	6.4363	1.0997e-05	0.0043478	1.224e-10	5.4559e-09
PIGO	84720	6	0.37135	6.2973	1.0997e-05	0.0043478	3.0293e-10	1.3211e-08
LENG9	94059	6	0.37692	7.3173	1.0997e-05	0.0043478	2.5294e-13	1.5333e-11
BMP8B	656	6	0.34105	5.5562	2.1995e-05	0.0070175	2.7577e-08	9.6261e-07
FCGR1A	2209	6	-0.8326	-20.557	2.1995e-05	0.0070175	6.6731e-94	6.0679e-91
UROD	7389	6	-0.83112	-16.519	2.1995e-05	0.0070175	2.6715e-61	1.4722e-58
HGS	9146	6	-0.79856	-20.234	2.1995e-05	0.0070175	4.9297e-91	4.2691e-88
MED14	9282	6	0.35066	5.3924	2.1995e-05	0.0070175	6.9529e-08	2.2539e-06
SEC22B	9554	6	-0.85938	-5.4859	2.1995e-05	0.0070175	4.113e-08	1.3955e-06
CKAP5	9793	6	-0.80173	-4.2728	2.1995e-05	0.0070175	1.93e-05	0.00036715
DICER1	23405	6	0.34571	6.8179	2.1995e-05	0.0070175	9.24e-12	4.7874e-10
SLC35A3	23443	6	0.35152	8.384	2.1995e-05	0.0070175	5.1161e-17	4.4518e-15
TRMT112	51504	6	-0.83105	-6.2095	2.1995e-05	0.0070175	5.3142e-10	2.258e-08
CTU2	348180	6	-0.8167	-17.68	2.1995e-05	0.0070175	5.9966e-70	4.1944e-67
ENO1	2023	6	-0.79428	-14.057	3.2992e-05	0.010345	6.9997e-45	2.7084e-42
ACTB	60	6	-0.75598	-11.302	4.399e-05	0.01039	1.2891e-29	2.9675e-27
EIF5A	1984	6	-0.71541	-12.802	4.399e-05	0.01039	1.591e-37	5.0763e-35
FBL	2091	6	0.32988	3.0552	4.399e-05	0.01039	0.0022493	0.019666
STT3A	3703	6	-0.73398	-13.583	4.399e-05	0.01039	5.033e-42	1.8306e-39
PGAM1	5223	5	-0.72175	-11.628	4.399e-05	0.01039	2.9725e-31	7.5081e-29
ELOB	6923	6	-0.74381	-7.5176	4.399e-05	0.01039	5.5798e-14	3.5605e-12
TTI1	9675	6	-0.76365	-14.309	4.399e-05	0.01039	1.9288e-46	7.972e-44
TELO2	9894	6	-0.7402	-19.304	4.399e-05	0.01039	4.9354e-83	4.0798e-80
RGS19	10287	6	0.32753	7.9444	4.399e-05	0.01039	1.9512e-15	1.4543e-13
RACK1	10399	6	-0.77308	-18.12	4.399e-05	0.01039	2.2044e-73	1.6704e-70
VPS41	27072	6	-0.72795	-12.417	4.399e-05	0.01039	2.1201e-35	6.4261e-33
MOCS3	27304	6	-0.74709	-17.204	4.399e-05	0.01039	2.4796e-66	1.6105e-63
N6AMT1	29104	6	0.32702	3.4005	4.399e-05	0.01039	0.00067255	0.0075222
NANS	54187	6	0.32207	6.1635	4.399e-05	0.01039	7.1137e-10	2.9947e-08
CCNJ	54619	6	0.3193	6.0403	4.399e-05	0.01039	1.5381e-09	6.23e-08
XPO5	57510	6	0.32394	5.0024	4.399e-05	0.01039	5.6618e-07	1.5483e-05
VPS18	57617	6	-0.75489	-16.476	4.399e-05	0.01039	5.5014e-61	2.9426e-58
TRMT61A	115708	6	-0.71082	-10.18	4.399e-05	0.01039	2.4452e-24	3.9704e-22
MTRNR2L1	100462977	3	0.32635	3.3916	4.399e-05	0.01039	0.00069489	0.0077339
FCGR1B	2210	5	-0.70421	-15.25	5.4987e-05	0.012658	1.6347e-52	7.6227e-50
B3GALT5	10317	6	0.3156	6.1656	5.4987e-05	0.012658	7.0213e-10	2.9626e-08
APOC4	346	6	0.31477	5.7715	6.5985e-05	0.013636	7.8582e-09	2.9711e-07
NMT1	4836	6	-0.6712	-14.69	6.5985e-05	0.013636	7.4672e-49	3.395e-46
RPL11	6135	6	0.31463	2.6945	6.5985e-05	0.013636	0.0070495	0.046642
UGCG	7357	6	0.31431	7.6966	6.5985e-05	0.013636	1.3979e-14	9.7401e-13
JADE2	23338	6	0.31429	9.0496	6.5985e-05	0.013636	1.4346e-19	1.5716e-17
PRELID3B	51012	6	-0.67638	-11.834	6.5985e-05	0.013636	2.619e-32	6.8041e-30
VPS29	51699	6	-0.678	-8.8438	6.5985e-05	0.013636	9.2491e-19	9.3968e-17
ALG1	56052	6	-0.67017	-10.143	6.5985e-05	0.013636	3.5615e-24	5.6321e-22
AGBL1	123624	6	0.31409	6.7251	6.5985e-05	0.013636	1.7548e-11	8.6252e-10
DDX5	1655	6	-0.66782	-16.532	7.6982e-05	0.014894	2.1619e-61	1.2287e-58
RPS8	6202	6	0.31337	2.4942	7.6982e-05	0.014894	0.012625	0.071349
SNRPE	6635	3	0.30379	2.6591	7.6982e-05	0.014894	0.0078342	0.050306
ARHGEF6	9459	6	0.30875	6.6005	7.6982e-05	0.014894	4.0984e-11	1.916e-09
PSMF1	9491	6	0.30923	6.9225	7.6982e-05	0.014894	4.4373e-12	2.3596e-10
LRR1	122769	6	0.30509	2.5284	7.6982e-05	0.014894	0.01146	0.066511
DLST	1743	6	0.29939	4.2964	8.798e-05	0.016162	1.736e-05	0.00033766
EDC4	23644	6	0.29862	6.8401	8.798e-05	0.016162	7.9135e-12	4.1355e-10
DDA1	79016	6	0.2999	5.3129	8.798e-05	0.016162	1.079e-07	3.3659e-06
LILRA6	79168	4	0.29652	3.6855	8.798e-05	0.016162	0.0002283	0.0031193
CTAGE4	100128553	4	0.29765	5.4805	8.798e-05	0.016162	4.2417e-08	1.4338e-06
TFDP1	7027	6	0.29259	5.4724	9.8977e-05	0.017476	4.4401e-08	1.4871e-06
PMVK	10654	6	-0.65677	-16.184	9.8977e-05	0.017476	6.514e-59	3.3847e-56
MESDC2	23184	6	-0.65644	-16.928	9.8977e-05	0.017476	2.7737e-64	1.7394e-61
CDC40	51362	6	0.29108	6.0344	9.8977e-05	0.017476	1.5955e-09	6.4194e-08
FCER1G	2207	4	-0.6435	-11.204	0.00010997	0.018182	3.9039e-29	8.5539e-27
PTMA	5757	6	0.28847	2.6291	0.00010997	0.018182	0.0085608	0.053372
SLC39A9	55334	6	0.28916	6.0589	0.00010997	0.018182	1.3704e-09	5.613e-08
FBXO11	80204	6	-0.63592	-16.814	0.00010997	0.018182	1.935e-63	1.1352e-60
UTP4	84916	6	-0.64566	-5.3026	0.00010997	0.018182	1.1419e-07	3.55e-06
SPPL3	121665	6	-0.63667	-16.925	0.00010997	0.018182	2.9265e-64	1.774e-61
DCP2	167227	6	0.28832	5.6944	0.00010997	0.018182	1.2384e-08	4.5774e-07
GANAB	23193	6	-0.63018	-14.29	0.00012097	0.019643	2.5225e-46	1.0194e-43
VMA21	203547	6	-0.62924	-14.218	0.00012097	0.019643	7.1184e-46	2.8143e-43
MSN	4478	6	0.28642	6.5431	0.00013197	0.020339	6.0242e-11	2.7877e-09
RPL27	6155	6	-0.60398	-7.9824	0.00013197	0.020339	1.4352e-15	1.0967e-13
ICMT	23463	6	-0.6063	-14.501	0.00013197	0.020339	1.2022e-47	5.0844e-45
GEMIN4	50628	6	0.28662	3.7222	0.00013197	0.020339	0.00019747	0.002771
ELP3	55140	6	-0.6059	-14.673	0.00013197	0.020339	9.6271e-49	4.2702e-46
TBL1XR1	79718	6	0.28561	7.687	0.00013197	0.020339	1.5064e-14	1.0377e-12
DNM2	1785	6	-0.60063	-4.8349	0.00014297	0.021311	1.3322e-06	3.3649e-05
FECH	2235	6	-0.59818	-15.402	0.00014297	0.021311	1.5925e-53	7.6211e-51
HSPD1	3329	6	-0.59856	-5.7122	0.00014297	0.021311	1.1154e-08	4.1567e-07
POLR2J3	548644	4	-0.60134	-2.9582	0.00014297	0.021311	0.0030941	0.02502
GTF2A2	2958	6	0.28535	5.4729	0.00015396	0.022047	4.428e-08	1.4858e-06
POLR2E	5434	6	0.28175	3.0775	0.00015396	0.022047	0.0020873	0.018517
FKBP8	23770	6	0.28487	4.2513	0.00015396	0.022047	2.1253e-05	0.00039969
MED19	219541	6	0.28264	5.2632	0.00015396	0.022047	1.4157e-07	4.3491e-06
SCGB2B2	284402	6	0.28511	5.5377	0.00015396	0.022047	3.0654e-08	1.0598e-06
ATP1B3	483	6	0.27923	5.4295	0.00016496	0.023438	5.652e-08	1.8621e-06
RPL9	6133	6	-0.58717	-3.4667	0.00017596	0.024806	0.00052682	0.0061652
PGGT1B	5229	6	-0.5757	-11.081	0.00018696	0.024818	1.5584e-28	3.2575e-26
RPS10	6204	5	-0.5725	-6.7777	0.00018696	0.024818	1.2211e-11	6.1855e-10
SMARCB1	6598	6	-0.5746	-11.332	0.00018696	0.024818	9.1208e-30	2.1542e-27
CDC37	11140	6	-0.57316	-6.613	0.00018696	0.024818	3.7665e-11	1.7838e-09
PISD	23761	6	-0.57172	-5.5793	0.00018696	0.024818	2.4153e-08	8.4795e-07
THAP11	57215	6	-0.57392	-12.148	0.00018696	0.024818	5.8571e-34	1.6139e-31
ATL2	64225	6	-0.57894	-9.1476	0.00018696	0.024818	5.8217e-20	6.6171e-18
GFM1	85476	6	-0.58313	-13.859	0.00018696	0.024818	1.1294e-43	4.1915e-41
DPH6	89978	6	-0.56955	-12.216	0.00019795	0.026087	2.5533e-34	7.3705e-32
WASF2	10163	6	-0.56377	-13.922	0.00020895	0.02695	4.6661e-44	1.7679e-41
WDR7	23335	6	-0.56065	-12.934	0.00020895	0.02695	2.9094e-38	9.6202e-36
IBA57	200205	6	-0.55722	-10.222	0.00020895	0.02695	1.5836e-24	2.5945e-22
MED17	9440	6	0.27497	4.498	0.00023095	0.029577	6.8585e-06	0.00014761
PPP1R12A	4659	6	0.27148	3.4588	0.00024194	0.030345	0.00054256	0.0063008
PGLYRP1	8993	6	0.2706	4.6879	0.00024194	0.030345	2.76e-06	6.5699e-05
MRFAP1	93621	6	0.27063	6.4799	0.00024194	0.030345	9.1757e-11	4.1613e-09
BLOC1S1	2647	6	-0.53899	-12.337	0.00027494	0.034014	5.7126e-35	1.6756e-32
PSMB3	5691	6	-0.54201	-4.3538	0.00027494	0.034014	1.3377e-05	0.00026715
PSMA7	5688	6	-0.53368	-7.511	0.00028593	0.035135	5.8657e-14	3.7298e-12
RPL18	6141	6	-0.5328	-4.0697	0.00029693	0.036242	4.7081e-05	0.00080699
ARF6	382	6	-0.53209	-13.067	0.00030793	0.037086	5.0569e-39	1.7031e-36
NBAS	51594	6	-0.53191	-10.654	0.00030793	0.037086	1.6629e-26	2.9943e-24
RHOG	391	6	-0.52705	-13.486	0.00031893	0.037419	1.8833e-41	6.7155e-39
ARPC5	10092	6	-0.52653	-12.173	0.00031893	0.037419	4.3443e-34	1.2345e-31
TOE1	114034	6	-0.52477	-10.544	0.00031893	0.037419	5.3979e-26	9.5307e-24
FBXO27	126433	6	0.26785	4.9856	0.00031893	0.037419	6.1778e-07	1.6719e-05
FPGS	2356	6	-0.51894	-10.4	0.00036292	0.042308	2.4786e-25	4.2127e-23
EIF3H	8667	6	-0.51852	-8.8334	0.00037391	0.04321	1.0155e-18	1.026e-16
ATIC	471	6	-0.51431	-9.1022	0.00038491	0.04321	8.8524e-20	9.757e-18
MTOR	2475	6	-0.51317	-12.751	0.00038491	0.04321	3.0865e-37	9.6776e-35
ECD	11319	6	-0.51365	-5.3952	0.00038491	0.04321	6.8445e-08	2.2227e-06
VPS35	55737	6	-0.51708	-11.97	0.00038491	0.04321	5.085e-33	1.3599e-30
NSMCE1	197370	6	-0.51342	-6.0347	0.00038491	0.04321	1.5923e-09	6.4194e-08
CSHL1	1444	6	0.2613	4.3535	0.00039591	0.043636	1.34e-05	0.00026721
PSMA4	5685	6	0.25829	3.7077	0.00039591	0.043636	0.00020913	0.0029032
UNC13A	23025	6	0.26076	4.5966	0.00039591	0.043636	4.2954e-06	9.7038e-05
BLMH	642	6	0.258	5.3779	0.0004179	0.045509	7.5341e-08	2.4208e-06
LCN1	3933	6	0.25732	4.2865	0.0004179	0.045509	1.815e-05	0.00034929
GPI	2821	6	-0.50621	-14.565	0.0004289	0.046429	4.6649e-48	2.0199e-45
MFSD14B	84641	6	0.2565	5.0045	0.0004399	0.047059	5.5998e-07	1.5337e-05
FAM19A3	284467	6	0.25631	4.9541	0.0004399	0.047059	7.2664e-07	1.9376e-05
HSPE1	3336	6	-0.50444	-4.5557	0.0004509	0.047399	5.2223e-06	0.0001161
VPS39	23339	6	-0.5034	-12.913	0.0004509	0.047399	3.7851e-38	1.2292e-35
FOXRED1	55572	6	-0.5019	-11.065	0.0004509	0.047399	1.848e-28	3.819e-26
TGS1	96764	6	0.25489	4.532	0.00046189	0.048276	5.8423e-06	0.00012816
MIPEP	4285	6	-0.49852	-8.8609	0.00047289	0.049	7.9383e-19	8.1104e-17
MVD	4597	6	-0.49559	-11.631	0.00048389	0.049	2.8751e-31	7.3642e-29
UBE2G2	7327	6	-0.49682	-8.177	0.00048389	0.049	2.9109e-16	2.3846e-14
VPS11	55823	6	-0.49739	-8.3876	0.00048389	0.049	4.962e-17	4.3384e-15
PYROXD1	79912	6	-0.49663	-8.9361	0.00048389	0.049	4.0302e-19	4.2612e-17
ADAMTS1	9510	6	0.25459	4.598	0.00049489	0.049	4.2662e-06	9.6498e-05
DONSON	29980	6	0.25435	2.6302	0.00049489	0.049	0.0085338	0.053277
TRIM39	56658	6	0.2536	4.1502	0.00049489	0.049	3.3224e-05	0.00059294
LSM2	57819	6	0.25424	3.6756	0.00049489	0.049	0.00023733	0.0032185
LRCH4	4034	6	0.25186	5.021	0.00050588	0.049	5.1402e-07	1.4331e-05
GPAA1	8733	6	0.25246	5.9416	0.00050588	0.049	2.8234e-09	1.1066e-07
VPS33A	65082	6	-0.4944	-10.68	0.00050588	0.049	1.2657e-26	2.325e-24
CNOT6L	246175	6	0.25314	5.1302	0.00050588	0.049	2.8936e-07	8.4197e-06
GABPB1	2553	6	-0.49211	-11.32	0.00052788	0.049	1.0403e-29	2.4255e-27
TAF13	6884	6	0.25064	6.3373	0.00052788	0.049	2.3376e-10	1.0269e-08
TPI1	7167	6	-0.49287	-11.13	0.00052788	0.049	8.9199e-29	1.9312e-26
CCL4L2	9560	4	0.2501	3.4595	0.00052788	0.049	0.00054126	0.0062927
MRPS18A	55168	6	-0.49144	-11.488	0.00052788	0.049	1.5176e-30	3.7296e-28
DEFB126	81623	6	0.25076	5.3249	0.00052788	0.049	1.0101e-07	3.1726e-06
DHRSX	207063	6	-0.4911	-6.8564	0.00052788	0.049	7.0639e-12	3.7128e-10
SEPT7	989	6	-0.48744	-3.7592	0.00053888	0.049	0.00017046	0.0024487
HSD17B10	3028	6	-0.48939	-11.37	0.00053888	0.049	5.8699e-30	1.4233e-27
UCN	7349	6	0.24991	5.0359	0.00053888	0.049	4.7563e-07	1.3348e-05
CCT2	10576	6	-0.48888	-8.9796	0.00053888	0.049	2.7183e-19	2.891e-17
AHCYL1	10768	6	-0.48654	-10.387	0.00053888	0.049	2.8343e-25	4.7726e-23
PPCS	79717	6	-0.48881	-8.9198	0.00053888	0.049	4.6692e-19	4.9083e-17
PFN1	5216	6	-0.48561	-8.6632	0.00054987	0.049505	4.5883e-18	4.2926e-16
FXYD5	53827	6	0.24942	4.8962	0.00054987	0.049505	9.7731e-07	2.5463e-05
GRB2	2885	6	-0.48216	-11.208	0.00060486	0.05314	3.7416e-29	8.2982e-27
SEPT4	5414	6	0.24593	5.4575	0.00060486	0.05314	4.8286e-08	1.6083e-06
SLC6A13	6540	6	0.24596	4.9481	0.00060486	0.05314	7.4955e-07	1.9929e-05
SNRPG	6637	4	0.24627	2.4662	0.00060486	0.05314	0.013656	0.075618
ABCG8	64241	6	0.24638	5.3736	0.00060486	0.05314	7.7172e-08	2.4752e-06
PIK3R1	5295	6	-0.48153	-13.206	0.00061586	0.053846	8.0974e-40	2.8319e-37
DAP3	7818	6	-0.47956	-9.6754	0.00062686	0.054286	3.8347e-22	5.1278e-20
PTDSS1	9791	6	-0.47988	-12.151	0.00062686	0.054286	5.6988e-34	1.5944e-31
CNOT9	9125	6	-0.47926	-10.136	0.00064885	0.055399	3.8153e-24	5.9815e-22
ELP5	23587	6	-0.47878	-10.109	0.00064885	0.055399	5.065e-24	7.7405e-22
ZFP64	55734	6	0.24405	5.9226	0.00064885	0.055399	3.1686e-09	1.2392e-07
PSG9	5678	6	0.24382	3.6264	0.00065985	0.056075	0.00028739	0.0037817
POLR2G	5436	6	0.24241	3.8068	0.00068184	0.057407	0.00014078	0.0020849
RPL37	6167	6	0.24235	2.8197	0.00068184	0.057407	0.0048068	0.03515
DNM1	1759	6	0.24128	4.8193	0.00070384	0.058716	1.4407e-06	3.6089e-05
PEPD	5184	6	0.24174	4.4663	0.00070384	0.058716	7.958e-06	0.00016887
C8orf46	254778	6	0.24108	6.0204	0.00072583	0.060274	1.74e-09	6.9854e-08
CRADD	8738	6	0.23957	4.6804	0.00074783	0.061261	2.863e-06	6.7882e-05
UBE2R2	54926	6	0.23937	4.5082	0.00074783	0.061261	6.5368e-06	0.00014169
SLC22A23	63027	6	0.23901	4.9433	0.00074783	0.061261	7.6794e-07	2.0388e-05
ATP6V1F	9296	6	-0.4709	-7.6715	0.00078082	0.063677	1.7003e-14	1.1669e-12
KCNG4	93107	6	0.23743	5.1325	0.00079182	0.064286	2.8598e-07	8.3347e-06
DEFB128	245939	4	0.23548	3.7004	0.00083581	0.067556	0.00021527	0.002968
TRMT6	51605	6	-0.46762	-10.166	0.00084681	0.068142	2.7992e-24	4.4655e-22
RPL14	9045	6	-0.46623	-6.6317	0.0008578	0.068696	3.3177e-11	1.5795e-09
RPS7	6201	6	-0.46546	-3.3076	0.0008688	0.068696	0.00094109	0.009819
COX17	10063	3	-0.46551	-7.4414	0.0008688	0.068696	9.9599e-14	6.2031e-12
MRPS14	63931	4	-0.46572	-8.017	0.0008688	0.068696	1.0839e-15	8.4239e-14
CEP55	55165	6	0.23377	4.3138	0.0008798	0.068966	1.6049e-05	0.00031485
CTU1	90353	6	-0.46435	-11.239	0.0008798	0.068966	2.6308e-29	5.9067e-27
WDR33	55339	6	0.2333	3.7235	0.0008908	0.069528	0.00019644	0.0027608
MSTO1	55154	6	-0.46403	-9.1781	0.00090179	0.069787	4.3894e-20	5.0844e-18
TANGO6	79613	6	0.23278	3.7997	0.00090179	0.069787	0.00014484	0.0021346
SLC25A26	115286	6	-0.46326	-10.134	0.00091279	0.070339	3.8872e-24	6.042e-22
ZEB2	9839	6	-0.46193	-8.8952	0.00092379	0.070886	5.8301e-19	6.0586e-17
USP9X	8239	6	-0.45983	-9.9503	0.00094578	0.071311	2.5137e-23	3.7166e-21
BAX	581	6	0.23084	4.5775	0.00095678	0.071311	4.7066e-06	0.00010567
PIK3C3	5289	6	-0.45892	-10.951	0.00095678	0.071311	6.5784e-28	1.3004e-25
ALX1	8092	6	0.23075	6.2825	0.00095678	0.071311	3.3316e-10	1.4426e-08
SPCS3	60559	6	-0.45942	-8.1854	0.00095678	0.071311	2.7133e-16	2.2429e-14
CHMP7	91782	6	-0.45929	-11.918	0.00095678	0.071311	9.5758e-33	2.5238e-30
SGF29	112869	6	-0.45783	-12.439	0.00095678	0.071311	1.6105e-35	4.9641e-33
ASIC2	40	6	0.23053	4.9678	0.00096778	0.071713	6.7723e-07	1.8244e-05
MFN2	9927	6	-0.45607	-5.6745	0.00097877	0.071713	1.3906e-08	5.0782e-07
SYVN1	84447	6	-0.45518	-7.1869	0.00097877	0.071713	6.6299e-13	3.8399e-11
FKBP3	2287	6	0.22981	4.2938	0.00098977	0.071713	1.7563e-05	0.00034014
HDAC3	8841	6	0.23005	4.4098	0.00098977	0.071713	1.0347e-05	0.00021432
TRIM10	10107	6	0.22914	4.7815	0.00098977	0.071713	1.7395e-06	4.3099e-05
RASA3	22821	6	0.23001	5.957	0.00098977	0.071713	2.5685e-09	1.011e-07
TXN	7295	6	0.22818	3.741	0.0010448	0.075194	0.00018332	0.0026107
TAZ	6901	6	-0.45168	-10.789	0.0010558	0.075194	3.8935e-27	7.3757e-25
EXOSC4	54512	6	0.22709	4.3959	0.0010558	0.075194	1.103e-05	0.00022614
DPH1	1801	6	-0.44998	-7.9856	0.0010668	0.075194	1.398e-15	1.0727e-13
NDUFAF3	25915	6	-0.45059	-11.109	0.0010668	0.075194	1.128e-28	2.4134e-26
MRPL20	55052	6	-0.45024	-10.32	0.0010668	0.075194	5.736e-25	9.5701e-23
ALG2	85365	6	-0.44982	-6.5608	0.0010668	0.075194	5.3536e-11	2.4964e-09
DNAJC9	23234	6	0.22655	4.2344	0.0010778	0.075385	2.2913e-05	0.00042607
RPS10-NUDT3	100529239	6	0.22634	2.337	0.0010778	0.075385	0.019439	0.096724
IGFBP1	3484	6	0.22612	4.4213	0.0010887	0.075862	9.813e-06	0.00020466
ZMAT2	153527	6	0.22528	3.7298	0.0011107	0.076806	0.00019165	0.0027123
CATSPER4	378807	6	0.22519	4.6274	0.0011107	0.076806	3.7037e-06	8.5476e-05
KTI12	112970	6	-0.44444	-9.8474	0.0011547	0.079545	7.0347e-23	9.9948e-21
SNRPF	6636	5	-0.44192	-3.2567	0.0011767	0.080755	0.0011273	0.011447
TRAIP	10293	6	0.22337	4.449	0.0011987	0.081181	8.6254e-06	0.00018134
MRPS16	51021	6	-0.4416	-9.8066	0.0011987	0.081181	1.0546e-22	1.4867e-20
RPL5	6125	6	0.22305	1.8569	0.0012097	0.081181	0.063327	0.21335
SLC4A7	9497	6	-0.44102	-10.665	0.0012097	0.081181	1.485e-26	2.7006e-24
ZDHHC20	253832	6	0.22283	4.8872	0.0012097	0.081181	1.0229e-06	2.6461e-05
C2orf66	401027	6	0.22309	4.6934	0.0012097	0.081181	2.6867e-06	6.4205e-05
ZC3H14	79882	5	0.22267	4.2576	0.0012207	0.081319	2.0663e-05	0.00039102
STN1	79991	6	0.22253	3.9966	0.0012207	0.081319	6.4269e-05	0.0010572
FARSA	2193	6	-0.44061	-6.7589	0.0012317	0.081455	1.3907e-11	6.9483e-10
FARS2	10667	6	-0.44049	-9.6676	0.0012317	0.081455	4.1407e-22	5.4965e-20
GPN2	54707	6	0.22211	2.4936	0.0012427	0.081588	0.012645	0.071416
SLC35E1	79939	6	0.22169	5.095	0.0012427	0.081588	3.488e-07	1.0037e-05
BTF3	689	6	-0.43622	-6.7876	0.0012757	0.083154	1.1403e-11	5.8089e-10
IRS2	8660	6	-0.43597	-7.3194	0.0012757	0.083154	2.4899e-13	1.5145e-11
PHF5A	84844	6	-0.43414	-5.335	0.0013087	0.083737	9.5561e-08	3.0277e-06
ILK	3611	6	-0.43234	-12.11	0.0013197	0.083737	9.2948e-34	2.5229e-31
AMACR	23600	6	0.22065	3.501	0.0013197	0.083737	0.00046353	0.0055532
MRPL11	65003	6	-0.43179	-10.004	0.0013197	0.083737	1.4672e-23	2.2051e-21
NCBP2	22916	6	-0.43035	-4.2447	0.0013307	0.083737	2.1892e-05	0.00040959
EMC1	23065	6	-0.43062	-10.691	0.0013307	0.083737	1.1229e-26	2.0838e-24
PPA2	27068	6	-0.42961	-8.2339	0.0013307	0.083737	1.8126e-16	1.5252e-14
GNB1L	54584	6	-0.43118	-8.2889	0.0013307	0.083737	1.1432e-16	9.7603e-15
SLC38A4	55089	6	0.22041	4.1662	0.0013307	0.083737	3.0977e-05	0.00055777
SPDYE5	442590	5	0.2205	3.7257	0.0013307	0.083737	0.00019478	0.0027463
CNOT4	4850	6	-0.42801	-8.5572	0.0013417	0.084138	1.1561e-17	1.0513e-15
MED13L	23389	6	0.21966	5.0059	0.0013527	0.084354	5.56e-07	1.5293e-05
RHEB	6009	6	-0.42749	-10.962	0.0013637	0.084354	5.8336e-28	1.1788e-25
LSM6	11157	3	0.21948	2.3448	0.0013637	0.084354	0.019035	0.095345
MOB3A	126308	6	0.21957	5.3789	0.0013637	0.084354	7.4932e-08	2.4119e-06
CHEK1	1111	6	0.21874	3.2685	0.0013857	0.085135	0.001081	0.011076
GDI2	2665	6	-0.42658	-10.936	0.0013857	0.085135	7.7505e-28	1.5156e-25
ATP6V1B2	526	6	-0.42561	-8.4251	0.0013967	0.085522	3.603e-17	3.212e-15
ROMO1	140823	6	-0.42408	-8.8105	0.0014187	0.086577	1.246e-18	1.2451e-16
NARS2	79731	6	-0.42325	-10.635	0.0014297	0.086755	2.0468e-26	3.6494e-24
CDIPT	10423	6	-0.42246	-11.528	0.0014407	0.086755	9.5801e-31	2.3866e-28
CAB39	51719	6	-0.42256	-8.1787	0.0014407	0.086755	2.8683e-16	2.3603e-14
MRPL10	124995	6	-0.42195	-8.8965	0.0014407	0.086755	5.7617e-19	6.022e-17
INTS11	54973	6	0.21769	1.618	0.0014737	0.088449	0.10566	0.29445
RTN4IP1	84816	6	-0.41915	-8.1102	0.0015396	0.092105	5.0536e-16	4.0847e-14
ITGA4	3676	6	-0.4185	-11	0.0015506	0.092459	3.8015e-28	7.7678e-26
GCN1	10985	6	0.21634	5.3603	0.0015726	0.093464	8.309e-08	2.6603e-06
SEMG1	6406	6	0.21625	4.7029	0.0015836	0.093811	2.5644e-06	6.1605e-05
APBB1IP	54518	6	-0.41768	-11.086	0.0016056	0.094534	1.4657e-28	3.0994e-26
MATR3	9782	6	-0.41697	-10.455	0.0016166	0.094534	1.3917e-25	2.4336e-23
EMC7	56851	6	-0.41699	-9.624	0.0016166	0.094534	6.3348e-22	8.2881e-20
AARS2	57505	6	-0.41703	-9.5234	0.0016166	0.094534	1.6767e-21	2.1323e-19
RASAL3	64926	6	0.21516	5.6106	0.0016386	0.095513	2.0164e-08	7.2327e-07
GATAD2A	54815	6	0.21497	5.4913	0.0016606	0.096486	3.9889e-08	1.361e-06
SLC24A4	123041	6	0.21477	4.3622	0.0016936	0.098089	1.2878e-05	0.00025908
GEMIN6	79833	6	0.21422	3.1337	0.0017156	0.098471	0.0017264	0.015913
PCID2	55795	6	0.2138	3.4482	0.0017486	0.098471	0.0005644	0.0064963
SP9	100131390	6	-0.41365	-10.954	0.0017486	0.098471	6.3553e-28	1.2701e-25
TRIM28	10155	6	0.21344	5.5558	0.0017596	0.098471	2.7633e-08	9.6272e-07
DBF4	10926	6	0.21347	5.7862	0.0017596	0.098471	7.2003e-09	2.728e-07
SRSF2	6427	6	-0.41173	-3.6498	0.0017706	0.098471	0.00026241	0.0035039
TUFM	7284	6	-0.41153	-9.8763	0.0017706	0.098471	5.2757e-23	7.6146e-21
MOGS	7841	6	-0.41033	-8.4098	0.0017706	0.098471	4.1088e-17	3.645e-15
PAXIP1	22976	6	-0.41212	-11.298	0.0017706	0.098471	1.3406e-29	3.0474e-27
POP5	51367	6	-0.41142	-4.9815	0.0017706	0.098471	6.3078e-07	1.7045e-05
CCDC134	79879	6	-0.41099	-9.3063	0.0017706	0.098471	1.3233e-20	1.5833e-18
NR2C2AP	126382	6	-0.41109	-9.907	0.0017706	0.098471	3.8819e-23	5.6477e-21
TAMM41	132001	6	-0.413	-8.3955	0.0017706	0.098471	4.6395e-17	4.0958e-15
MTCH2	23788	6	-0.40738	-9.6938	0.0018036	0.099696	3.2046e-22	4.3492e-20
PHF6	84295	6	-0.40793	-10.28	0.0018036	0.099696	8.6845e-25	1.4358e-22
RHPN2	85415	6	0.21283	4.3619	0.0018146	0.099698	1.2895e-05	0.00025912
WFIKKN1	117166	6	0.21279	4.4017	0.0018146	0.099698	1.074e-05	0.00022094
BIRC5	332	6	0.21236	2.6218	0.0018256	0.1	0.0087468	0.054191
ATP5F1	515	6	-0.40618	-9.1165	0.0018366	0.1	7.758e-20	8.7632e-18
ATP6V0C	527	6	-0.40553	-3.5766	0.0018476	0.1	0.00034805	0.0044294
VASP	7408	6	-0.40543	-9.7282	0.0018476	0.1	2.2858e-22	3.1256e-20
CCL7	6354	5	0.21188	3.6783	0.0018586	0.1	0.00023475	0.0031908
DOLK	22845	6	-0.40214	-9.874	0.0018586	0.1	5.3945e-23	7.7248e-21
CCAR1	55749	6	-0.40359	-8.7897	0.0018586	0.1	1.5002e-18	1.4827e-16
DTX1	1840	6	0.2106	4.0287	0.0019136	0.10265	5.6095e-05	0.00093936
NAXE	128240	6	0.21048	3.8291	0.0019246	0.10294	0.00012863	0.0019333
HNRNPU	3192	6	-0.39854	-8.066	0.0019575	0.10317	7.2641e-16	5.7941e-14
MRPL28	10573	6	-0.39834	-8.6658	0.0019575	0.10317	4.483e-18	4.2462e-16
OSTC	58505	6	-0.3987	-7.4424	0.0019575	0.10317	9.8909e-14	6.1813e-12
ATP5B	506	6	-0.3979	-9.3296	0.0019685	0.10317	1.0628e-20	1.2886e-18
HNRNPK	3190	6	-0.39681	-5.4787	0.0019685	0.10317	4.2842e-08	1.4428e-06
PSMD12	5718	6	-0.39673	-6.2934	0.0019685	0.10317	3.1056e-10	1.3512e-08
PSG8	440533	6	0.21021	4.0959	0.0019685	0.10317	4.2059e-05	0.00072916
GDF6	392255	6	0.20963	4.919	0.0020015	0.1046	8.701e-07	2.2768e-05
CYCS	54205	6	-0.39327	-6.5532	0.0020235	0.10544	5.6324e-11	2.6197e-09
MRPL52	122704	6	-0.3927	-9.5288	0.0020345	0.10571	1.5906e-21	2.0371e-19
DPH2	1802	6	-0.39137	-9.5421	0.0020785	0.10739	1.4002e-21	1.806e-19
MRPS25	64432	6	-0.39132	-9.1068	0.0020785	0.10739	8.486e-20	9.4679e-18
SPCS2	9789	6	-0.39116	-7.815	0.0020895	0.10748	5.4969e-15	3.9513e-13
IKBKAP	8518	6	-0.39103	-10.437	0.0021005	0.10748	1.6835e-25	2.9158e-23
DCPS	28960	6	-0.39095	-9.7283	0.0021005	0.10748	2.2842e-22	3.1256e-20
ATP5A1	498	6	-0.39053	-10.039	0.0021115	0.10748	1.0304e-23	1.5616e-21
EED	8726	6	-0.38997	-10.756	0.0021225	0.10748	5.5668e-27	1.0437e-24
ISG15	9636	6	0.20869	3.5434	0.0021225	0.10748	0.00039498	0.0049132
DDX1	1653	6	-0.38933	-10.818	0.0021335	0.10748	2.8399e-27	5.4942e-25
PMM2	5373	6	-0.38904	-5.9211	0.0021335	0.10748	3.1984e-09	1.2455e-07
YARS2	51067	6	-0.38957	-8.6073	0.0021335	0.10748	7.4808e-18	6.871e-16
PSMA2	5683	6	-0.3881	-4.171	0.0021775	0.1084	3.0323e-05	0.00054981
CANT1	124583	6	0.2076	4.8127	0.0021775	0.1084	1.4889e-06	3.7238e-05
ITIH4	3700	6	0.20744	4.2836	0.0021885	0.1084	1.8389e-05	0.00035314
KRT18	3875	6	-0.38712	-3.1838	0.0021995	0.1084	0.0014538	0.013987
MPI	4351	6	-0.38627	-7.1863	0.0021995	0.1084	6.6552e-13	3.8423e-11
GTPBP4	23560	6	-0.38723	-3.7176	0.0021995	0.1084	0.00020114	0.0028137
TIMM13	26517	6	-0.38627	-8.319	0.0021995	0.1084	8.8732e-17	7.6477e-15
PPCDC	60490	6	-0.38572	-9.478	0.0021995	0.1084	2.5928e-21	3.2297e-19
GTF2H2	2966	4	0.20673	2.7952	0.0022215	0.10889	0.0051871	0.037124
TASP1	55617	6	0.20662	4.601	0.0022215	0.10889	4.2041e-06	9.5331e-05
MRPL23	6150	6	-0.38212	-9.0374	0.0022435	0.10909	1.605e-19	1.7478e-17
PMPCA	23203	6	-0.38211	-3.8998	0.0022435	0.10909	9.6283e-05	0.0015043
MAPKAP1	79109	6	-0.38136	-9.9522	0.0022435	0.10909	2.4664e-23	3.6766e-21
ICE1	23379	6	0.20612	4.2795	0.0022545	0.10933	1.8733e-05	0.00035822
LIMS1	3987	6	-0.38117	-9.1517	0.0022765	0.10976	5.6023e-20	6.4483e-18
SLIT3	6586	6	0.20586	4.6556	0.0022765	0.10976	3.2297e-06	7.5787e-05
COQ6	51004	6	-0.38041	-7.2544	0.0022875	0.10976	4.0353e-13	2.3982e-11
MRPL45	84311	6	-0.38037	-8.3753	0.0022875	0.10976	5.5082e-17	4.7701e-15
TMEM14B	81853	6	0.2055	4.2949	0.0023315	0.11082	1.7478e-05	0.00033886
LYPD5	284348	6	0.20567	4.8643	0.0023315	0.11082	1.1489e-06	2.9511e-05
ATP5O	539	6	-0.37831	-9.2294	0.0023645	0.11082	2.7225e-20	3.1943e-18
CEBPA	1050	6	-0.37745	-5.0205	0.0023645	0.11082	5.1535e-07	1.4331e-05
HSPA5	3309	6	-0.37588	-3.6662	0.0023645	0.11082	0.00024621	0.0033185
NDUFA8	4702	6	-0.37765	-9.6517	0.0023645	0.11082	4.8367e-22	6.3739e-20
PI4KB	5298	6	-0.37851	-9.3138	0.0023645	0.11082	1.2335e-20	1.4856e-18
PGS1	9489	6	-0.37847	-9.9235	0.0023645	0.11082	3.29e-23	4.8252e-21
PHIP	55023	6	-0.37636	-10.414	0.0023645	0.11082	2.1358e-25	3.6642e-23
ATP6V1A	523	6	-0.37562	-5.6781	0.0023755	0.111	1.3621e-08	4.9841e-07
ARF1	375	6	-0.3741	-9.6823	0.0023865	0.111	3.5864e-22	4.8313e-20
RPUSD4	84881	6	-0.37439	-9.3601	0.0023865	0.111	7.9625e-21	9.7842e-19
CSK	1445	6	-0.37341	-10.811	0.0023974	0.11117	3.0538e-27	5.846e-25
WNT11	7481	6	0.20477	4.5667	0.0024084	0.11117	4.9547e-06	0.00011083
BAZ1B	9031	6	0.20478	5.3133	0.0024084	0.11117	1.0768e-07	3.3649e-06
MRPL34	64981	6	-0.37192	-8.6315	0.0024414	0.11241	6.0573e-18	5.5918e-16
DDX28	55794	6	-0.37171	-10.169	0.0024524	0.11263	2.7207e-24	4.3787e-22
ACLY	47	6	-0.3703	-7.9679	0.0024854	0.11294	1.6135e-15	1.2226e-13
MTR	4548	6	-0.37028	-9.7767	0.0024854	0.11294	1.4174e-22	1.9828e-20
RCC1	1104	6	-0.36904	-5.7451	0.0024964	0.11294	9.1883e-09	3.4525e-07
DKC1	1736	6	-0.36909	-3.3201	0.0024964	0.11294	0.00090001	0.009466
SOCS7	30837	6	0.20403	4.1379	0.0024964	0.11294	3.5053e-05	0.00062192
PRODH2	58510	6	0.20401	3.9901	0.0024964	0.11294	6.6043e-05	0.001084
RPL13	6137	6	0.20358	2.4502	0.0025184	0.11358	0.014277	0.078052
WDFY3	23001	6	-0.3679	-8.1898	0.0025294	0.11358	2.6162e-16	2.1725e-14
ELP6	54859	6	-0.36796	-8.2856	0.0025294	0.11358	1.1751e-16	9.9864e-15
DBR1	51163	6	-0.36644	-3.4832	0.0025734	0.11512	0.00049553	0.0058404
DPAGT1	1798	6	-0.36503	-8.069	0.0025844	0.11512	7.0903e-16	5.6804e-14
KMT2D	8085	6	-0.36514	-9.33	0.0025844	0.11512	1.0585e-20	1.2886e-18
ZNF155	7711	6	0.20326	4.4357	0.0025954	0.11512	9.1756e-06	0.00019202
HS6ST3	266722	6	0.20327	4.2247	0.0025954	0.11512	2.3922e-05	0.00044257
MOB3C	148932	6	0.20305	5.146	0.0026174	0.11551	2.661e-07	7.7803e-06
OLR1	4973	6	0.20216	4.6072	0.0026504	0.11551	4.0812e-06	9.2777e-05
RPS25	6230	3	-0.36357	-3.9705	0.0026504	0.11551	7.1711e-05	0.0011644
TUBG1	7283	6	0.20258	2.7697	0.0026504	0.11551	0.0056106	0.039442
DMKN	93099	6	0.20215	4.5438	0.0026504	0.11551	5.5252e-06	0.00012209
MGAM2	93432	6	0.2025	4.3191	0.0026504	0.11551	1.567e-05	0.00030975
PRKD2	25865	6	0.20201	4.9193	0.0026614	0.11551	8.687e-07	2.2764e-05
FXN	2395	6	-0.36291	-6.829	0.0026724	0.11551	8.5485e-12	4.4545e-10
DOLPP1	57171	6	-0.36306	-7.2054	0.0026724	0.11551	5.7867e-13	3.3622e-11
FGF12	2257	6	0.20176	4.9377	0.0026834	0.11551	7.9036e-07	2.0861e-05
SLC7A5	8140	6	-0.36217	-8.8828	0.0026834	0.11551	6.52e-19	6.699e-17
SLC25A51	92014	6	-0.3621	-6.6125	0.0026944	0.11551	3.7788e-11	1.785e-09
NF1	4763	6	0.20155	4.1286	0.0027164	0.11551	3.649e-05	0.0006427
GATAD1	57798	6	0.20163	5.2526	0.0027164	0.11551	1.4995e-07	4.583e-06
USP15	9958	6	0.20148	3.5916	0.0027274	0.11551	0.00032867	0.0042379
DGCR8	54487	6	0.20143	4.7611	0.0027274	0.11551	1.9258e-06	4.7392e-05
IL36RN	26525	6	0.20119	3.9443	0.0027384	0.11551	8.0049e-05	0.0012826
TARS2	80222	6	-0.36155	-8.5828	0.0027384	0.11551	9.2567e-18	8.4594e-16
BLOC1S2	282991	6	-0.36186	-7.7094	0.0027384	0.11551	1.2642e-14	8.8424e-13
CCL28	56477	6	0.20117	3.67	0.0027494	0.11551	0.00024251	0.0032765
ELP2	55250	6	-0.36101	-9.4935	0.0027604	0.11551	2.2338e-21	2.8016e-19
GMPPB	29925	6	-0.36058	-6.2369	0.0027714	0.11551	4.4623e-10	1.9185e-08
POLG2	11232	6	-0.36042	-9.3026	0.0027824	0.11551	1.3702e-20	1.6181e-18
IRF8	3394	6	-0.35933	-7.5263	0.0027934	0.11551	5.2201e-14	3.3427e-12
SMARCC1	6599	6	-0.35976	-8.8011	0.0027934	0.11551	1.3544e-18	1.3459e-16
CIAO1	9391	6	-0.35939	-6.0035	0.0027934	0.11551	1.9308e-09	7.6834e-08
HAUS4	54930	6	0.20054	3.6747	0.0027934	0.11551	0.00023815	0.0032273
POLR2L	5441	6	-0.35912	-4.2898	0.0028044	0.11551	1.7883e-05	0.00034488
AZIN1	51582	6	0.20044	2.9027	0.0028044	0.11551	0.0036999	0.028693
EARS2	124454	6	-0.3591	-8.812	0.0028044	0.11551	1.2293e-18	1.2352e-16
PATE1	160065	6	0.20046	4.5064	0.0028044	0.11551	6.5946e-06	0.00014277
CTHRC1	115908	6	0.2004	4.0621	0.0028154	0.11551	4.8635e-05	0.00083171
FAT2	2196	6	0.20039	4.6365	0.0028263	0.11551	3.5441e-06	8.221e-05
UMPS	7372	6	-0.35852	-5.4029	0.0028263	0.11551	6.5555e-08	2.1365e-06
MRPS6	64968	6	-0.35864	-7.7257	0.0028263	0.11551	1.112e-14	7.808e-13
RPS28	6234	5	-0.35685	-2.989	0.0028703	0.11626	0.0027993	0.023203
PHB2	11331	6	-0.35774	-5.1591	0.0028703	0.11626	2.4816e-07	7.3295e-06
YBEY	54059	6	-0.35769	-9.0303	0.0028703	0.11626	1.7118e-19	1.853e-17
COASY	80347	6	-0.35743	-8.2334	0.0028703	0.11626	1.8199e-16	1.5252e-14
SYNJ2BP	55333	5	0.20008	3.9368	0.0028813	0.11644	8.2575e-05	0.0013173
B3GNT5	84002	6	0.19973	5.0483	0.0029363	0.1184	4.458e-07	1.2608e-05
SLC39A12	221074	6	0.19926	4.2951	0.0029693	0.11947	1.7464e-05	0.00033886
PDPK1	5170	6	-0.35486	-9.5989	0.0030023	0.12026	8.0774e-22	1.0492e-19
FAM149A	25854	6	0.19862	5.0187	0.0030023	0.12026	5.2019e-07	1.4443e-05
YAF2	10138	6	0.19851	3.799	0.0030133	0.12044	0.00014529	0.0021377
OTX1	5013	6	0.19837	5.0597	0.0030353	0.1206	4.1986e-07	1.1931e-05
RPL22	6146	6	-0.3539	-7.5004	0.0030353	0.1206	6.3638e-14	4.0185e-12
METTL1	4234	6	-0.35285	-5.6087	0.0030463	0.1206	2.038e-08	7.2815e-07
VAV1	7409	6	-0.35156	-9.5039	0.0030573	0.1206	2.0227e-21	2.5545e-19
HTRA4	203100	6	0.19812	4.2926	0.0030573	0.1206	1.766e-05	0.00034167
NGRN	51335	6	-0.35109	-6.965	0.0030683	0.1206	3.2851e-12	1.7834e-10
EPYC	1833	6	0.19771	3.5383	0.0030793	0.1206	0.00040264	0.0049744
PLAGL2	5326	6	-0.35062	-7.5852	0.0030793	0.1206	3.3197e-14	2.2115e-12
TPX2	22974	6	0.19776	3.5388	0.0030793	0.1206	0.00040197	0.0049696
LIG1	3978	6	0.1976	4.2454	0.0030903	0.1206	2.1819e-05	0.00040864
IL17RA	23765	6	0.19756	4.1545	0.0030903	0.1206	3.2604e-05	0.00058302
SNRNP40	9410	6	-0.3496	-7.2248	0.0031013	0.12077	5.0193e-13	2.9351e-11
SEL1L	6400	6	-0.34875	-7.7753	0.0031343	0.12179	7.5246e-15	5.3664e-13
POLG	5428	6	-0.34809	-9.3037	0.0031783	0.12324	1.3566e-20	1.6125e-18
BTK	695	6	-0.34776	-10.13	0.0031893	0.1234	4.0822e-24	6.2914e-22
MRPL57	78988	6	-0.34736	-7.696	0.0032113	0.12363	1.4036e-14	9.7428e-13
LRTOMT	220074	6	0.19665	4.1931	0.0032113	0.12363	2.752e-05	0.00050148
MFGE8	4240	6	0.19651	4.3173	0.0032223	0.12363	1.5796e-05	0.00031157
RING1	6015	6	-0.34728	-8.6676	0.0032223	0.12363	4.4144e-18	4.2032e-16
CCT6A	908	6	-0.34656	-4.4315	0.0032443	0.12421	9.3576e-06	0.00019538
NAA50	80218	6	-0.34626	-4.3832	0.0032553	0.12427	1.1694e-05	0.00023735
PPP1R8	5511	6	-0.34596	-5.1039	0.0032662	0.12427	3.3267e-07	9.6184e-06
SLC10A2	6555	6	0.19628	4.8244	0.0032662	0.12427	1.4044e-06	3.5326e-05
XPO4	64328	6	-0.34545	-8.6742	0.0032882	0.12458	4.1645e-18	3.9861e-16
CHMP4B	128866	6	-0.34566	-8.8891	0.0032882	0.12458	6.161e-19	6.3662e-17
CFL1	1072	6	-0.34486	-5.9647	0.0033212	0.12459	2.4503e-09	9.7083e-08
ATP6V1G1	9550	6	-0.34493	-6.6634	0.0033212	0.12459	2.6761e-11	1.2978e-09
ELSPBP1	64100	6	0.19595	4.417	0.0033212	0.12459	1.0008e-05	0.00020849
SLC25A31	83447	6	0.19597	4.0279	0.0033212	0.12459	5.6283e-05	0.00094164
EIF2B5	8893	6	-0.34397	-6.2256	0.0033432	0.12459	4.7979e-10	2.0482e-08
MOB4	25843	5	-0.34378	-7.6171	0.0033432	0.12459	2.5945e-14	1.7411e-12
C7orf69	80099	6	-0.3441	-3.1048	0.0033432	0.12459	0.0019044	0.017248
NSUN4	387338	6	-0.34432	-8.7084	0.0033432	0.12459	3.0831e-18	2.9824e-16
PHB	5245	6	-0.34272	-4.2193	0.0033762	0.1248	2.4502e-05	0.00045238
ATP5H	10476	6	-0.34282	-8.0217	0.0033762	0.1248	1.043e-15	8.1574e-14
CCT8	10694	6	-0.34303	-5.3011	0.0033762	0.1248	1.1512e-07	3.5728e-06
IFNL4	101180976	4	0.19571	3.2555	0.0033762	0.1248	0.0011321	0.011489
GMDS	2762	6	-0.34247	-8.4515	0.0033872	0.12495	2.8769e-17	2.5901e-15
CDC7	8317	6	0.19534	3.9832	0.0034092	0.12551	6.7994e-05	0.00111
MRPS18B	28973	6	-0.34114	-8.0063	0.0034202	0.12566	1.1822e-15	9.1486e-14
TADA2B	93624	6	-0.34102	-9.3803	0.0034312	0.12581	6.5773e-21	8.1371e-19
MYL3	4634	6	0.19483	4.1892	0.0034532	0.1261	2.7997e-05	0.00050965
AKT1S1	84335	6	0.19475	4.9636	0.0034532	0.1261	6.9205e-07	1.859e-05
FDXR	2232	6	-0.34039	-6.5482	0.0034642	0.12625	5.8223e-11	2.7011e-09
FEN1	2237	6	-0.33916	-8.2917	0.0035302	0.12789	1.1162e-16	9.5755e-15
ADRM1	11047	6	0.19422	3.7909	0.0035302	0.12789	0.0001501	0.0021925
NUP133	55746	6	0.19414	3.9679	0.0035302	0.12789	7.2495e-05	0.001175
RYBP	23429	6	0.19403	4.6093	0.0035522	0.12843	4.0411e-06	9.1979e-05
ATP5I	521	6	-0.33826	-8.3893	0.0035852	0.12852	4.8914e-17	4.2974e-15
PPP4R2	151987	6	-0.33809	-4.9381	0.0035852	0.12852	7.8895e-07	2.0854e-05
XRCC6	2547	6	-0.33783	-5.0413	0.0035962	0.12852	4.6247e-07	1.3039e-05
PARS2	25973	6	-0.33748	-7.5427	0.0036072	0.12852	4.6047e-14	2.9801e-12
MRPL4	51073	6	-0.33739	-7.988	0.0036072	0.12852	1.3714e-15	1.0568e-13
GLRX5	51218	6	-0.33695	-6.9555	0.0036072	0.12852	3.512e-12	1.9009e-10
RNF148	378925	6	0.19359	4.36	0.0036072	0.12852	1.3005e-05	0.00026106
AASDHPPT	60496	6	-0.33666	-8.0759	0.0036182	0.12852	6.6975e-16	5.3894e-14
SSC4D	136853	6	0.19333	4.2114	0.0036182	0.12852	2.5381e-05	0.00046578
LTBP4	8425	6	0.19323	3.5344	0.0036292	0.12857	0.00040866	0.0050317
PDCL	5082	6	-0.33635	-6.6624	0.0036402	0.12857	2.6944e-11	1.3032e-09
DYRK1A	1859	6	-0.33547	-9.1034	0.0036512	0.12857	8.7528e-20	9.706e-18
STRIP1	85369	6	-0.33583	-7.8854	0.0036512	0.12857	3.1361e-15	2.2905e-13
GTPBP6	8225	6	-0.33473	-8.4426	0.0036622	0.12857	3.103e-17	2.7798e-15
LONP1	9361	6	-0.33514	-8.7341	0.0036622	0.12857	2.4564e-18	2.4147e-16
FBXW7	55294	6	-0.33454	-9.7717	0.0036952	0.12928	1.4887e-22	2.0667e-20
UTP14A	10813	6	0.19237	3.5797	0.0037171	0.12928	0.00034399	0.0043869
WNT16	51384	6	0.19229	4.09	0.0037171	0.12928	4.3142e-05	0.0007458
PHF12	57649	6	0.19245	5.1698	0.0037171	0.12928	2.3439e-07	6.9537e-06
CDK9	1025	6	-0.33299	-7.9396	0.0037281	0.12928	2.0285e-15	1.5057e-13
INO80E	283899	6	-0.3333	-9.2007	0.0037281	0.12928	3.5563e-20	4.1458e-18
WFDC2	10406	6	0.1922	3.141	0.0037391	0.12928	0.0016836	0.015582
SLC17A5	26503	6	-0.3327	-7.8084	0.0037391	0.12928	5.7935e-15	4.1481e-13
GPR6	2830	6	0.192	4.8931	0.0037721	0.12959	9.9269e-07	2.579e-05
RSL24D1	51187	6	0.19206	3.1451	0.0037721	0.12959	0.0016604	0.015454
HK2	3099	6	-0.33217	-9.1101	0.0037831	0.12959	8.2284e-20	9.2372e-18
RPTOR	57521	6	-0.33197	-8.538	0.0037941	0.12959	1.3659e-17	1.2358e-15
NDUFV1	4723	6	-0.33163	-8.6881	0.0038051	0.12959	3.6866e-18	3.5473e-16
SNRPA1	6627	6	-0.33134	-4.4715	0.0038051	0.12959	7.7673e-06	0.00016541
VPS16	64601	6	-0.33183	-6.1142	0.0038051	0.12959	9.7057e-10	4.0115e-08
ALKAL1	389658	6	0.19186	3.6947	0.0038051	0.12959	0.00022015	0.0030194
DMPK	1760	6	0.19179	5.1902	0.0038161	0.12972	2.1011e-07	6.264e-06
IFNL1	282618	6	0.19174	3.9675	0.0038271	0.12985	7.2642e-05	0.0011764
ATP6AP1	537	6	-0.33057	-7.3815	0.0038491	0.13011	1.5656e-13	9.6844e-12
XPR1	9213	6	0.19159	4.8647	0.0038491	0.13011	1.1463e-06	2.9486e-05
RBFA	79863	6	-0.3304	-7.5756	0.0038601	0.13024	3.5745e-14	2.3638e-12
PKM	5315	6	-0.33008	-7.5632	0.0038711	0.13037	3.932e-14	2.5815e-12
HIST1H2AE	3012	6	0.19115	4.7523	0.0039041	0.13124	2.011e-06	4.9422e-05
ANKS1A	23294	6	-0.32929	-7.9643	0.0039371	0.1321	1.6615e-15	1.2486e-13
UBAP1	51271	6	-0.32836	-5.0258	0.0040141	0.13444	5.0146e-07	1.403e-05
MRPS24	64951	6	-0.32825	-7.2676	0.0040251	0.13456	3.659e-13	2.1817e-11
SUGT1	10910	6	0.19001	2.6933	0.0040911	0.13638	0.007074	0.046747
PSMC6	5706	6	-0.3271	-6.0352	0.0041021	0.13638	1.588e-09	6.4178e-08
TFRC	7037	6	-0.3272	-4.7878	0.0041021	0.13638	1.6861e-06	4.1832e-05
MRPL17	63875	6	-0.32678	-7.6493	0.004135	0.13723	2.0203e-14	1.3709e-12
NAT16	375607	6	0.18954	3.7036	0.004146	0.13732	0.00021259	0.0029379
SFPQ	6421	6	-0.32649	-7.3221	0.004157	0.13732	2.4413e-13	1.4949e-11
SCAP	22937	6	-0.326	-5.2704	0.004168	0.13732	1.3609e-07	4.1877e-06
WNK1	65125	6	-0.32626	-6.8975	0.004168	0.13732	5.2931e-12	2.7983e-10
ETV5	2119	6	0.18905	4.1217	0.00419	0.13777	3.7603e-05	0.00065819
FOXM1	2305	6	0.18872	4.3123	0.004212	0.13777	1.6158e-05	0.00031632
PRMT1	3276	6	0.18888	3.3482	0.004212	0.13777	0.0008134	0.0087633
RAD1	5810	6	-0.32525	-3.5521	0.004212	0.13777	0.00038212	0.0048025
TAB2	23118	6	0.18864	4.9587	0.004223	0.13788	7.0982e-07	1.9012e-05
TAF6L	10629	6	-0.32498	-9.0166	0.004234	0.13799	1.9406e-19	2.0759e-17
SUPV3L1	6832	6	-0.32477	-8.7232	0.004245	0.1381	2.7045e-18	2.6302e-16
CPSF3	51692	6	-0.32401	-2.9625	0.004278	0.13893	0.0030513	0.024761
CCDC115	84317	6	-0.32302	-7.1141	0.004311	0.13944	1.1266e-12	6.4024e-11
MRPL53	116540	6	-0.32277	-7.5522	0.004322	0.13944	4.2787e-14	2.789e-12
RAP1GDS1	5910	6	-0.32268	-7.8533	0.004333	0.13944	4.0526e-15	2.9246e-13
ARHGEF1	9138	6	0.18821	4.7021	0.004344	0.13944	2.5745e-06	6.1767e-05
GET4	51608	6	-0.32226	-6.8993	0.004344	0.13944	5.2259e-12	2.7708e-10
MRPL43	84545	6	-0.32223	-7.0327	0.004344	0.13944	2.0251e-12	1.1262e-10
COPG1	22820	6	-0.32161	-4.7203	0.004355	0.13944	2.3553e-06	5.696e-05
INO80D	54891	6	-0.32184	-9.1494	0.004355	0.13944	5.7242e-20	6.5472e-18
TRRAP	8295	6	-0.32101	-8.6491	0.004388	0.14	5.1905e-18	4.8161e-16
SRRM5	100170229	6	0.18805	4.3082	0.004388	0.14	1.6455e-05	0.00032109
ZYX	7791	6	0.18781	3.7841	0.004443	0.14151	0.00015424	0.0022504
C7orf73	647087	3	0.18779	3.0315	0.004454	0.14161	0.0024332	0.020853
TBKBP1	9755	6	0.18762	3.8734	0.004476	0.14167	0.00010731	0.0016552
RPL17	6139	6	-0.31906	-3.7994	0.004487	0.14167	0.00014505	0.0021359
PTCD1	26024	6	-0.3197	-8.0234	0.004487	0.14167	1.0284e-15	8.0962e-14
TMEM41B	440026	6	-0.31842	-8.6628	0.004487	0.14167	4.6028e-18	4.2926e-16
SMARCD2	6603	6	-0.31773	-7.5699	0.004509	0.14211	3.7351e-14	2.4611e-12
COMMD4	54939	6	-0.31702	-7.536	0.004531	0.14217	4.8468e-14	3.1257e-12
EMSY	56946	6	0.18723	5.2055	0.004531	0.14217	1.9346e-07	5.8058e-06
DRG1	4733	6	-0.31657	-7.9039	0.004542	0.14217	2.7032e-15	1.9822e-13
SPG21	51324	6	-0.31675	-7.9517	0.004542	0.14217	1.8401e-15	1.3771e-13
DEFA6	1671	6	0.18701	3.9127	0.004553	0.14227	9.127e-05	0.0014309
ECT2L	345930	6	0.18674	3.8556	0.0045859	0.14305	0.00011543	0.0017626
UBE2H	7328	6	0.18666	3.5059	0.0045969	0.14315	0.00045499	0.0054762
QKI	9444	6	-0.31549	-7.9089	0.0046079	0.14325	2.5963e-15	1.9194e-13
RPL3	6122	6	-0.31531	-2.4409	0.0046189	0.14334	0.014651	0.079418
NUBPL	80224	6	-0.31487	-6.9266	0.0046519	0.14397	4.3114e-12	2.2993e-10
KDSR	2531	6	-0.31432	-5.3859	0.0046629	0.14397	7.2074e-08	2.3323e-06
CCT3	7203	6	-0.31416	-4.3876	0.0046629	0.14397	1.1459e-05	0.00023336
LCE1E	353135	6	-0.31385	-3.7244	0.0046739	0.14401	0.00019576	0.0027533
NDUFB6	4712	5	-0.31354	-7.7591	0.0046959	0.14401	8.5521e-15	6.0282e-13
ATP5J2	9551	6	-0.31373	-5.1367	0.0046959	0.14401	2.796e-07	8.1618e-06
LRRK1	79705	6	-0.31327	-8.6636	0.0046959	0.14401	4.5692e-18	4.2926e-16
HNRNPA2B1	3181	6	-0.31277	-8.1758	0.0047619	0.14579	2.9393e-16	2.3971e-14
MRPL47	57129	6	-0.3126	-7.2256	0.0047729	0.14588	4.9882e-13	2.9263e-11
UBAP2	55833	6	0.1857	2.5142	0.0047839	0.14597	0.01193	0.068357
APOC2	344	6	0.18552	3.4147	0.0048059	0.14615	0.00063851	0.0072199
MRPL16	54948	6	-0.31184	-7.6561	0.0048059	0.14615	1.9173e-14	1.3059e-12
NDUFS5	4725	6	-0.31178	-7.6663	0.0048169	0.14618	1.7696e-14	1.2099e-12
RPL10A	4736	6	-0.31168	-4.4795	0.0048279	0.14618	7.4819e-06	0.00016008
SIAH1	6477	6	-0.31078	-6.3944	0.0048389	0.14618	1.6122e-10	7.1164e-09
TRIAP1	51499	4	-0.3107	-6.1831	0.0048389	0.14618	6.285e-10	2.6581e-08
TTI2	80185	6	-0.31049	-8.0214	0.0048499	0.14627	1.0451e-15	8.1574e-14
ATP6AP2	10159	6	-0.30966	-5.0241	0.0048829	0.14702	5.0567e-07	1.4126e-05
AMBRA1	55626	6	-0.30958	-7.5341	0.0049049	0.14719	4.9185e-14	3.1607e-12
PCDHA13	56136	6	0.18503	4.3538	0.0049049	0.14719	1.3382e-05	0.00026715
MRPL40	64976	6	-0.30909	-7.0609	0.0049269	0.14761	1.6545e-12	9.2579e-11
MRPL37	51253	6	-0.30823	-7.1789	0.0049599	0.14771	7.0289e-13	4.0451e-11
ITGB1	3688	6	-0.30801	-8.7298	0.0049709	0.14771	2.5519e-18	2.4951e-16
RAC1	5879	6	-0.308	-8.2215	0.0049709	0.14771	2.0095e-16	1.6763e-14
TIMM29	90580	6	-0.30778	-6.1208	0.0049709	0.14771	9.3104e-10	3.8657e-08
NT5C3B	115024	6	0.18471	3.8208	0.0049709	0.14771	0.00013301	0.0019942
FGF19	9965	6	-0.30743	-6.013	0.0049819	0.1478	1.8207e-09	7.2931e-08
CCL3	6348	4	0.18444	3.0174	0.0050258	0.14862	0.0025499	0.021578
MRPL15	29088	6	-0.30683	-7.5506	0.0050258	0.14862	4.334e-14	2.8149e-12
TPT1	7178	6	-0.30586	-4.2516	0.0050478	0.14878	2.1221e-05	0.00039951
MRPS34	65993	6	-0.30594	-7.474	0.0050478	0.14878	7.7776e-14	4.8774e-12
NUDT16	131870	6	0.1842	3.3172	0.0050918	0.14976	0.00090918	0.0095409
KIAA0391	9692	6	-0.30539	-7.3608	0.0051028	0.14976	1.8283e-13	1.1271e-11
EMC3	55831	6	-0.30523	-7.5063	0.0051138	0.14976	6.0842e-14	3.8553e-12
TWNK	56652	6	-0.30519	-6.1165	0.0051138	0.14976	9.5632e-10	3.9617e-08
SLC4A1AP	22950	6	0.184	3.8229	0.0051468	0.15024	0.00013187	0.0019787
FOXD4L4	349334	4	0.18399	2.8807	0.0051468	0.15024	0.003968	0.030231
BAP1	8314	6	-0.30467	-7.2907	0.0051798	0.15048	3.0835e-13	1.8568e-11
NDUFAF7	55471	6	-0.30471	-7.2477	0.0051798	0.15048	4.2377e-13	2.4941e-11
UBE3D	90025	6	-0.30482	-6.0421	0.0051798	0.15048	1.5215e-09	6.1763e-08
CCL21	6366	6	0.18382	4.0861	0.0051908	0.15056	4.3861e-05	0.00075536
SLC2A1	6513	6	-0.30429	-8.1654	0.0052238	0.15103	3.2043e-16	2.6015e-14
SEMA3E	9723	6	0.18371	3.8822	0.0052238	0.15103	0.00010351	0.0016035
STAG2	10735	6	-0.30365	-8.2605	0.0052568	0.15175	1.4507e-16	1.2271e-14
SLC7A6OS	84138	6	0.18324	2.0026	0.0053118	0.15309	0.04522	0.17108
EZR	7430	6	0.18313	4.4869	0.0053558	0.15411	7.2281e-06	0.0001552
C21orf59	56683	6	0.18302	3.8068	0.0053888	0.15482	0.00014076	0.0020849
MRPL41	64975	6	-0.30081	-7.0557	0.0054547	0.1558	1.7175e-12	9.5809e-11
COA7	65260	6	-0.30082	-7.5579	0.0054547	0.1558	4.0961e-14	2.6795e-12
AQP10	89872	6	-0.30071	-5.4164	0.0054547	0.1558	6.0801e-08	1.9959e-06
DAGLA	747	6	0.1827	4.0879	0.0054657	0.1558	4.3537e-05	0.00075048
CNOT8	9337	6	0.18275	3.9048	0.0054657	0.1558	9.4312e-05	0.001476
PDE4DIP	9659	6	-0.30011	-5.5468	0.0055097	0.15641	2.91e-08	1.008e-06
MLST8	64223	6	-0.30018	-7.4948	0.0055097	0.15641	6.6382e-14	4.1772e-12
PPP1R11	6992	6	0.18225	2.6198	0.0055207	0.15641	0.0087991	0.054355
TAPBP	6892	6	0.18217	3.3268	0.0055317	0.15641	0.00087835	0.0092728
UGT2B17	7367	6	0.18204	4.1688	0.0055537	0.15641	3.0624e-05	0.00055251
NCOR1	9611	6	0.18198	4.5055	0.0055537	0.15641	6.6217e-06	0.00014319
WARS2	10352	6	-0.29952	-7.3205	0.0055537	0.15641	2.4713e-13	1.5081e-11
CD5L	922	6	0.18178	3.4226	0.0055647	0.15641	0.00062036	0.0070423
FNDC3B	64778	6	0.1817	4.7809	0.0055647	0.15641	1.745e-06	4.3176e-05
ANKRD52	283373	6	0.18121	4.1368	0.0055977	0.1571	3.5216e-05	0.0006242
SLC20A1	6574	6	-0.29842	-6.7755	0.0056307	0.15778	1.2402e-11	6.2649e-10
HSPA8	3312	6	-0.29774	-5.1728	0.0056747	0.15853	2.3062e-07	6.853e-06
ATP6V1H	51606	6	-0.29756	-6.4435	0.0056747	0.15853	1.1677e-10	5.2179e-09
CHST8	64377	6	0.18088	3.2842	0.0056967	0.15865	0.0010227	0.010561
CBLL1	79872	6	-0.29671	-6.8171	0.0056967	0.15865	9.2916e-12	4.8005e-10
FUT4	2526	6	-0.29632	-5.1137	0.0057297	0.15903	3.1589e-07	9.1622e-06
PSMC4	5704	6	-0.29634	-5.4089	0.0057297	0.15903	6.3399e-08	2.0737e-06
LCP2	3937	6	-0.2959	-8.0405	0.0057407	0.15903	8.9476e-16	7.1057e-14
RPL34	6164	6	-0.29555	-3.4761	0.0057517	0.15903	0.00050884	0.0059849
EEF1G	1937	6	-0.29541	-5.5903	0.0057627	0.15903	2.2666e-08	8.004e-07
THG1L	54974	6	-0.29538	-6.9841	0.0057627	0.15903	2.8662e-12	1.5653e-10
ASPN	54829	6	0.18037	3.8445	0.0058067	0.16	0.00012079	0.0018306
MTERF4	130916	6	-0.29395	-7.253	0.0058177	0.16006	4.0773e-13	2.4153e-11
TOLLIP	54472	6	0.18019	3.4575	0.0058726	0.16133	0.0005453	0.0063172
HIST1H3E	8353	6	0.18009	4.6841	0.0058836	0.16139	2.8116e-06	6.684e-05
SKAP2	8935	6	-0.29278	-7.7693	0.0059056	0.1615	7.8952e-15	5.6087e-13
MRPS11	64963	6	-0.29285	-6.8113	0.0059056	0.1615	9.6721e-12	4.9829e-10
VARS2	57176	6	-0.29185	-6.1211	0.0059826	0.16312	9.2943e-10	3.8657e-08
SUDS3	64426	6	-0.29181	-7.9059	0.0059826	0.16312	2.6608e-15	1.9591e-13
ZNF432	9668	6	0.17947	4.3663	0.0060156	0.16377	1.2638e-05	0.00025452
COMMD5	28991	6	-0.29066	-7.5771	0.0060706	0.16382	3.5331e-14	2.345e-12
KXD1	79036	6	-0.29073	-6.9304	0.0060706	0.16382	4.1957e-12	2.2442e-10
WDR24	84219	6	-0.29078	-6.1358	0.0060706	0.16382	8.4734e-10	3.5425e-08
CEACAM7	1087	6	0.17921	4.2096	0.0061036	0.16382	2.5584e-05	0.00046903
IL9R	3581	6	0.17923	2.9314	0.0061036	0.16382	0.0033741	0.026807
CPPED1	55313	6	0.17922	3.1924	0.0061036	0.16382	0.001411	0.013642
PGK1	5230	6	-0.28984	-6.8081	0.0061256	0.16382	9.8894e-12	5.0805e-10
EFTUD2	9343	6	-0.28997	-4.4589	0.0061256	0.16382	8.239e-06	0.00017443
SV2B	9899	6	-0.28998	-5.7302	0.0061256	0.16382	1.003e-08	3.7532e-07
SETD1B	23067	6	-0.28992	-7.9651	0.0061256	0.16382	1.6504e-15	1.2454e-13
TARDBP	23435	6	-0.28984	-2.5031	0.0061256	0.16382	0.01231	0.070025
DNAH2	146754	6	-0.28989	-5.5875	0.0061256	0.16382	2.3042e-08	8.1052e-07
UBA3	9039	6	0.17884	2.0512	0.0061696	0.16428	0.040247	0.15829
MRPS27	23107	6	-0.2895	-6.7712	0.0061696	0.16428	1.2773e-11	6.4346e-10
SLC25A23	79085	6	0.17882	3.6965	0.0061696	0.16428	0.00021856	0.0030043
EIF4ENIF1	56478	6	0.17878	3.2604	0.0061916	0.16435	0.0011127	0.011336
ILF3	3609	6	0.17872	3.1143	0.0062026	0.16435	0.0018438	0.016808
CD81	975	6	-0.28805	-6.6529	0.0062356	0.16435	2.8741e-11	1.3864e-09
NDUFA2	4695	6	-0.28812	-7.9703	0.0062356	0.16435	1.5826e-15	1.2042e-13
AIFM1	9131	6	-0.28827	-7.6395	0.0062356	0.16435	2.18e-14	1.4738e-12
RNASEH2A	10535	6	-0.28821	-3.9765	0.0062356	0.16435	6.9925e-05	0.0011374
DNAJB11	51726	6	-0.28829	-7.3911	0.0062356	0.16435	1.4564e-13	9.0398e-12
RPL23A	6147	6	-0.28774	-2.5156	0.0062466	0.1644	0.011884	0.068157
ATP6V1E1	529	5	-0.28681	-4.5855	0.0063016	0.16537	4.5289e-06	0.00010206
UBXN7	26043	6	-0.28695	-4.6183	0.0063016	0.16537	3.8686e-06	8.8607e-05
CCDC22	28952	6	-0.28627	-7.6899	0.0063345	0.16599	1.4719e-14	1.0178e-12
HAX1	10456	6	-0.28577	-5.519	0.0063455	0.16604	3.4091e-08	1.1764e-06
STOML2	30968	6	-0.28521	-6.1599	0.0064005	0.16667	7.2805e-10	3.0578e-08
RANBP3	8498	6	0.1778	4.0322	0.0064115	0.16667	5.5248e-05	0.00092689
UCHL5	51377	6	-0.28512	-7.7599	0.0064115	0.16667	8.4975e-15	6.013e-13
B3GNT8	374907	6	0.17774	3.8485	0.0064225	0.16667	0.00011886	0.0018059
CDC26	246184	6	0.17762	2.8255	0.0064335	0.16667	0.0047204	0.034727
BORCS8	729991	6	-0.28482	-6.75	0.0064335	0.16667	1.4788e-11	7.3477e-10
RNF103-CHMP3	100526767	4	-0.28478	-4.6734	0.0064335	0.16667	2.9624e-06	6.9967e-05
GDPD1	284161	6	0.17757	3.7683	0.0064445	0.16671	0.00016437	0.0023762
TFAM	7019	6	-0.28393	-8.0348	0.0064995	0.1679	9.3726e-16	7.4109e-14
ABHD16A	7920	6	-0.28358	-5.1564	0.0065105	0.16794	2.5168e-07	7.4181e-06
ELAC2	60528	6	-0.28336	-3.5115	0.0065325	0.16827	0.00044552	0.0053979
SF1	7536	6	-0.28297	-5.0566	0.0065435	0.16832	4.2689e-07	1.2093e-05
DOHH	83475	6	-0.28274	-5.233	0.0065765	0.16893	1.6675e-07	5.0542e-06
SPINT1	6692	6	0.17707	4.0946	0.0066095	0.1693	4.2283e-05	0.00073233
SSBP1	6742	6	-0.28242	-6.7116	0.0066095	0.1693	1.9253e-11	9.4378e-10
ARHGAP4	393	6	0.17701	4.598	0.0066205	0.16934	4.2655e-06	9.6498e-05
YEATS4	8089	6	-0.28213	-7.1307	0.0066535	0.16994	9.9834e-13	5.7094e-11
SLC35E4	339665	6	-0.282	-5.5127	0.0066755	0.17027	3.5341e-08	1.2149e-06
CYC1	1537	6	-0.28187	-6.229	0.0066865	0.17031	4.6932e-10	2.013e-08
SLC9A9	285195	6	0.17661	3.8044	0.0067085	0.17063	0.00014216	0.0021019
MINDY2	54629	6	0.17655	3.9108	0.0067195	0.17067	9.2007e-05	0.0014412
TMEM127	55654	6	-0.28094	-7.0175	0.0067524	0.17103	2.2581e-12	1.2482e-10
ACSM4	341392	6	-0.28083	-5.596	0.0067524	0.17103	2.1936e-08	7.7765e-07
DMWD	1762	6	0.17642	4.2957	0.0067634	0.17107	1.7417e-05	0.00033839
MRPL33	9553	5	-0.28057	-6.2897	0.0067964	0.17167	3.1807e-10	1.3805e-08
LGI2	55203	6	0.17631	3.7088	0.0068294	0.17226	0.00020822	0.0028928
HNRNPL	3191	6	-0.27973	-4.6753	0.0068734	0.17265	2.935e-06	6.9409e-05
NDUFS2	4720	6	-0.27964	-7.0084	0.0068734	0.17265	2.4114e-12	1.3289e-10
TMC7	79905	6	0.17619	3.8015	0.0068734	0.17265	0.00014382	0.0021213
CXCL14	9547	6	-0.27904	-4.6242	0.0069174	0.17328	3.7598e-06	8.6333e-05
PSORS1C2	170680	5	0.17607	3.2172	0.0069174	0.17328	0.0012945	0.012725
UTY	7404	6	-0.27891	-7.8552	0.0069284	0.17331	3.9926e-15	2.8928e-13
CCL13	6357	3	0.17586	2.2461	0.0069724	0.17418	0.0247	0.11419
CCDC174	51244	6	0.17574	3.7717	0.0070164	0.17503	0.00016213	0.0023525
FAM72B	653820	5	0.17558	3.9443	0.0070604	0.17589	8.0042e-05	0.0012826
ATP6V0E1	8992	6	-0.27727	-6.4574	0.0071044	0.17674	1.0654e-10	4.7958e-09
TIMM10	26519	6	-0.27704	-4.8606	0.0071264	0.17687	1.1703e-06	2.9891e-05
ZNF735	730291	6	0.1751	4.3501	0.0071374	0.17687	1.3608e-05	0.00027046
TIMMDC1	51300	6	-0.27689	-7.0799	0.0071484	0.17687	1.4421e-12	8.1383e-11
POC1B-GALNT4	100528030	3	0.17505	3.0725	0.0071484	0.17687	0.0021224	0.018809
HCCS	3052	6	-0.27643	-4.9675	0.0072033	0.17757	6.7817e-07	1.8244e-05
PREX1	57580	6	-0.27643	-6.0525	0.0072033	0.17757	1.4259e-09	5.8274e-08
DAXX	1616	6	-0.27608	-6.6367	0.0072253	0.17757	3.2071e-11	1.5348e-09
USP9Y	8287	6	-0.27609	-5.1507	0.0072253	0.17757	2.5949e-07	7.5992e-06
ARPC4-TTLL3	100526693	6	-0.27597	-7.0207	0.0072253	0.17757	2.2076e-12	1.224e-10
LOC100129216	100129216	4	0.17488	3.8284	0.0072583	0.17814	0.00012896	0.0019367
RICTOR	253260	6	-0.27511	-7.8821	0.0072803	0.17823	3.2188e-15	2.3415e-13
RPS14	6208	6	0.17473	1.5987	0.0072913	0.17823	0.10989	0.3018
PHACTR3	116154	6	0.17477	3.5947	0.0072913	0.17823	0.00032482	0.0041955
MRPL46	26589	6	-0.27484	-6.7672	0.0073133	0.17831	1.3132e-11	6.5971e-10
BAG6	7917	6	-0.27467	-5.2259	0.0073243	0.17831	1.7336e-07	5.237e-06
PNPT1	87178	6	-0.27464	-6.8693	0.0073243	0.17831	6.4503e-12	3.4001e-10
ZNF296	162979	6	0.17463	4.3504	0.0073573	0.17843	1.3591e-05	0.00027042
ATP1A3	478	6	0.17451	3.7317	0.0073683	0.17843	0.00019022	0.0026963
CDC16	8881	6	0.17449	2.0294	0.0073683	0.17843	0.042413	0.16418
AGAP2	116986	6	0.17447	4.0462	0.0073683	0.17843	5.2053e-05	0.00088224
MTPAP	55149	6	-0.27443	-7.248	0.0073793	0.17846	4.2309e-13	2.4941e-11
MNT	4335	6	-0.27417	-7.116	0.0074123	0.17902	1.1114e-12	6.336e-11
ZDHHC5	25921	6	-0.27404	-4.8355	0.0074453	0.17913	1.3283e-06	3.3644e-05
UBA1	7317	6	0.17421	3.5208	0.0074563	0.17913	0.00043023	0.0052476
RCE1	9986	6	-0.27396	-7.0771	0.0074563	0.17913	1.4719e-12	8.2618e-11
TMEM248	55069	6	0.1742	4.8927	0.0074563	0.17913	9.9457e-07	2.5802e-05
NDUFA10	4705	6	-0.27362	-7.6378	0.0074893	0.17945	2.2097e-14	1.4884e-12
ALG14	199857	6	-0.2736	-4.4674	0.0074893	0.17945	7.9188e-06	0.00016843
SYS1	90196	6	-0.27306	-6.0674	0.0075333	0.18026	1.2996e-09	5.3471e-08
CHST5	23563	6	0.17388	3.8068	0.0075443	0.18029	0.00014077	0.0020849
KCNS1	3787	6	0.17367	3.5954	0.0075553	0.18031	0.00032394	0.00419
RSC1A1	6248	6	0.17363	3.5997	0.0075663	0.18034	0.00031859	0.0041414
MRPL39	54148	6	-0.27253	-6.6326	0.0075883	0.18063	3.2989e-11	1.5746e-09
ALG8	79053	6	-0.27209	-5.2449	0.0076212	0.18094	1.5635e-07	4.7604e-06
RNASEH2C	84153	6	-0.27205	-6.0652	0.0076212	0.18094	1.3182e-09	5.4117e-08
UGT1A1	54658	4	-0.2718	-4.353	0.0076322	0.18096	1.3431e-05	0.00026753
DPH5	51611	6	-0.27171	-6.4974	0.0076432	0.18099	8.1693e-11	3.7235e-09
GTPBP8	29083	6	-0.27157	-6.9799	0.0076542	0.18101	2.9545e-12	1.6087e-10
DDX17	10521	6	-0.27144	-7.6096	0.0076762	0.18106	2.7496e-14	1.8384e-12
MRPS10	55173	6	-0.27154	-6.466	0.0076762	0.18106	1.0064e-10	4.5437e-09
TSFM	10102	6	-0.27101	-5.3264	0.0076982	0.18135	1.0015e-07	3.1512e-06
TADA3	10474	6	-0.27072	-7.3261	0.0077312	0.1815	2.3689e-13	1.4554e-11
SLC35B1	10237	6	-0.27052	-4.9864	0.0077422	0.1815	6.1529e-07	1.6676e-05
DMAP1	55929	6	-0.27035	-4.2092	0.0077642	0.1815	2.5624e-05	0.00046927
IRF2BP1	26145	6	0.17289	3.2457	0.0077752	0.1815	0.0011716	0.011753
IMP3	55272	6	-0.27009	-3.6464	0.0077752	0.1815	0.00026591	0.0035428
FITM1	161247	6	-0.27013	-7.2796	0.0077752	0.1815	3.3479e-13	2.0094e-11
LRP3	4037	6	0.1728	4.0462	0.0077862	0.1815	5.2053e-05	0.00088224
PPP2R3A	5523	6	0.17266	3.8159	0.0077972	0.1815	0.00013571	0.002023
HS6ST1	9394	6	-0.26973	-3.9618	0.0077972	0.1815	7.4398e-05	0.0012016
DPY19L2	283417	6	0.17256	3.5482	0.0078082	0.1815	0.0003878	0.0048538
MED22	6837	6	0.17246	3.0656	0.0078522	0.1815	0.0021724	0.019178
SELENOP	6414	6	0.17243	3.3497	0.0078632	0.1815	0.00080889	0.0087283
TSTA3	7264	6	-0.26893	-7.0796	0.0078632	0.1815	1.4454e-12	8.1383e-11
CERS2	29956	6	-0.26854	-7.1758	0.0078632	0.1815	7.1892e-13	4.1244e-11
RCC1L	81554	6	-0.26851	-6.686	0.0078632	0.1815	2.2941e-11	1.1185e-09
SBDS	51119	6	0.17234	2.703	0.0078742	0.1815	0.0068727	0.045715
NT5DC1	221294	6	0.17235	3.8498	0.0078742	0.1815	0.00011822	0.0017992
MTO1	25821	6	-0.26761	-6.8023	0.0079182	0.18205	1.0298e-11	5.2757e-10
MRPL21	219927	6	-0.26757	-6.7809	0.0079182	0.18205	1.1941e-11	6.066e-10
SOD2	6648	6	-0.26725	-5.5492	0.0079512	0.18235	2.8702e-08	9.9689e-07
NOP14	8602	6	0.17197	3.1811	0.0079512	0.18235	0.0014671	0.01406
MRPS35	60488	6	-0.2669	-6.4066	0.0079952	0.18312	1.488e-10	6.6135e-09
PIGM	93183	6	0.17174	3.1654	0.0080062	0.18314	0.0015489	0.014643
ATMIN	23300	6	0.17166	3.7338	0.0080282	0.18342	0.0001886	0.0026775
MRPL13	28998	6	-0.2661	-6.6499	0.0080831	0.18444	2.9324e-11	1.4108e-09
PTCD3	55037	6	-0.26592	-6.6242	0.0081271	0.18521	3.4922e-11	1.6582e-09
USPL1	10208	6	0.17118	2.9298	0.0081601	0.18555	0.0033919	0.026937
ANAPC11	51529	6	-0.26553	-3.4661	0.0081931	0.18555	0.00052808	0.006176
CWF19L2	143884	6	0.1709	4.1589	0.0081931	0.18555	3.1984e-05	0.00057363
RASGEF1C	255426	6	0.1709	4.3826	0.0081931	0.18555	1.1729e-05	0.0002378
DEFB134	613211	3	0.17085	2.3809	0.0081931	0.18555	0.017269	0.08904
LSM4	25804	6	0.17073	2.9317	0.0082151	0.18559	0.0033711	0.026795
SMTNL2	342527	6	0.17069	4.2531	0.0082151	0.18559	2.1083e-05	0.00039782
MORF4L1	10933	6	0.17062	4.5591	0.0082371	0.18586	5.1379e-06	0.00011437
CLEC18B	497190	6	-0.26498	-4.7641	0.0082481	0.18587	1.8968e-06	4.6741e-05
ZFP36L2	678	6	0.17047	4.0012	0.0082701	0.18591	6.301e-05	0.0010398
PUS1	80324	6	-0.26441	-5.0057	0.0082701	0.18591	5.5667e-07	1.5293e-05
ALG5	29880	6	-0.26421	-5.6584	0.0082811	0.18593	1.5278e-08	5.5679e-07
DPF2	5977	6	-0.26395	-6.761	0.0083141	0.18596	1.3707e-11	6.8671e-10
PDZD11	51248	6	0.17031	3.6612	0.0083141	0.18596	0.00025108	0.0033712
N4BP1	9683	6	-0.26387	-5.0701	0.0083361	0.18596	3.9767e-07	1.1353e-05
SMG9	56006	6	0.17024	3.8939	0.0083361	0.18596	9.8642e-05	0.0015359
TRMT10C	54931	6	-0.26349	-5.4185	0.0083471	0.18596	6.0113e-08	1.9769e-06
TTC4	7268	6	-0.26305	-5.5878	0.0084021	0.18596	2.2999e-08	8.1052e-07
SUZ12	23512	6	-0.26301	-6.73	0.0084021	0.18596	1.6971e-11	8.3642e-10
INPP5E	56623	6	0.17012	3.5442	0.0084021	0.18596	0.00039374	0.0049132
CACNG6	59285	6	0.1701	3.5113	0.0084021	0.18596	0.00044599	0.0054
TRIM46	80128	6	-0.26305	-5.0374	0.0084021	0.18596	4.7195e-07	1.3266e-05
PPP1R13L	10848	6	0.17004	3.3607	0.0084131	0.18596	0.00077755	0.0084877
EMC6	83460	6	-0.26297	-5.4128	0.0084241	0.18596	6.2059e-08	2.0335e-06
SLC36A2	153201	6	0.17002	3.7257	0.0084241	0.18596	0.0001948	0.0027463
UBE2N	7334	4	-0.26272	-4.8802	0.0084461	0.18596	1.0598e-06	2.7378e-05
MRPL19	9801	6	-0.26283	-6.499	0.0084461	0.18596	8.0881e-11	3.6957e-09
QRSL1	55278	6	-0.26286	-6.3147	0.0084461	0.18596	2.7066e-10	1.1861e-08
CARM1	10498	6	0.16973	4.8285	0.008479	0.18646	1.3757e-06	3.4652e-05
NDUFS1	4719	6	-0.26234	-6.6094	0.00849	0.18647	3.8591e-11	1.8182e-09
CEPT1	10390	6	-0.26233	-6.224	0.008512	0.18673	4.8451e-10	2.0635e-08
C18orf8	29919	6	-0.26214	-6.6376	0.008523	0.18675	3.1884e-11	1.5299e-09
SMC1A	8243	6	-0.26203	-4.8588	0.008567	0.18748	1.1807e-06	3.0116e-05
RBM39	9584	6	-0.26137	-4.5936	0.008633	0.1887	4.3565e-06	9.8296e-05
COL14A1	7373	6	-0.26083	-6.0125	0.00871	0.18993	1.8272e-09	7.3031e-08
ATP5L	10632	6	-0.26064	-6.5326	0.00871	0.18993	6.4649e-11	2.984e-09
TKT	7086	6	-0.26028	-5.8812	0.008754	0.19043	4.0737e-09	1.5763e-07
TADA1	117143	6	-0.26027	-7.3038	0.008754	0.19043	2.7977e-13	1.6903e-11
TMEM199	147007	6	-0.25974	-5.2105	0.008787	0.19092	1.8836e-07	5.6619e-06
NDUFA1	4694	6	-0.25949	-6.9947	0.00882	0.19141	2.6575e-12	1.4601e-10
C8B	732	6	-0.25931	-6.0071	0.008864	0.19213	1.8887e-09	7.5324e-08
TMEM147	10430	6	0.16876	4.124	0.008897	0.19239	3.7235e-05	0.000653
TMED2	10959	6	-0.25898	-5.2252	0.008897	0.19239	1.7392e-07	5.2454e-06
CSNK1A1	1452	6	-0.25857	-6.6815	0.0089409	0.19291	2.3658e-11	1.1504e-09
EIF4G1	1981	6	-0.25852	-5.159	0.0089519	0.19291	2.4827e-07	7.3295e-06
PDCD2	5134	6	-0.25843	-4.8975	0.0089739	0.19291	9.7061e-07	2.5325e-05
RPL7	6129	6	-0.25844	-3.1662	0.0089739	0.19291	0.0015445	0.014614
ATP5SL	55101	6	-0.25839	-6.5127	0.0089739	0.19291	7.3806e-11	3.3895e-09
UBE2J1	51465	6	-0.25784	-4.8879	0.0090069	0.19339	1.0191e-06	2.64e-05
ACTRT3	84517	6	0.16829	4.3163	0.0090399	0.19387	1.5867e-05	0.0003123
HERC5	51191	6	0.16821	3.6801	0.0090619	0.19411	0.00023317	0.0031716
ST6GALNAC4	27090	6	0.1682	2.9782	0.0090729	0.19412	0.0028992	0.023911
ALDOA	226	6	-0.25704	-4.1579	0.0091059	0.19459	3.2112e-05	0.00057535
BORCS7	119032	6	-0.25671	-6.5214	0.0091609	0.19554	6.9635e-11	3.206e-09
TAOK3	51347	6	0.16793	4.5301	0.0092489	0.19719	5.8965e-06	0.0001292
TRNAU1AP	54952	6	-0.256	-5.7365	0.0092709	0.19742	9.6645e-09	3.6239e-07
DCP1B	196513	6	0.1678	3.55	0.0092929	0.19766	0.00038516	0.0048341
RFT1	91869	6	-0.25578	-5.4385	0.0093149	0.1979	5.3723e-08	1.7796e-06
HIST1H4C	8364	6	0.16761	4.2266	0.0093588	0.19814	2.373e-05	0.00043991
COPB1	1315	6	-0.25539	-4.8616	0.0093808	0.19814	1.1642e-06	2.9779e-05
BRD2	6046	6	-0.25522	-7.2706	0.0093808	0.19814	3.5791e-13	2.1411e-11
RGP1	9827	6	-0.25527	-6.7461	0.0093808	0.19814	1.5189e-11	7.5268e-10
C14orf166	51637	6	-0.25528	-5.3153	0.0093808	0.19814	1.0645e-07	3.3321e-06
USP6	9098	6	-0.25512	-2.8561	0.0093918	0.19814	0.0042894	0.032194
FAM210A	125228	6	-0.25497	-6.0931	0.0094138	0.19817	1.1074e-09	4.5666e-08
ZNF217	7764	6	-0.25486	-5.8311	0.0094358	0.19817	5.5067e-09	2.1128e-07
INTS9	55756	6	0.16736	1.7851	0.0094688	0.19817	0.07425	0.23539
INPP5F	22876	5	0.1673	3.5086	0.0095018	0.19817	0.00045042	0.0054361
C9orf163	158055	6	0.16726	3.4832	0.0095128	0.19817	0.00049537	0.0058404
FYB	2533	6	-0.25382	-6.9318	0.0095238	0.19817	4.1564e-12	2.2298e-10
SF3B2	10992	6	-0.25395	-3.5571	0.0095238	0.19817	0.0003749	0.0047281
EPC2	26122	6	-0.25406	-6.8528	0.0095238	0.19817	7.2421e-12	3.7955e-10
MIOS	54468	6	-0.25433	-6.4477	0.0095238	0.19817	1.1354e-10	5.0857e-09
NEIL3	55247	6	-0.25371	-4.6821	0.0095238	0.19817	2.8393e-06	6.7409e-05
SLC35C1	55343	6	-0.25375	-5.2352	0.0095238	0.19817	1.6479e-07	5.0031e-06
SLC16A9	220963	6	-0.25377	-4.8089	0.0095238	0.19817	1.5174e-06	3.7801e-05
VAPA	9218	6	-0.25328	-4.3905	0.0095568	0.19863	1.1308e-05	0.00023107
ELOVL1	64834	6	-0.25311	-5.3275	0.0095788	0.19863	9.9577e-08	3.1385e-06
USP54	159195	6	-0.25317	-5.2936	0.0095788	0.19863	1.1996e-07	3.7164e-06
E4F1	1877	6	-0.25291	-5.769	0.0096228	0.19932	7.9751e-09	3.009e-07
SF3B5	83443	6	-0.25256	-3.7143	0.0096668	0.2	0.00020373	0.0028422
ARRDC3	57561	6	-0.25227	-6.2996	0.0096998	0.2	2.984e-10	1.3045e-08
MATN2	4147	6	0.16676	3.7066	0.0097108	0.2	0.00021005	0.0029126
CDC23	8697	6	-0.2519	-3.0261	0.0097218	0.2	0.0024776	0.021085
RPAP2	79871	6	-0.25202	-4.2751	0.0097218	0.2	1.9109e-05	0.00036504
NDUFS7	374291	6	-0.2519	-5.6544	0.0097218	0.2	1.5642e-08	5.6778e-07
ATG14	22863	6	0.1667	3.4965	0.0097438	0.2	0.00047142	0.0056218
EMC2	9694	6	-0.25172	-6.4063	0.0097548	0.2	1.491e-10	6.6135e-09
EXOC7	23265	6	-0.25181	-5.6853	0.0097548	0.2	1.3058e-08	4.7878e-07
PIK3R4	30849	6	-0.25155	-6.8184	0.0097768	0.20023	9.2038e-12	4.7823e-10
CHORDC1	26973	6	-0.25138	-3.8055	0.0098097	0.20067	0.00014154	0.0020944
EXOC5	10640	6	-0.25117	-5.6859	0.0098317	0.20067	1.3013e-08	4.781e-07
UGT2A1	10941	6	-0.25118	-5.5969	0.0098317	0.20067	2.1824e-08	7.7516e-07
TSR2	90121	6	-0.25048	-2.241	0.0099417	0.20246	0.025026	0.11506
KCNJ14	3770	6	-0.25028	-5.5083	0.0099637	0.20246	3.6226e-08	1.2407e-06
MRGBP	55257	6	-0.25026	-4.2797	0.0099637	0.20246	1.871e-05	0.00035818
OPRPN	58503	6	-0.25027	-5.173	0.0099637	0.20246	2.3042e-07	6.853e-06
IGF1R	3480	6	-0.25015	-6.988	0.0099857	0.20268	2.7888e-12	1.5276e-10
LGALS16	148003	6	0.16593	3.9887	0.010019	0.20312	6.6434e-05	0.0010875
KIR2DS4	3809	6	0.16584	3.6262	0.010063	0.20377	0.00028759	0.0037817
WFDC5	149708	6	0.16574	3.5422	0.010074	0.20377	0.00039687	0.0049232
VTN	7448	6	0.16568	3.1697	0.010096	0.20377	0.0015261	0.014538
FBXO5	26271	6	0.16567	3.0369	0.010096	0.20377	0.0023901	0.0206
LONRF3	79836	6	0.16556	2.922	0.010151	0.20466	0.0034783	0.027368
RPS12	6206	6	-0.24892	-2.87	0.010195	0.20508	0.0041045	0.031089
GABPB2	126626	6	-0.24898	-5.4873	0.010195	0.20508	4.0822e-08	1.3892e-06
FRRS1L	23732	6	0.16543	4.0354	0.010206	0.20508	5.4521e-05	0.00091553
HSD17B12	51144	6	-0.24881	-4.3732	0.010239	0.20552	1.2242e-05	0.00024737
SETX	23064	6	0.16522	3.6527	0.010272	0.20571	0.00025952	0.0034703
ARL10	285598	6	0.1652	3.36	0.010272	0.20571	0.00077954	0.0084993
PSMC1	5700	6	-0.24856	-3.0575	0.010283	0.20571	0.0022319	0.019599
UBL5	59286	6	-0.24843	-1.7342	0.010294	0.20571	0.082881	0.25315
PHYKPL	85007	6	0.16501	3.0122	0.010393	0.20746	0.0025935	0.021897
COMMD2	51122	6	-0.24777	-6.6065	0.010404	0.20746	3.9347e-11	1.849e-09
COX7A1	1346	6	0.16492	3.989	0.010437	0.20788	6.6359e-05	0.0010872
ABCC9	10060	6	0.16488	3.9638	0.010448	0.20788	7.3768e-05	0.0011925
C10orf76	79591	6	-0.24741	-6.4567	0.01047	0.20808	1.07e-10	4.8049e-09
NBR1	4077	6	-0.24732	-4.6093	0.010481	0.20808	4.0403e-06	9.1979e-05
ATP2A2	488	6	-0.24717	-2.1247	0.010514	0.20827	0.033614	0.14098
RAP1B	5908	6	-0.24716	-6.6043	0.010514	0.20827	3.9929e-11	1.8715e-09
COL1A2	1278	6	0.1647	3.5467	0.010525	0.20827	0.00039014	0.0048779
METTL16	79066	6	-0.24624	-2.217	0.01058	0.20911	0.026623	0.1202
MED26	9441	6	0.16462	3.577	0.010591	0.20911	0.00034754	0.0044291
WASHC4	23325	6	-0.24588	-6.4659	0.010602	0.20911	1.0069e-10	4.5437e-09
ZPBP	11055	6	0.16456	3.0882	0.010635	0.2095	0.002014	0.018007
ADAM10	102	6	-0.2455	-6.7565	0.010657	0.2095	1.4134e-11	7.0422e-10
B4GALT5	9334	6	0.16448	4.0506	0.010657	0.2095	5.1077e-05	0.0008676
FAM155A	728215	6	0.16431	3.8951	0.010668	0.2095	9.8144e-05	0.0015307
ZNF302	55900	6	0.16421	4.2157	0.010756	0.211	2.4901e-05	0.00045834
IGDCC4	57722	6	0.164	3.7958	0.0108	0.21164	0.00014719	0.0021593
PCBP2	5094	6	0.16396	3.1665	0.010844	0.21227	0.0015426	0.014604
EIF2S3	1968	6	-0.24444	-3.8643	0.010876	0.21246	0.00011142	0.0017114
MSL2	55167	6	-0.24448	-6.9549	0.010876	0.21246	3.5292e-12	1.9045e-10
SLC5A12	159963	6	-0.24429	-5.1515	0.010942	0.21318	2.5834e-07	7.5778e-06
GTF3A	2971	6	0.16355	2.7145	0.010986	0.21318	0.0066369	0.044604
KIF23	9493	6	-0.24416	-2.4267	0.010986	0.21318	0.015238	0.081387
NOTCH2NL	388677	6	0.16367	1.7296	0.010986	0.21318	0.083693	0.25482
LONRF1	91694	6	0.16341	3.4936	0.011008	0.21318	0.00047664	0.0056655
BCS1L	617	6	-0.2438	-3.7764	0.011019	0.21318	0.00015909	0.0023146
SYNJ1	8867	6	-0.24363	-5.3584	0.011019	0.21318	8.3976e-08	2.684e-06
LCE1C	353133	6	-0.24401	-5.0594	0.011019	0.21318	4.2058e-07	1.1932e-05
TM7SF3	51768	6	0.16331	4.5126	0.01103	0.21318	6.4051e-06	0.00013967
DNASE1	1773	6	0.16318	3.2609	0.011052	0.21318	0.0011106	0.011325
GKN2	200504	6	0.16313	3.4849	0.011063	0.21318	0.00049229	0.0058135
TEPP	374739	6	0.16312	3.0843	0.011063	0.21318	0.00204	0.018186
EIF4G2	1982	6	-0.24334	-4.9423	0.011074	0.21318	7.7188e-07	2.0463e-05
PWP2	5822	6	-0.24328	-3.7053	0.011096	0.21318	0.00021114	0.0029199
IRGQ	126298	6	0.16295	3.4408	0.011096	0.21318	0.00057999	0.0066421
COMP	1311	6	0.16289	4.2738	0.011107	0.21318	1.922e-05	0.00036639
EIF5AL1	143244	6	-0.243	-5.005	0.01114	0.21318	5.5852e-07	1.532e-05
MAT2A	4144	6	0.16275	2.7309	0.011151	0.21318	0.0063166	0.042863
MRE11	4361	6	-0.24292	-5.5574	0.011162	0.21318	2.738e-08	9.5757e-07
GPATCH1	55094	6	0.16266	3.8196	0.011162	0.21318	0.00013367	0.0020021
NRAS	4893	6	0.16263	2.07	0.011173	0.21318	0.038448	0.1537
FBXL20	84961	6	0.16262	3.1673	0.011173	0.21318	0.0015385	0.01458
ARID1A	8289	6	-0.24287	-6.2266	0.011184	0.21318	4.7652e-10	2.039e-08
NDUFB10	4716	6	-0.24273	-6.2697	0.011206	0.21318	3.6168e-10	1.5623e-08
DEGS1	8560	6	-0.24265	-5.4332	0.011206	0.21318	5.5341e-08	1.8299e-06
ADSL	158	6	-0.2426	-2.8255	0.011228	0.21338	0.0047201	0.034727
RHOQ	23433	6	0.16233	3.6825	0.01125	0.21357	0.00023095	0.0031476
ATPAF2	91647	6	-0.24179	-6.2604	0.011327	0.21481	3.8392e-10	1.6545e-08
GRSF1	2926	6	-0.24156	-6.1901	0.01136	0.21519	6.0132e-10	2.5491e-08
RBX1	9978	6	0.16212	1.64	0.011371	0.21519	0.101	0.28677
PET117	100303755	6	-0.24121	-5.6949	0.011404	0.21559	1.2342e-08	4.5711e-07
RPL12	6136	6	-0.24109	-2.1392	0.011448	0.21615	0.032416	0.13775
PDE1B	5153	6	0.16187	4.1172	0.011459	0.21615	3.8355e-05	0.00066941
DROSHA	29102	6	0.16183	2.6929	0.01147	0.21615	0.007084	0.046785
TMEM9	252839	6	0.16182	3.4079	0.011481	0.21615	0.00065463	0.007358
COQ5	84274	6	-0.2408	-6.1571	0.011514	0.21629	7.4097e-10	3.1049e-08
SRRD	402055	6	-0.24077	-5.7904	0.011525	0.21629	7.0226e-09	2.6662e-07
SRSF7	6432	6	-0.24069	-2.7842	0.011536	0.21629	0.0053654	0.038153
TBCEL	219899	6	-0.24073	-5.262	0.011536	0.21629	1.425e-07	4.3702e-06
PIGP	51227	6	0.16154	3.1687	0.011635	0.21792	0.0015311	0.014538
WRB	7485	6	-0.23983	-4.513	0.011668	0.21794	6.3904e-06	0.00013951
PCF11	51585	6	0.16151	2.6198	0.011668	0.21794	0.008799	0.054355
HP	3240	5	0.16137	3.5838	0.011701	0.21794	0.00033864	0.0043369
PI3	5266	6	0.16138	3.2247	0.011701	0.21794	0.0012608	0.012442
PSMA6	5687	6	-0.23957	-2.6588	0.011712	0.21794	0.0078426	0.050309
ISCA1	81689	5	-0.23953	-4.3426	0.011712	0.21794	1.4083e-05	0.00027959
MRPL49	740	6	-0.23933	-4.1092	0.011734	0.21794	3.9705e-05	0.00068967
BZW2	28969	6	0.16126	3.508	0.011745	0.21794	0.00045154	0.0054419
FCGR3A	2214	6	-0.23923	-5.6906	0.011756	0.21794	1.2659e-08	4.6696e-07
SLC30A6	55676	6	0.16123	3.3306	0.011756	0.21794	0.00086671	0.0091961
RARS2	57038	6	-0.23898	-4.8631	0.0118	0.21831	1.1555e-06	2.9627e-05
MFSD2A	84879	6	-0.23898	-2.8453	0.0118	0.21831	0.0044368	0.032969
RTCB	51493	6	-0.23848	-4.8329	0.01191	0.22006	1.3457e-06	3.3942e-05
IGFBPL1	347252	6	0.16092	3.2477	0.011921	0.22006	0.0011632	0.011694
ARF4	378	6	-0.2383	-5.0015	0.011943	0.22006	5.688e-07	1.5532e-05
ABHD17C	58489	4	-0.23821	-4.2651	0.011943	0.22006	1.9978e-05	0.00037905
RPS15A	6210	4	-0.23816	-2.9475	0.011965	0.22022	0.0032033	0.025743
ERCC2	2068	6	0.16084	3.3786	0.011976	0.22022	0.00072855	0.0080299
LRRC28	123355	6	0.16065	4.1286	0.012086	0.222	3.65e-05	0.0006427
PIGG	54872	6	0.16057	3.3896	0.012097	0.222	0.00070007	0.0077726
SLC35F1	222553	6	0.16053	3.3512	0.012119	0.22218	0.00080463	0.0087044
TENM2	57451	6	-0.23721	-5.6457	0.012196	0.22334	1.645e-08	5.9593e-07
UQCRH	7388	3	-0.23709	-3.6872	0.012207	0.22334	0.00022677	0.0031008
LNX2	222484	6	0.16024	2.9959	0.01224	0.22372	0.0027362	0.022871
PLCZ1	89869	6	0.16013	3.5086	0.012273	0.2241	0.00045047	0.0054361
RLBP1	6017	6	0.16009	4.1297	0.012295	0.22427	3.6321e-05	0.0006413
FRA10AC1	118924	6	0.16003	4.1394	0.012317	0.22445	3.482e-05	0.0006184
PDE6B	5158	6	-0.23658	-4.6962	0.01235	0.2247	2.6499e-06	6.3492e-05
TMED10	10972	6	-0.23623	-3.739	0.012383	0.2247	0.00018475	0.002629
ORC6	23594	6	0.15982	2.6538	0.012383	0.2247	0.00796	0.050758
NOL8	55035	6	-0.23641	-5.6259	0.012383	0.2247	1.8456e-08	6.6463e-07
ARGLU1	55082	6	-0.23618	-4.638	0.012394	0.2247	3.5173e-06	8.1798e-05
FAM3A	60343	6	0.15973	3.0885	0.012405	0.2247	0.002012	0.018007
HSD11B1L	374875	6	0.15963	2.6237	0.012427	0.2248	0.0086968	0.053995
ELL	8178	6	0.15959	2.1497	0.012438	0.2248	0.031581	0.13546
SSB	6741	6	-0.23601	-4.823	0.012449	0.2248	1.4142e-06	3.5474e-05
SMG5	23381	6	-0.23595	-4.6584	0.01246	0.2248	3.1868e-06	7.4974e-05
CDCP2	200008	6	0.15942	2.9466	0.012504	0.22488	0.0032129	0.025809
CGA	1081	6	0.15938	3.4986	0.012515	0.22488	0.00046778	0.0055893
ARCN1	372	6	-0.23565	-4.8239	0.012526	0.22488	1.4079e-06	3.5364e-05
KLK11	11012	6	0.15937	3.4678	0.012526	0.22488	0.00052471	0.0061444
RIC8A	60626	6	-0.23559	-5.7919	0.012526	0.22488	6.9597e-09	2.6479e-07
SPINK14	408187	6	-0.23542	-4.5104	0.01257	0.22544	6.4696e-06	0.00014057
STAG1	10274	6	0.15911	4.1712	0.012592	0.22557	3.0297e-05	0.00054981
PPP1R15B	84919	6	-0.23526	-4.6593	0.012603	0.22557	3.1729e-06	7.4744e-05
UQCRB	7381	6	-0.23526	-5.291	0.012614	0.22557	1.2163e-07	3.7618e-06
MSC	9242	6	0.15891	3.9218	0.012636	0.22574	8.7895e-05	0.0013888
BTG1	694	6	0.15883	3.989	0.01268	0.22583	6.6342e-05	0.0010872
CPSF6	11052	6	0.15884	3.5095	0.01268	0.22583	0.0004489	0.005428
C1orf27	54953	6	-0.23499	-5.9777	0.01268	0.22583	2.2633e-09	8.9871e-08
ADAMTS16	170690	6	0.15878	3.5038	0.012691	0.22583	0.00045864	0.0055055
HNRNPD	3184	6	-0.2346	-5.9215	0.012779	0.22693	3.1906e-09	1.2451e-07
WASHC5	9897	6	-0.23461	-5.9601	0.012779	0.22693	2.5205e-09	9.9646e-08
LENG1	79165	6	0.15848	3.8111	0.01279	0.22693	0.00013834	0.0020554
SNAPIN	23557	6	-0.23439	-5.8863	0.012823	0.22724	3.9491e-09	1.5346e-07
TPP1	1200	6	-0.23405	-4.9909	0.012845	0.22724	6.0096e-07	1.6337e-05
SUPT7L	9913	6	-0.23406	-5.4871	0.012845	0.22724	4.0867e-08	1.3892e-06
GOLGA6A	342096	3	-0.23354	-2.3499	0.012933	0.22829	0.01878	0.094556
LOC729159	729159	6	-0.23361	-3.6217	0.012933	0.22829	0.00029265	0.0038363
HUS1	3364	6	0.15817	3.2469	0.012955	0.22829	0.0011665	0.011714
INTS2	57508	6	0.15815	3.0561	0.012955	0.22829	0.0022423	0.019652
ABHD13	84945	6	-0.2333	-5.0801	0.01301	0.22904	3.7732e-07	1.0823e-05
USP24	23358	6	-0.2324	-5.0421	0.01312	0.23019	4.6038e-07	1.3001e-05
CLIC1	1192	6	0.15794	2.8624	0.013131	0.23019	0.004205	0.031744
TRERF1	55809	6	-0.23236	-6.4004	0.013131	0.23019	1.5499e-10	6.8579e-09
RPL10	6134	6	-0.23219	-3.8944	0.013142	0.23019	9.8462e-05	0.0015344
CCL27	10850	6	-0.23207	-4.4498	0.013164	0.23019	8.5951e-06	0.00018092
TSEN34	79042	6	-0.23215	-4.3127	0.013164	0.23019	1.6127e-05	0.00031603
RBM33	155435	6	-0.23215	-5.3837	0.013164	0.23019	7.298e-08	2.3574e-06
RPS3A	6189	6	0.15776	1.7154	0.013208	0.23049	0.086267	0.25987
SRBD1	55133	6	-0.23183	-3.5279	0.013208	0.23049	0.00041882	0.0051225
COL9A3	1299	6	0.15773	2.7978	0.013219	0.23049	0.0051447	0.036879
LILRB2	10288	6	-0.23171	-4.3945	0.013252	0.23081	1.1105e-05	0.00022743
ALKBH1	8846	6	0.1576	3.1428	0.013263	0.23081	0.0016733	0.015512
NCOA6	23054	6	-0.23128	-6.485	0.013318	0.23155	8.8754e-11	4.0352e-09
UFC1	51506	6	-0.2309	-3.9229	0.013362	0.23209	8.7491e-05	0.0013848
MCM3AP	8888	6	-0.23077	-3.7099	0.013417	0.23229	0.00020735	0.0028851
MTIF2	4528	6	-0.23065	-5.8333	0.013439	0.23229	5.4338e-09	2.0892e-07
SIRT6	51548	6	0.15722	4.2531	0.013439	0.23229	2.1087e-05	0.00039782
MIDN	90007	6	0.15721	2.9964	0.013439	0.23229	0.0027315	0.022871
NKPD1	284353	6	0.15717	3.4975	0.013439	0.23229	0.00046973	0.0056053
CKM	1158	6	0.15714	3.8485	0.01345	0.23229	0.00011883	0.0018059
NXPE3	91775	6	0.15708	3.1937	0.013472	0.23245	0.0014047	0.013596
SLC24A5	283652	6	0.15707	3.3872	0.013494	0.23261	0.00070616	0.0078259
SF3B3	23450	6	-0.23042	-3.7445	0.013527	0.23286	0.00018078	0.0025806
CXorf40B	541578	3	-0.23031	-2.9694	0.013538	0.23286	0.0029837	0.024322
IGFBP6	3489	6	0.15685	3.1738	0.01356	0.23286	0.0015046	0.014356
MOV10	4343	6	0.15687	3.069	0.01356	0.23286	0.0021475	0.018986
RPS3	6188	6	-0.2302	-3.0118	0.013615	0.23336	0.0025969	0.021905
RPUSD3	285367	6	-0.2302	-5.9588	0.013615	0.23336	2.5416e-09	1.0026e-07
MCAT	27349	6	-0.23009	-5.8814	0.013637	0.23349	4.0673e-09	1.5763e-07
GCM2	9247	6	0.15662	4.0037	0.013648	0.23349	6.2357e-05	0.0010307
TNNT2	7139	6	0.15656	3.3502	0.01367	0.23362	0.0008074	0.0087193
C9orf78	51759	6	-0.22982	-5.1534	0.013681	0.23362	2.5578e-07	7.5146e-06
IPO9	55705	6	-0.22956	-3.6086	0.013725	0.23405	0.00030782	0.0040187
NUP93	9688	6	-0.22949	-4.1528	0.013747	0.23405	3.2836e-05	0.0005866
PORCN	64840	6	0.15644	3.5306	0.013747	0.23405	0.0004146	0.0050808
NDUFA9	4704	6	-0.22948	-6.0458	0.013758	0.23405	1.4865e-09	6.0613e-08
RPL37A	6168	6	0.15605	1.692	0.013956	0.2372	0.090653	0.26789
UGT1A5	54579	6	0.15601	3.4731	0.013989	0.23754	0.00051443	0.0060397
TAF5	6877	6	0.15597	3.5438	0.014022	0.2378	0.00039442	0.0049132
CAPN2	824	6	0.1559	3.1266	0.014044	0.2378	0.0017686	0.016261
LGALS12	85329	6	0.1559	3.37	0.014044	0.2378	0.00075165	0.0082396
TINAGL1	64129	6	-0.22817	-4.4417	0.014088	0.23833	8.925e-06	0.00018721
TERF2	7014	6	0.15563	2.5033	0.014165	0.23941	0.012303	0.070007
YARS	8565	6	-0.2274	-3.536	0.014253	0.24045	0.00040624	0.0050064
HARS2	23438	6	-0.22739	-4.0843	0.014253	0.24045	4.4201e-05	0.00075977
MTRNR2L10	100463488	4	-0.22718	-3.592	0.014297	0.24092	0.00032813	0.0042352
BNIP1	662	6	-0.2271	-4.7979	0.014308	0.24092	1.6033e-06	3.9832e-05
DHX9	1660	6	-0.2268	-5.7931	0.014352	0.24092	6.9117e-09	2.6351e-07
MAGEA6	4105	6	0.1553	3.2303	0.014352	0.24092	0.0012366	0.012249
LAMB1	3912	6	0.15522	3.3426	0.014374	0.24092	0.00083005	0.0088882
SNW1	22938	6	0.15524	2.9028	0.014374	0.24092	0.0036984	0.028693
KCNH4	23415	6	0.15525	3.2335	0.014374	0.24092	0.0012227	0.012145
CDK13	8621	6	0.15514	3.5981	0.01444	0.24132	0.0003205	0.0041503
SLC35D1	23169	6	0.15514	3.7503	0.01444	0.24132	0.00017664	0.0025315
COX7B	1349	5	-0.22654	-4.2731	0.014451	0.24132	1.9275e-05	0.00036705
HIC2	23119	6	0.15513	4.1221	0.014451	0.24132	3.7542e-05	0.00065775
MAGOH	4116	6	-0.22631	-4.8786	0.014473	0.24147	1.0683e-06	2.7557e-05
XPO6	23214	6	-0.2261	-5.549	0.014528	0.24216	2.8724e-08	9.9689e-07
GGCT	79017	6	-0.22585	-4.3586	0.014561	0.24249	1.309e-05	0.00026246
PDCD10	11235	6	0.15489	3.747	0.014583	0.24263	0.00017893	0.0025582
CEACAM5	1048	6	0.15484	4.036	0.014638	0.24307	5.436e-05	0.00091452
POP4	10775	6	-0.22552	-2.819	0.014638	0.24307	0.0048166	0.03515
GALNT9	50614	6	-0.22551	-4.0272	0.014649	0.24307	5.6435e-05	0.00094281
TPP2	7174	6	0.15478	3.5316	0.014671	0.24316	0.00041302	0.0050702
BUD23	114049	6	-0.22508	-4.835	0.014704	0.24316	1.3316e-06	3.3649e-05
NUFIP2	57532	6	-0.22495	-5.6978	0.014715	0.24316	1.2139e-08	4.5052e-07
GUCY1A3	2982	6	0.15467	3.5216	0.014737	0.24316	0.00042896	0.0052356
UBE2G1	7326	6	-0.22471	-4.0746	0.014737	0.24316	4.6093e-05	0.00079154
COA6	388753	4	-0.22473	-4.4985	0.014737	0.24316	6.842e-06	0.00014743
METTL17	64745	6	-0.22468	-4.6937	0.014748	0.24316	2.6836e-06	6.4205e-05
TAF5L	27097	6	-0.22463	-6.1222	0.01477	0.2433	9.229e-10	3.8495e-08
NDUFB11	54539	6	-0.22434	-5.8211	0.014814	0.24358	5.8468e-09	2.2385e-07
TEFM	79736	6	-0.22435	-5.2287	0.014814	0.24358	1.7071e-07	5.1657e-06
EXT1	2131	6	0.15446	3.4081	0.014891	0.24463	0.00065429	0.007358
NELL1	4745	6	-0.22399	-5.1961	0.014913	0.24477	2.0353e-07	6.0879e-06
MFHAS1	9258	6	0.15436	2.9652	0.014946	0.24509	0.0030246	0.024578
ETF1	2107	6	-0.22381	-2.5753	0.014968	0.24518	0.010015	0.060348
KIR3DL3	115653	6	0.15416	3.8897	0.014979	0.24518	0.00010035	0.0015599
TTLL11	158135	6	0.15414	3.3806	0.015001	0.24532	0.00072318	0.0079853
RAB6A	5870	5	-0.22346	-5.3216	0.015034	0.24542	1.0285e-07	3.2248e-06
MRPL3	11222	6	-0.22349	-4.974	0.015034	0.24542	6.5599e-07	1.77e-05
ELOC	6921	6	0.15396	2.0741	0.015089	0.2461	0.038069	0.15259
PRR13	54458	6	0.15388	3.3582	0.015111	0.24624	0.00078462	0.0085444
MEF2D	4209	6	-0.22296	-4.9233	0.015144	0.24633	8.5103e-07	2.2333e-05
SELENBP1	8991	6	-0.223	-4.5325	0.015144	0.24633	5.8285e-06	0.00012802
ZNF460	10794	6	0.15381	3.7711	0.015166	0.24647	0.00016253	0.0023525
SLC10A7	84068	6	0.15378	3.1365	0.015199	0.24679	0.0017095	0.015789
MRPL22	29093	6	-0.22273	-5.5945	0.015231	0.2471	2.2131e-08	7.8301e-07
ZNF628	89887	6	0.15366	3.9534	0.015264	0.24742	7.7033e-05	0.0012398
METTL5	29081	6	-0.22217	-4.6187	0.015385	0.24911	3.8613e-06	8.8553e-05
DNASE2	1777	6	0.15339	3.2108	0.015396	0.24911	0.0013237	0.012964
METTL14	57721	6	-0.22207	-4.1447	0.015451	0.24943	3.4019e-05	0.00060536
RPS6KB1	6198	6	-0.22201	-6.0423	0.015462	0.24943	1.5191e-09	6.1763e-08
ZFP36L1	677	6	0.15323	4.0272	0.015473	0.24943	5.6456e-05	0.00094281
SPTLC2	9517	6	0.15321	4.1105	0.015473	0.24943	3.9477e-05	0.00068635
ELP4	26610	6	-0.22163	-5.615	0.015528	0.24943	1.9658e-08	7.0653e-07
DHX30	22907	6	-0.2216	-4.9942	0.015539	0.24943	5.9088e-07	1.6086e-05
MRPL2	51069	6	-0.22161	-5.6003	0.015539	0.24943	2.1399e-08	7.6157e-07
ASPHD1	253982	6	0.15307	3.091	0.01555	0.24943	0.0019952	0.0179
ATP5D	513	6	-0.22141	-4.1364	0.015572	0.24943	3.5287e-05	0.00062486
NAT9	26151	6	0.15297	3.0478	0.015583	0.24943	0.002305	0.019999
C16orf62	57020	6	-0.22132	-5.4314	0.015583	0.24943	5.59e-08	1.845e-06
MRPL9	65005	6	-0.22126	-5.5582	0.015583	0.24943	2.7258e-08	9.5515e-07
TLR3	7098	6	0.15295	3.5374	0.015594	0.24943	0.00040406	0.0049887
STK11	6794	6	0.15289	3.3444	0.015627	0.24969	0.00082461	0.0088578
RBM4	5936	6	0.15286	3.5144	0.015638	0.24969	0.00044075	0.0053529
SCO1	6341	6	-0.22082	-5.2249	0.015704	0.25048	1.7425e-07	5.2465e-06
QRICH1	54870	6	0.15276	3.7253	0.015715	0.25048	0.00019508	0.0027481
NFRKB	4798	6	-0.22073	-5.7028	0.015748	0.25079	1.1783e-08	4.3823e-07
LUC7L2	51631	6	-0.22065	-5.4848	0.015781	0.25109	4.1388e-08	1.4016e-06
RFPL4A	342931	3	0.15248	2.1391	0.015836	0.25166	0.032426	0.13775
C14orf180	400258	6	0.15241	3.6955	0.015847	0.25166	0.00021945	0.003012
RAPGEF6	51735	6	-0.22026	-5.8141	0.015858	0.25166	6.0956e-09	2.3289e-07
NXN	64359	6	0.15234	3.4439	0.01588	0.25174	0.00057341	0.0065832
ZACN	353174	6	0.15229	3.2867	0.015891	0.25174	0.0010136	0.010486
TCF15	6939	6	0.15211	3.3191	0.015924	0.252	0.00090292	0.0094861
MRPS9	64965	6	-0.21997	-5.6276	0.015935	0.252	1.8268e-08	6.5918e-07
NDST3	9348	6	0.15205	3.2608	0.015968	0.2523	0.001111	0.011325
RANGAP1	5905	6	-0.21978	-2.8818	0.016012	0.25278	0.0039538	0.030161
OVCH1	341350	6	0.15195	3.3717	0.016056	0.25285	0.00074712	0.0081999
PDAP1	11333	6	-0.21954	-5.8795	0.016067	0.25285	4.1143e-09	1.5886e-07
GPIHBP1	338328	6	-0.2196	-4.3188	0.016067	0.25285	1.5689e-05	0.0003098
IGFL1	374918	6	0.15188	3.0456	0.016078	0.25285	0.0023222	0.02012
NUDT17	200035	6	0.15187	2.897	0.016089	0.25285	0.0037673	0.029056
RERG	85004	6	0.15184	3.8719	0.0161	0.25285	0.00010797	0.001664
CCDC124	115098	6	0.15168	4.0409	0.016188	0.25387	5.3256e-05	0.0008976
NPIPA5	100288332	4	-0.21894	-3.9388	0.01621	0.25387	8.1888e-05	0.0013086
RNF41	10193	6	0.15163	2.8514	0.016221	0.25387	0.0043533	0.032526
EEF1AKMT3	25895	6	0.15163	2.9255	0.016221	0.25387	0.0034387	0.02721
CACFD1	11094	6	0.15152	3.339	0.016254	0.25417	0.00084067	0.008972
UCHL1	7345	6	-0.21858	-4.7247	0.016309	0.25481	2.3051e-06	5.5968e-05
SNU13	4809	6	-0.21829	-2.6507	0.016419	0.25631	0.0080333	0.051028
KCNC1	3746	6	0.15128	3.2466	0.016441	0.25638	0.0011678	0.01172
RPS19	6223	6	-0.21819	-1.9079	0.016452	0.25638	0.056402	0.19813
ERAL1	26284	6	-0.218	-4.5084	0.01654	0.25748	6.5328e-06	0.00014169
TNFRSF11A	8792	6	0.15112	3.8793	0.016573	0.25748	0.00010476	0.0016186
DDX55	57696	6	-0.21786	-4.0574	0.016573	0.25748	4.9619e-05	0.00084584
LIN28B	389421	6	-0.21782	-5.4475	0.016595	0.25748	5.1083e-08	1.6984e-06
GDE1	51573	6	0.15105	2.9774	0.016606	0.25748	0.0029069	0.02396
PDE7B	27115	6	0.151	3.9792	0.016617	0.25748	6.9136e-05	0.0011266
ADNP	23394	6	-0.21769	-5.8422	0.016628	0.25748	5.151e-09	1.9847e-07
ANP32E	81611	6	-0.21765	-5.0888	0.016639	0.25748	3.604e-07	1.0354e-05
MARS2	92935	6	-0.21764	-3.7938	0.01665	0.25748	0.00014836	0.0021724
QTRT1	81890	6	0.15089	3.2879	0.016672	0.2576	0.0010095	0.010449
ACO2	50	6	-0.21754	-4.1935	0.016727	0.25818	2.7471e-05	0.00050109
MCL1	4170	6	-0.21745	-1.4037	0.016738	0.25818	0.16042	0.38037
WTAP	9589	6	-0.21736	-5.2561	0.01676	0.25826	1.4714e-07	4.5047e-06
CCNF	899	6	0.15075	2.6328	0.016771	0.25826	0.0084693	0.053026
TRMT2B	79979	6	0.1507	3.0964	0.016826	0.25888	0.001959	0.017654
PRSS21	10942	6	0.15065	2.8524	0.016848	0.25895	0.0043393	0.032453
RPP38	10557	6	0.15059	1.7637	0.016859	0.25895	0.07778	0.24321
SLC12A5	57468	6	0.15057	3.8452	0.016881	0.25907	0.00012044	0.0018268
DOCK2	1794	6	-0.21681	-5.3997	0.016903	0.25914	6.676e-08	2.1719e-06
SMR3B	10879	5	-0.21678	-3.3882	0.016914	0.25914	0.0007035	0.0078059
MRPL51	51258	6	-0.21645	-5.3419	0.017002	0.26022	9.1995e-08	2.9249e-06
TMBIM6	7009	6	0.1504	3.6529	0.017013	0.26022	0.00025933	0.0034703
OSBPL7	114881	6	0.15027	3.5557	0.017068	0.26079	0.000377	0.004748
DCP1A	55802	6	0.15024	3.3325	0.017079	0.26079	0.00086065	0.0091527
NDUFB2	4708	6	-0.21587	-5.607	0.017123	0.26097	2.0581e-08	7.3389e-07
SLC7A1	6541	6	-0.21583	-5.9439	0.017123	0.26097	2.7829e-09	1.0931e-07
MED24	9862	6	0.15016	2.7008	0.017134	0.26097	0.0069183	0.045952
ZKSCAN4	387032	6	0.15	3.6403	0.017255	0.26237	0.00027231	0.0036043
HAPLN4	404037	6	0.15	2.9205	0.017255	0.26237	0.0034953	0.027458
DCLRE1C	64421	6	0.14998	3.2018	0.017277	0.26249	0.0013658	0.013304
BRD1	23774	6	-0.21532	-5.5092	0.017343	0.26327	3.6047e-08	1.2369e-06
UBE4B	10277	6	0.1498	2.622	0.017376	0.26328	0.0087424	0.054189
ATP23	91419	6	-0.21523	-4.2249	0.017376	0.26328	2.3907e-05	0.00044257
EIF3G	8666	6	-0.21515	-3.5635	0.017387	0.26328	0.000366	0.0046287
TRIM52	84851	6	0.14959	2.5747	0.017497	0.26423	0.010033	0.0604
KCTD4	386618	6	0.14958	3.3079	0.017497	0.26423	0.00093984	0.0098117
MGAT4B	11282	6	0.14956	3.2136	0.017508	0.26423	0.0013109	0.012852
BORCS5	118426	6	-0.21477	-5.0959	0.017508	0.26423	3.4708e-07	1.0003e-05
VCL	7414	6	-0.21466	-5.7536	0.017541	0.26451	8.7356e-09	3.2891e-07
NACA	4666	6	0.14933	2.8654	0.017651	0.26551	0.0041642	0.031453
AFG3L2	10939	6	-0.21442	-4.9314	0.017662	0.26551	8.165e-07	2.152e-05
CS	1431	6	-0.21433	-5.5148	0.017673	0.26551	3.4925e-08	1.2029e-06
HAUS1	115106	6	-0.21424	-3.6836	0.017684	0.26551	0.00022993	0.0031392
DNAJC11	55735	6	-0.21424	-3.4521	0.017695	0.26551	0.00055631	0.0064194
LURAP1L	286343	6	0.14925	2.6136	0.017695	0.26551	0.0089602	0.055125
AHI1	54806	6	0.14919	3.7963	0.017717	0.26562	0.00014684	0.0021581
GPR4	2828	6	0.14915	3.7132	0.017761	0.26606	0.00020465	0.002852
FBXO46	23403	6	0.14905	2.5703	0.017794	0.26634	0.01016	0.061023
GBA	2629	6	-0.21384	-5.4614	0.017871	0.26716	4.7227e-08	1.5759e-06
RASIP1	54922	6	0.14893	3.8435	0.017882	0.26716	0.00012128	0.0018364
MRPS21	54460	3	-0.2138	-3.2526	0.017893	0.26716	0.0011435	0.011547
CNOT11	55571	6	-0.21363	-5.2758	0.017948	0.26776	1.3219e-07	4.0746e-06
MRPS5	64969	6	-0.21344	-4.952	0.018003	0.26836	7.3473e-07	1.9563e-05
SCAF4	57466	6	-0.21311	-5.717	0.018135	0.26961	1.0839e-08	4.0478e-07
SLC11A2	4891	6	-0.21304	-3.8526	0.018146	0.26961	0.00011689	0.0017804
CRNKL1	51340	6	-0.21309	-3.5817	0.018146	0.26961	0.00034143	0.0043635
GPRC6A	222545	6	0.14853	3.4065	0.018146	0.26961	0.00065806	0.0073919
PABPC4	8761	6	-0.21298	-4.771	0.018179	0.26988	1.8331e-06	4.5233e-05
SDE2	163859	6	-0.21291	-3.5319	0.018212	0.27015	0.00041264	0.0050702
ATP8B3	148229	6	0.14831	2.8168	0.018267	0.27074	0.0048499	0.035294
SCO2	9997	6	-0.21257	-5.0693	0.018333	0.2715	3.9927e-07	1.1381e-05
OSCAR	126014	6	0.14815	2.9768	0.018388	0.27164	0.0029129	0.02396
CELA3A	10136	6	0.14814	3.253	0.018399	0.27164	0.001142	0.011547
PSMC3	5702	6	-0.21239	-4.4002	0.01841	0.27164	1.0815e-05	0.00022224
HECTD1	25831	6	-0.21238	-4.0441	0.01841	0.27164	5.2527e-05	0.00088862
CITED2	10370	6	0.14809	3.7626	0.018421	0.27164	0.00016819	0.0024218
HSPB6	126393	6	0.14808	3.8882	0.018432	0.27164	0.00010101	0.0015687
RPS11	6205	6	-0.21225	-1.5493	0.018454	0.27174	0.12131	0.32122
CRYGB	1419	6	-0.21224	-4.3932	0.018476	0.27184	1.1169e-05	0.00022847
PPP1R37	284352	6	0.14776	3.5024	0.018641	0.27393	0.00046115	0.0055283
PNPLA8	50640	6	0.14775	3.4012	0.018652	0.27393	0.00067092	0.0075131
C1orf109	54955	6	-0.21192	-3.0464	0.018663	0.27393	0.0023163	0.020078
TXNDC17	84817	6	0.14749	3.6416	0.01885	0.27621	0.00027093	0.0035886
CAP1	10487	6	-0.2115	-4.1423	0.018861	0.27621	3.4389e-05	0.00061133
RPS9	6203	6	0.14746	1.2639	0.018883	0.27621	0.20627	0.44309
RNF224	643596	6	0.14745	2.7432	0.018883	0.27621	0.0060845	0.041756
VPS45	11311	6	-0.21136	-5.2447	0.018894	0.27621	1.5653e-07	4.7604e-06
AHCY	191	6	-0.21095	-3.7715	0.019103	0.27853	0.0001623	0.0023525
AGBL2	79841	6	-0.211	-3.764	0.019103	0.27853	0.00016724	0.0024119
LCE1D	353134	6	-0.21096	-4.7242	0.019103	0.27853	2.3105e-06	5.6024e-05
CCNB1IP1	57820	6	-0.2109	-4.0192	0.019114	0.27853	5.839e-05	0.00097421
DCAF13	25879	6	0.1471	2.3153	0.01918	0.27898	0.020598	0.10081
CSE1L	1434	6	-0.2107	-3.0593	0.019191	0.27898	0.0022183	0.019526
CARS2	79587	6	-0.21071	-5.3386	0.019191	0.27898	9.3644e-08	2.9721e-06
GRIK5	2901	6	0.14701	4.0035	0.019246	0.27955	6.2402e-05	0.0010307
BICRA	29998	6	0.14698	3.8174	0.019301	0.28006	0.00013487	0.0020121
TARM1	441864	6	0.14692	3.3765	0.019312	0.28006	0.0007342	0.0080776
LIN52	91750	6	0.1468	2.7426	0.019422	0.28143	0.0060963	0.041805
RIOK2	55781	6	0.14679	2.9871	0.019444	0.28153	0.002816	0.023321
HIST3H2BB	128312	6	0.14673	3.2296	0.019488	0.28188	0.0012395	0.012271
SFRP1	6422	6	-0.20995	-4.5334	0.019499	0.28188	5.8038e-06	0.00012766
BRF2	55290	6	-0.20986	-3.7727	0.019586	0.28278	0.00016147	0.0023455
FNDC7	163479	6	-0.20983	-4.4582	0.019597	0.28278	8.2634e-06	0.00017474
VWDE	221806	6	0.1465	3.4438	0.019608	0.28278	0.0005735	0.0065832
GJA5	2702	6	-0.20971	-5.3435	0.019641	0.28278	9.1171e-08	2.9038e-06
MFAP1	4236	6	-0.2097	-2.5792	0.019641	0.28278	0.0099041	0.059799
ABCB4	5244	6	0.14633	3.3375	0.019674	0.28278	0.00084546	0.0090126
CYP4F12	66002	6	0.14635	2.7309	0.019674	0.28278	0.0063155	0.042863
CAPN6	827	6	0.14629	3.1312	0.019685	0.28278	0.0017407	0.016028
NDC1	55706	6	-0.20955	-4.1111	0.019707	0.28281	3.9385e-05	0.0006857
PIP5K1A	8394	6	-0.20954	-4.6923	0.019718	0.28281	2.7014e-06	6.4473e-05
EGFLAM	133584	5	0.1461	2.8113	0.019762	0.28295	0.0049345	0.035767
SH2D4A	63898	6	0.14606	3.7928	0.019784	0.28295	0.00014898	0.0021796
INTS6L	203522	6	0.14605	3.5341	0.019784	0.28295	0.00040915	0.0050343
SNRPD2	6633	6	0.146	1.8587	0.019795	0.28295	0.063063	0.2127
WNT3	7473	6	-0.20929	-4.3863	0.019806	0.28295	1.1528e-05	0.00023451
EFNA1	1942	6	0.14591	2.807	0.019872	0.28337	0.0050008	0.036103
ATP6V1C1	528	6	-0.20901	-4.1706	0.019883	0.28337	3.0386e-05	0.00055039
C7orf34	135927	4	-0.20894	-3.2003	0.019905	0.28337	0.001373	0.013338
POM121	9883	6	0.1458	2.8242	0.019938	0.28337	0.0047392	0.034837
SLC4A4	8671	6	-0.20882	-4.5447	0.019949	0.28337	5.5006e-06	0.0001217
FCHSD2	9873	6	0.14578	3.5493	0.019949	0.28337	0.00038629	0.0048421
PEX6	5190	6	0.14574	3.7061	0.01996	0.28337	0.00021045	0.002914
SAMD9L	219285	6	0.14573	3.6986	0.01996	0.28337	0.00021678	0.0029866
CSAD	51380	6	0.14563	3.8601	0.019993	0.28342	0.00011334	0.001735
RCOR1	23186	6	0.14562	3.6643	0.020004	0.28342	0.00024798	0.0033381
DNAJA3	9093	6	0.14559	2.3569	0.020015	0.28342	0.01843	0.093465
COQ4	51117	6	-0.2086	-4.4031	0.020026	0.28342	1.067e-05	0.00021975
MTG1	92170	6	-0.20837	-4.8359	0.020081	0.2836	1.3254e-06	3.3618e-05
SLC27A1	376497	6	0.14551	3.4548	0.020114	0.2836	0.00055066	0.0063638
DNAJC24	120526	6	-0.20827	-5.0687	0.020125	0.2836	4.0055e-07	1.14e-05
UQCRC2	7385	6	-0.20817	-4.0412	0.020158	0.2836	5.3178e-05	0.0008976
B4GALNT3	283358	6	0.14547	3.1507	0.020158	0.2836	0.001629	0.01527
IGSF1	3547	6	0.14539	3.1817	0.02018	0.2836	0.001464	0.014058
PCP4	5121	6	0.14533	3.7308	0.020191	0.2836	0.00019087	0.0027034
TULP1	7287	6	-0.20798	-2.9758	0.020224	0.2836	0.0029221	0.024002
SPINK5	11005	6	0.14529	3.2008	0.020224	0.2836	0.0013704	0.013321
SLC2A11	66035	6	-0.20795	-4.3855	0.020235	0.2836	1.1572e-05	0.00023513
PENK	5179	6	-0.2079	-4.7351	0.020246	0.2836	2.1894e-06	5.3372e-05
PNO1	56902	6	-0.20792	-3.0165	0.020246	0.2836	0.0025573	0.021621
MYCBP2	23077	6	0.1452	2.4521	0.020257	0.2836	0.014201	0.07779
TRIM16L	147166	6	0.14523	3.1228	0.020257	0.2836	0.0017917	0.016432
WSB1	26118	6	0.14516	2.7884	0.020279	0.28369	0.0052962	0.037787
B4GALNT2	124872	6	0.14513	2.9534	0.020301	0.28372	0.0031431	0.025349
PTAR1	375743	6	-0.20775	-3.9771	0.020312	0.28372	6.9759e-05	0.0011357
ENTPD7	57089	6	-0.20755	-4.2605	0.0204	0.28473	2.0396e-05	0.00038637
CTBP1	1487	6	-0.20748	-5.33	0.020422	0.28482	9.822e-08	3.1011e-06
METAP1	23173	6	-0.20731	-5.1684	0.020455	0.28506	2.3613e-07	6.9938e-06
USP29	57663	6	-0.20726	-3.7225	0.020477	0.28515	0.00019726	0.0027701
ECT2	1894	6	0.14489	2.7139	0.020543	0.28585	0.0066495	0.044656
SLC25A46	91137	6	0.14466	3.2353	0.020653	0.28716	0.0012152	0.012083
ZNF548	147694	6	0.14454	3.3496	0.020796	0.28892	0.00080918	0.0087283
TIMM23	100287932	6	-0.2064	-3.6051	0.020862	0.28955	0.00031205	0.0040622
OST4	100128731	3	0.1445	2.0635	0.020873	0.28955	0.039063	0.15521
AGMO	392636	6	0.14443	3.0336	0.020917	0.28987	0.0024164	0.020758
SERPINI1	5274	6	0.14441	2.78	0.020928	0.28987	0.0054359	0.038526
FURIN	5045	6	-0.20602	-4.7361	0.020994	0.29051	2.1789e-06	5.3189e-05
RNASEH1	246243	6	-0.20594	-3.4615	0.021027	0.29051	0.00053722	0.0062668
IL3	3562	6	0.14427	3.5089	0.021038	0.29051	0.00044992	0.0054361
ASB10	136371	6	0.14428	3.1145	0.021038	0.29051	0.0018423	0.016803
C14orf28	122525	6	0.14415	3.7712	0.021104	0.2912	0.00016249	0.0023525
PHF24	23349	6	0.14412	3.3862	0.021148	0.29158	0.00070861	0.0078482
SEPHS2	22928	6	-0.20576	-4.4131	0.02117	0.29167	1.019e-05	0.00021154
RPL31	6160	6	-0.20566	-3.2909	0.021203	0.2919	0.00099874	0.010349
NUTM1	256646	6	0.14401	3.5821	0.021236	0.29213	0.00034088	0.0043595
STC2	8614	6	-0.2053	-4.2166	0.021324	0.29312	2.4799e-05	0.00045693
NDUFB4	4710	6	-0.2052	-5.2514	0.021368	0.29328	1.5095e-07	4.6059e-06
LSM12	124801	6	-0.20524	-4.8941	0.021368	0.29328	9.8754e-07	2.5693e-05
SPINK4	27290	4	0.14372	2.5001	0.021445	0.29412	0.012416	0.070407
PRICKLE4	29964	6	-0.20496	-4.1693	0.0215	0.29436	3.0556e-05	0.00055182
SLC30A10	55532	6	0.14362	2.9749	0.0215	0.29436	0.0029307	0.024052
MRM2	29960	6	-0.20494	-5.1034	0.021511	0.29436	3.3353e-07	9.628e-06
HEPHL1	341208	6	-0.20478	-4.6497	0.021566	0.29489	3.3239e-06	7.7899e-05
KANSL3	55683	6	-0.20459	-4.3672	0.021632	0.29557	1.2586e-05	0.00025375
CRLF2	64109	6	0.14341	2.9628	0.021654	0.29565	0.0030486	0.024751
NLRC5	84166	6	0.14334	3.1799	0.021698	0.29573	0.0014732	0.014109
FDX1	2230	6	-0.20443	-5.123	0.021709	0.29573	3.0066e-07	8.7345e-06
COPS2	9318	6	-0.20443	-3.2273	0.021709	0.29573	0.0012498	0.012359
EFR3B	22979	6	0.1433	3.7426	0.021742	0.29596	0.0001821	0.0025954
AURKAIP1	54998	6	-0.20431	-5.354	0.021764	0.29604	8.604e-08	2.7451e-06
FAHD1	81889	6	-0.20405	-4.5225	0.021852	0.29701	6.1109e-06	0.00013373
IREB2	3658	6	-0.20399	-4.7151	0.021874	0.29709	2.4165e-06	5.8361e-05
WDR3	10885	6	0.14314	2.8451	0.021929	0.29732	0.0044397	0.032969
SAE1	10055	6	-0.2039	-4.111	0.02194	0.29732	3.9401e-05	0.0006857
BMP10	27302	6	0.14313	3.1073	0.02194	0.29732	0.0018879	0.017115
EMILIN1	11117	6	0.14311	3.0225	0.021962	0.29739	0.0025066	0.021252
CEACAM21	90273	6	0.14305	3.712	0.021984	0.29747	0.00020564	0.0028636
MED7	9443	6	0.14301	2.5513	0.022006	0.29755	0.010733	0.063437
DUX4	100288687	6	-0.20371	-1.352	0.022061	0.29807	0.17636	0.40334
RRP15	51018	6	0.14294	3.3906	0.022105	0.29844	0.00069736	0.0077519
WNT9B	7484	6	0.14281	2.924	0.022204	0.29955	0.003456	0.027297
MFAP3	4238	6	-0.2031	-5.6096	0.022259	0.29985	2.0275e-08	7.2582e-07
AARS	16	6	-0.20306	-2.9933	0.022281	0.29985	0.0027602	0.022994
AGRN	375790	6	-0.20297	-4.2883	0.022292	0.29985	1.8002e-05	0.00034681
TTLL6	284076	6	-0.20294	-4.5358	0.022303	0.29985	5.7391e-06	0.00012666
USP8	9101	6	-0.20291	-2.5157	0.022314	0.29985	0.011878	0.068157
ABHD10	55347	6	0.14263	3.1218	0.022325	0.29985	0.0017974	0.016476
RNF165	494470	6	0.14255	3.0517	0.022358	0.3	0.0022757	0.019831
CES3	23491	6	-0.20283	-4.5471	0.022369	0.3	5.439e-06	0.00012063
ACSM1	116285	6	-0.20271	-4.6275	0.022413	0.30037	3.7013e-06	8.5476e-05
NDUFA13	51079	6	-0.20255	-5.3068	0.022468	0.30088	1.1154e-07	3.4733e-06
MFSD2B	388931	6	0.14242	2.5879	0.02249	0.30096	0.0096575	0.058563
KIF4A	24137	6	-0.20239	-2.9771	0.022523	0.3011	0.0029098	0.02396
GART	2618	6	-0.20232	-3.0549	0.022534	0.3011	0.0022512	0.019673
PPP4R1	9989	6	-0.20217	-5.6413	0.022578	0.30147	1.6881e-08	6.1033e-07
OLFML2A	169611	6	0.14227	2.84	0.022655	0.3022	0.0045118	0.033422
TMEM254	80195	3	-0.20203	-3.4146	0.022666	0.3022	0.00063878	0.0072199
FUT5	2527	6	0.14215	2.4727	0.022765	0.30322	0.013409	0.074695
PTBP1	5725	6	0.14209	3.2522	0.022798	0.30322	0.0011453	0.011553
TRPM5	29850	6	-0.20177	-3.9547	0.022798	0.30322	7.6623e-05	0.0012343
ANKHD1	54882	6	-0.20173	-4.6135	0.022809	0.30322	3.9591e-06	9.0339e-05
TSEN15	116461	6	-0.20164	-4.7797	0.022853	0.30358	1.7554e-06	4.3376e-05
ASH1L	55870	6	-0.20156	-5.0354	0.022897	0.30394	4.7687e-07	1.3363e-05
RAPSN	5913	6	0.14189	2.31	0.022919	0.30401	0.020886	0.10159
PLA1A	51365	6	0.14184	3.1125	0.022941	0.30408	0.001855	0.016868
C2orf49	79074	6	-0.20136	-4.9578	0.022985	0.30429	7.128e-07	1.9063e-05
NMB	4828	6	-0.20132	-3.6352	0.022996	0.30429	0.00027774	0.0036681
ABHD16B	140701	6	0.14175	3.1391	0.023007	0.30429	0.0016946	0.01566
NOVA2	4858	6	0.14168	3.4952	0.023117	0.30552	0.00047363	0.0056407
TRPC4AP	26133	6	0.14162	3.0906	0.023172	0.30581	0.0019975	0.017913
ONECUT3	390874	6	0.14162	3.7535	0.023172	0.30581	0.0001744	0.0025013
MRPS2	51116	6	-0.20093	-4.9878	0.023205	0.30602	6.1084e-07	1.658e-05
NDUFB3	4709	6	-0.20088	-5.4037	0.023238	0.30623	6.5285e-08	2.1316e-06
PGP	283871	6	-0.20069	-5.4434	0.023326	0.30698	5.2286e-08	1.7352e-06
LARS	51520	6	0.1414	2.903	0.023348	0.30698	0.0036958	0.028686
FBXO33	254170	6	0.14135	2.5853	0.02337	0.30698	0.0097298	0.058884
TSPAN11	441631	6	0.14135	3.4307	0.02337	0.30698	0.00060212	0.0068696
TMEM86B	255043	6	0.14121	3.784	0.023414	0.30698	0.00015431	0.0022504
SNCG	6623	6	0.14117	2.8738	0.023425	0.30698	0.0040554	0.030801
SPSB2	84727	6	0.14115	2.4005	0.023436	0.30698	0.016371	0.085702
AHCTF1	25909	6	-0.20049	-4.1347	0.023447	0.30698	3.5548e-05	0.00062887
KRTCAP2	200185	6	-0.2005	-4.3898	0.023447	0.30698	1.1343e-05	0.00023152
CUL3	8452	6	0.14098	1.8409	0.023524	0.3071	0.065631	0.21852
ATP6V0D1	9114	6	-0.20034	-3.5871	0.023524	0.3071	0.00033442	0.0043011
MUC12	10071	6	0.14097	3.4277	0.023524	0.3071	0.00060872	0.0069406
TRIM65	201292	6	-0.20034	-4.2923	0.023524	0.3071	1.768e-05	0.00034169
MRPL12	6182	6	-0.20029	-4.745	0.023557	0.3071	2.0846e-06	5.1092e-05
UNC45A	55898	6	-0.20028	-4.475	0.023557	0.3071	7.6425e-06	0.00016313
MECR	51102	6	-0.20018	-3.937	0.023612	0.30722	8.249e-05	0.0013171
OTUD7B	56957	6	-0.20018	-3.5056	0.023612	0.30722	0.00045554	0.0054792
HIST1H2BN	8341	6	0.14091	1.9587	0.023634	0.30722	0.050149	0.18339
GVQW2	100507462	3	-0.20013	-0.67919	0.023634	0.30722	0.49701	0.72172
CAPRIN2	65981	6	0.14086	3.1711	0.023678	0.30757	0.0015185	0.014474
RAB11FIP1	80223	6	-0.19996	-5.0777	0.023744	0.30813	3.8207e-07	1.0925e-05
ATP2B1	490	6	-0.19988	-4.1948	0.023755	0.30813	2.7308e-05	0.00049862
MRPS12	6183	6	-0.19977	-4.8523	0.023799	0.30848	1.2203e-06	3.1038e-05
PSG3	5671	6	0.1407	2.4126	0.023821	0.30855	0.015841	0.083841
MRPS15	64960	6	-0.19966	-5.2788	0.023854	0.30875	1.3004e-07	4.015e-06
ANKRD11	29123	6	-0.19956	-4.9111	0.023909	0.30925	9.0568e-07	2.3665e-05
CAPN5	726	6	0.14052	2.8914	0.024007	0.31031	0.0038358	0.029421
IK	3550	6	-0.19931	-2.965	0.024073	0.31094	0.0030272	0.024588
CTCF	10664	6	-0.19921	-4.6151	0.024128	0.31143	3.9289e-06	8.9763e-05
GTF2E1	2960	6	0.14037	1.8523	0.024172	0.31177	0.063988	0.21486
HPS1	3257	6	0.14035	3.5006	0.024205	0.31198	0.00046418	0.0055574
EIF3I	8668	6	-0.19895	-1.9671	0.02426	0.31202	0.049173	0.18147
TTLL5	23093	6	-0.19902	-3.8766	0.02426	0.31202	0.00010592	0.0016352
KIAA1147	57189	6	0.1403	3.7216	0.02426	0.31202	0.00019794	0.0027754
GNG5	2787	4	-0.19884	-3.3648	0.024326	0.31257	0.00076602	0.0083719
MFSD6L	162387	6	-0.1988	-4.2412	0.024337	0.31257	2.2238e-05	0.00041521
P2RY2	5029	6	-0.19874	-5.69	0.024392	0.31298	1.2704e-08	4.6769e-07
TM2D3	80213	6	0.14016	3.4737	0.024403	0.31298	0.00051334	0.0060307
ALDH1A3	220	6	0.1401	3.7615	0.024436	0.31318	0.00016888	0.0024298
BRINP3	339479	6	0.14004	3.2173	0.024524	0.31408	0.0012939	0.012725
RNF39	80352	6	0.14	2.9384	0.024557	0.31419	0.0032994	0.02634
ATXN7L3	56970	6	-0.19837	-5.3816	0.024568	0.31419	7.3836e-08	2.3808e-06
HGFAC	3083	6	-0.19834	-3.8194	0.024601	0.31419	0.00013376	0.0020021
AAAS	8086	6	-0.19824	-4.2318	0.024601	0.31419	2.3184e-05	0.00043068
FLI1	2313	6	-0.19803	-4.806	0.024667	0.31481	1.5398e-06	3.8306e-05
NELFB	25920	6	-0.19789	-3.5409	0.024711	0.31513	0.00039878	0.0049403
OGT	8473	6	-0.19786	-5.0165	0.024733	0.31513	5.2635e-07	1.4576e-05
SLFN13	146857	6	0.13979	3.6258	0.024744	0.31513	0.00028802	0.0037846
SOST	50964	6	0.13967	2.9703	0.024799	0.31561	0.0029754	0.024287
NDUFAF6	137682	6	-0.19758	-5.0164	0.024854	0.31608	5.2657e-07	1.4576e-05
GFM2	84340	6	-0.19729	-5.1987	0.024953	0.31712	2.0071e-07	6.0133e-06
ZNF850	342892	6	0.13939	3.709	0.025052	0.31816	0.00020809	0.0028928
GTF3C4	9329	6	-0.1968	-4.8769	0.025217	0.31936	1.0777e-06	2.7761e-05
ZBTB39	9880	6	0.13921	3.6912	0.025217	0.31936	0.00022323	0.0030592
YRDC	79693	6	-0.19681	-2.2493	0.025217	0.31936	0.024496	0.11362
DEFB112	245915	6	0.13923	2.8547	0.025217	0.31936	0.0043071	0.032261
SFRP2	6423	6	0.13919	3.1456	0.02525	0.31955	0.0016576	0.015435
GNAI2	2771	6	-0.19669	-5.154	0.025294	0.31978	2.5497e-07	7.5032e-06
ASGR1	432	6	-0.19665	-4.3091	0.025316	0.31978	1.6393e-05	0.00032023
USE1	55850	6	-0.1966	-4.8361	0.025338	0.31978	1.3244e-06	3.3618e-05
NOL10	79954	6	-0.19661	-2.6249	0.025338	0.31978	0.0086675	0.05389
PIEZO1	9780	6	-0.19658	-4.0743	0.025371	0.31997	4.6157e-05	0.00079189
NUP214	8021	6	0.13903	2.3355	0.025393	0.32003	0.019517	0.097006
OTUB1	55611	6	0.13893	2.8946	0.025459	0.32036	0.0037958	0.029189
SLC25A1	6576	6	-0.19643	-3.2207	0.025481	0.32036	0.0012786	0.012589
SLA	6503	6	-0.19641	-3.9689	0.025503	0.32036	7.2217e-05	0.0011716
TTLL7	79739	6	-0.19639	-4.5638	0.025514	0.32036	5.0235e-06	0.00011223
TMEM89	440955	6	0.13888	3.3851	0.025514	0.32036	0.00071159	0.0078765
IPPK	64768	6	-0.19638	-4.188	0.025525	0.32036	2.8137e-05	0.0005117
CHD1	1105	6	-0.19628	-5.4742	0.025558	0.32055	4.3953e-08	1.4775e-06
SAP130	79595	6	-0.19624	-5.1922	0.025602	0.3208	2.0784e-07	6.2066e-06
CENPM	79019	6	0.13874	3.0241	0.025613	0.3208	0.0024934	0.021179
CCIN	881	6	0.13862	2.956	0.025701	0.32168	0.0031163	0.025166
DENR	8562	6	-0.19608	-4.6494	0.025723	0.32173	3.3285e-06	7.7904e-05
GPS1	2873	6	-0.19593	-2.4657	0.025767	0.32206	0.013676	0.075635
UBXN6	80700	6	-0.19587	-3.9605	0.025789	0.32212	7.48e-05	0.001207
CHD2	1106	6	-0.19575	-5.5021	0.025888	0.32313	3.7527e-08	1.2828e-06
DOK5	55816	6	0.1384	3.6671	0.02591	0.32318	0.0002453	0.0033119
SVIP	258010	3	0.13836	2.6271	0.025954	0.32334	0.0086122	0.053582
GP2	2813	6	0.13832	2.934	0.025976	0.32334	0.0033458	0.026641
DUXA	503835	6	0.13831	3.5528	0.025976	0.32334	0.00038115	0.0047937
ARHGAP1	392	6	-0.19562	-4.2219	0.025998	0.32339	2.4223e-05	0.00044769
PAQR9	344838	6	0.13824	3.513	0.026031	0.32358	0.00044313	0.0053725
CASP14	23581	6	0.13811	2.7979	0.02613	0.32459	0.0051443	0.036879
KAT2A	2648	6	-0.1952	-5.6569	0.026218	0.32546	1.5411e-08	5.6053e-07
IFNA17	3451	5	0.13794	2.5642	0.026361	0.32701	0.010342	0.061849
LGALS14	56891	6	0.13789	3.617	0.026394	0.3272	0.00029803	0.0039018
IL9	3578	6	0.13782	2.6686	0.026438	0.32721	0.0076167	0.049329
HOOK2	29911	6	0.13778	3.4919	0.026449	0.32721	0.00047954	0.0056925
PKNOX2	63876	6	0.13778	3.5854	0.026449	0.32721	0.00033655	0.0043193
TIFA	92610	5	-0.19482	-4.6558	0.026515	0.3278	3.2265e-06	7.5787e-05
MUC1	4582	6	-0.19473	-3.9515	0.026592	0.32831	7.7678e-05	0.001249
SENP8	123228	6	0.13758	3.6361	0.026592	0.32831	0.00027676	0.0036578
IL15	3600	5	0.13754	2.5223	0.026636	0.32854	0.011659	0.067354
DYNC1H1	1778	6	-0.19465	-3.2568	0.026647	0.32854	0.0011268	0.011447
CHMP5	51510	6	-0.19459	-5.4797	0.02668	0.32873	4.2595e-08	1.4372e-06
NDUFB9	4715	6	-0.19456	-4.9632	0.026702	0.32877	6.9354e-07	1.8603e-05
FNTB	2342	6	-0.19445	-4.7041	0.026779	0.32897	2.5502e-06	6.1345e-05
RPS24	6229	6	-0.19439	-3.4507	0.02679	0.32897	0.00055911	0.0064435
ZFAND5	7763	6	0.13736	2.7322	0.02679	0.32897	0.0062913	0.042739
RPP30	10556	6	-0.1944	-3.0424	0.02679	0.32897	0.0023472	0.020298
EIF3A	8661	6	-0.19422	-2.2817	0.026889	0.32974	0.022505	0.10703
SMPDL3B	27293	6	-0.1942	-3.8981	0.026889	0.32974	9.6932e-05	0.0015131
MRM3	55178	6	-0.19409	-4.1593	0.026999	0.33086	3.1921e-05	0.00057306
ALG6	29929	6	-0.1939	-5.0073	0.027109	0.33136	5.5213e-07	1.5214e-05
SUGCT	79783	6	0.13693	3.0859	0.027109	0.33136	0.0020296	0.018111
CCNG1	900	6	0.13692	2.9912	0.02712	0.33136	0.0027791	0.023088
LRRC8E	80131	6	0.13691	2.5244	0.027131	0.33136	0.011588	0.067029
TMEM110	375346	4	0.13691	2.0739	0.027131	0.33136	0.038087	0.1526
NSRP1	84081	6	-0.19377	-4.146	0.027186	0.33172	3.3832e-05	0.00060261
SLC14A1	6563	6	0.13686	2.6807	0.027197	0.33172	0.0073462	0.047988
CHMP2A	27243	6	-0.19366	-4.0521	0.027263	0.33213	5.0757e-05	0.00086349
CX3CL1	6376	6	0.13681	3.1003	0.027285	0.33213	0.0019335	0.017468
SLC25A25	114789	6	0.13679	3.589	0.027285	0.33213	0.00033193	0.0042732
MOB1A	55233	6	0.13675	3.5614	0.027362	0.33284	0.00036888	0.0046619
FAM24A	118670	4	0.13674	2.4132	0.027384	0.33289	0.015812	0.083764
GATB	5188	6	-0.19336	-4.0099	0.02745	0.33338	6.0746e-05	0.001008
CTCFL	140690	6	0.13667	3.6168	0.027472	0.33338	0.00029823	0.0039018
SLC25A39	51629	6	0.13662	3.5258	0.027516	0.33338	0.00042222	0.0051603
CNGB3	54714	6	0.13657	3.1457	0.027516	0.33338	0.0016569	0.015435
EVPLL	645027	6	0.13662	3.3744	0.027516	0.33338	0.00073974	0.0081237
CASQ1	844	6	-0.19321	-4.8097	0.02756	0.33369	1.5116e-06	3.7709e-05
ANKFN1	162282	6	0.13646	3.3098	0.027604	0.334	0.00093361	0.0097635
SUPT5H	6829	6	0.13641	3.153	0.027637	0.33418	0.0016158	0.015178
SMC5	23137	6	-0.19302	-4.1197	0.027659	0.33422	3.7939e-05	0.00066343
SCAMP2	10066	6	0.13626	3.5799	0.027725	0.33479	0.00034374	0.0043868
IFNK	56832	6	0.1362	2.8872	0.027769	0.33501	0.0038864	0.029759
SMC6	79677	6	-0.19282	-4.0928	0.02778	0.33501	4.2621e-05	0.00073749
ARL6IP5	10550	6	0.13607	2.7816	0.027824	0.33532	0.00541	0.038387
TRIM62	55223	6	-0.19264	-3.9304	0.027923	0.33629	8.4806e-05	0.001347
FAM35A	54537	6	0.13597	3.2478	0.027967	0.33638	0.0011631	0.011694
FBXL22	283807	6	0.13597	3.0583	0.027967	0.33638	0.0022258	0.019565
TSPAN4	7106	6	-0.19231	-5.0206	0.028044	0.33672	5.1502e-07	1.4331e-05
TUBB3	10381	6	-0.1923	-4.6374	0.028044	0.33672	3.5275e-06	8.193e-05
SEPT14	346288	6	0.13586	3.602	0.028066	0.33672	0.00031577	0.0041078
SHC1	6464	6	0.13585	2.4307	0.028088	0.33672	0.01507	0.080798
ANGPTL6	83854	6	0.13584	2.9674	0.028088	0.33672	0.0030035	0.024472
FAAP24	91442	6	0.13566	3.4983	0.028263	0.33858	0.00046832	0.0055921
C1QTNF6	114904	6	0.13561	2.1132	0.02834	0.33858	0.034586	0.14347
COQ2	27235	6	-0.19165	-3.5601	0.028351	0.33858	0.00037075	0.0046823
ANXA2	302	6	0.13556	2.8267	0.028362	0.33858	0.004703	0.034655
G6PD	2539	6	0.13556	3.7329	0.028362	0.33858	0.00018928	0.0026851
ZNF222	7673	6	0.13556	3.0686	0.028362	0.33858	0.0021509	0.019007
RARRES3	5920	6	-0.19162	-3.997	0.028373	0.33858	6.4164e-05	0.001057
TSPYL1	7259	6	0.13551	3.5359	0.028406	0.33875	0.00040632	0.0050064
WDR70	55100	6	0.13547	1.6111	0.02845	0.33897	0.10716	0.29697
PPIAL4D	645142	3	-0.19146	-1.8147	0.028461	0.33897	0.069568	0.22655
MARCH6	10299	6	-0.1914	-2.8403	0.028494	0.33914	0.0045076	0.033405
ERVV-1	147664	6	0.13541	3.168	0.028538	0.33944	0.0015347	0.014551
ELMO2	63916	6	-0.19128	-4.5597	0.02856	0.33948	5.1232e-06	0.00011418
NPHP1	4867	6	-0.19119	-3.4368	0.028648	0.34007	0.00058865	0.0067286
ALKBH8	91801	6	-0.19112	-5.4649	0.028648	0.34007	4.6312e-08	1.5482e-06
NGLY1	55768	6	-0.19109	-4.3098	0.02867	0.34007	1.6338e-05	0.0003195
CLNS1A	1207	6	-0.19105	-2.125	0.028692	0.34007	0.033587	0.14098
TRAFD1	10906	6	-0.19099	-4.3206	0.028703	0.34007	1.5562e-05	0.00030796
ZBTB7C	201501	6	0.13511	3.329	0.028835	0.341	0.00087158	0.0092305
SLC52A1	55065	6	-0.19079	-3.9196	0.028846	0.341	8.8695e-05	0.0013968
CLCF1	23529	6	0.13507	2.9768	0.028857	0.341	0.0029123	0.02396
AKR1E2	83592	6	0.13508	2.902	0.028857	0.341	0.0037079	0.028731
FAM172A	83989	6	0.13479	3.1139	0.029077	0.34338	0.0018465	0.016824
FAM129A	116496	6	0.13477	3.6707	0.02911	0.34345	0.00024191	0.0032728
MRPL36	64979	6	-0.19048	-4.4042	0.029121	0.34345	1.0617e-05	0.00021932
RSPH9	221421	6	0.13465	3.3425	0.029253	0.34439	0.00083037	0.0088882
RAB11FIP3	9727	6	0.13463	2.9165	0.029264	0.34439	0.0035393	0.02772
FBXO4	26272	6	0.13463	2.6808	0.029264	0.34439	0.0073442	0.047988
NACA2	342538	6	0.13462	2.3652	0.029286	0.34439	0.018021	0.091879
SEC62	7095	6	-0.19014	-4.6252	0.029319	0.34439	3.7423e-06	8.6149e-05
VWC2L	402117	6	-0.19014	-4.2426	0.029319	0.34439	2.209e-05	0.00041288
PITRM1	10531	6	-0.19009	-4.4892	0.029352	0.34439	7.1502e-06	0.0001537
COX20	116228	6	-0.19009	-4.2899	0.029352	0.34439	1.7872e-05	0.00034488
TYW3	127253	6	0.13447	2.718	0.02944	0.3452	0.0065673	0.044234
ZNF225	7768	6	0.13443	2.9592	0.029462	0.34523	0.0030847	0.024966
FGF10	2255	6	0.1344	2.5773	0.029495	0.3454	0.0099566	0.060077
SMUG1	23583	6	0.13437	3.0262	0.029561	0.34595	0.0024761	0.021082
TGFBI	7045	6	0.13429	2.9896	0.029671	0.34692	0.0027936	0.023188
PPP1R18	170954	6	0.13426	2.9162	0.029682	0.34692	0.0035434	0.027737
ABCA10	10349	6	0.13418	2.6344	0.029715	0.34708	0.0084282	0.052892
STK10	6793	6	0.13414	3.727	0.02977	0.3475	0.00019378	0.0027382
ICAM4	3386	6	-0.18935	-2.8127	0.029891	0.34869	0.004913	0.035654
ZMYND8	23613	6	0.13402	3.6273	0.029913	0.34872	0.00028641	0.0037762
BCL2A1	597	6	-0.18922	-3.8593	0.030012	0.34965	0.00011371	0.0017378
RNF4	6047	6	0.13389	2.243	0.030089	0.35022	0.024897	0.1148
PLEKHA2	59339	6	0.13387	3.5697	0.0301	0.35022	0.00035742	0.0045424
POLR3K	51728	6	-0.18881	-4.0413	0.030188	0.35102	5.3147e-05	0.0008976
RALY	22913	6	-0.18866	-4.668	0.030276	0.35182	3.0411e-06	7.1731e-05
RABGGTA	5875	6	-0.18862	-4.265	0.030331	0.35217	1.9989e-05	0.00037905
PCDHGA9	56107	6	-0.18856	-4.4745	0.030364	0.35217	7.6584e-06	0.00016328
TRIM64B	642446	6	-0.18857	-3.8802	0.030364	0.35217	0.00010436	0.0016138
HSD3B2	3284	6	-0.18841	-4.465	0.030441	0.35284	8.0056e-06	0.00016968
SHC2	25759	6	0.13356	3.3086	0.030474	0.35299	0.0009375	0.0097929
POLR1D	51082	6	0.13353	3.3961	0.030507	0.35315	0.00068363	0.0076133
DCLRE1B	64858	6	0.13346	1.9514	0.030595	0.35388	0.051009	0.18557
TYW1	55253	6	0.13343	2.7092	0.030617	0.35388	0.0067444	0.04511
HSPA4	3308	6	0.13339	3.5985	0.030628	0.35388	0.00032001	0.0041503
MINDY1	55793	6	0.13335	2.4328	0.030672	0.35393	0.014981	0.080486
STEAP1B	256227	6	0.13335	2.0613	0.030672	0.35393	0.039277	0.15579
NDUFS3	4722	6	-0.18783	-4.4531	0.030738	0.35433	8.4654e-06	0.00017839
FAM60A	58516	6	-0.18782	-3.7962	0.030749	0.35433	0.00014691	0.0021581
BIRC6	57448	6	0.13324	2.1175	0.030793	0.35433	0.034217	0.14251
GLT1D1	144423	6	0.13325	3.0885	0.030793	0.35433	0.002012	0.018007
SLC44A4	80736	6	-0.18768	-3.4508	0.030804	0.35433	0.00055887	0.0064435
PTPN6	5777	6	-0.18756	-4.7329	0.030848	0.35439	2.2131e-06	5.3807e-05
COMMD7	149951	6	-0.18756	-4.4482	0.030848	0.35439	8.6595e-06	0.00018185
LAMTOR2	28956	6	-0.18747	-4.4037	0.030903	0.3548	1.064e-05	0.0002194
MRVI1	10335	6	-0.18742	-4.7362	0.030936	0.35495	2.1776e-06	5.3189e-05
COX6B2	125965	6	0.13302	3.1357	0.030991	0.35536	0.0017143	0.015818
DAGLB	221955	6	0.13301	2.8191	0.031013	0.35539	0.0048163	0.03515
C15orf61	145853	6	-0.18727	-4.1136	0.031046	0.35554	3.8955e-05	0.00067922
U2SURP	23350	6	-0.18718	-4.3242	0.031079	0.3556	1.5309e-05	0.00030361
NUP85	79902	6	-0.18714	-2.9518	0.03109	0.3556	0.0031588	0.025441
CELF1	10658	6	-0.18705	-5.1121	0.031156	0.3559	3.1863e-07	9.227e-06
FBXW12	285231	6	-0.18702	-4.0456	0.031156	0.3559	5.2187e-05	0.00088369
MTG2	26164	6	-0.18682	-4.6778	0.031277	0.35696	2.8994e-06	6.8658e-05
NDNF	79625	6	0.13278	2.822	0.031288	0.35696	0.004773	0.034991
NDRG3	57446	6	0.13273	3.4094	0.031332	0.35714	0.0006511	0.0073319
MAK16	84549	6	0.1327	2.0205	0.031343	0.35714	0.043332	0.16615
CCL14	6358	6	0.13261	2.314	0.031453	0.35795	0.020668	0.10107
SSH1	54434	6	0.13259	3.6565	0.031453	0.35795	0.00025571	0.0034244
CHTOP	26097	6	-0.18634	-4.6304	0.031574	0.359	3.6492e-06	8.4541e-05
TNFSF14	8740	6	0.13251	2.6214	0.031585	0.359	0.0087576	0.054227
DAB2IP	153090	6	0.13243	3.3796	0.031651	0.35953	0.00072594	0.008006
COMMD8	54951	5	-0.18622	-4.3823	0.031673	0.35955	1.1744e-05	0.00023784
FGF18	8817	6	-0.18615	-3.6452	0.031706	0.3597	0.00026716	0.0035542
XRN2	22803	6	0.13226	2.0318	0.031816	0.35983	0.042171	0.16361
ZNF143	7702	6	-0.18587	-4.7135	0.031827	0.35983	2.4345e-06	5.8641e-05
DEPDC5	9681	6	-0.18588	-4.6439	0.031827	0.35983	3.4193e-06	7.9722e-05
PRSS27	83886	6	-0.18587	-4.015	0.031827	0.35983	5.9443e-05	0.00098995
AQR	9716	6	-0.18582	-2.86	0.031849	0.35983	0.0042363	0.031899
CCDC93	54520	6	-0.18584	-4.9293	0.031849	0.35983	8.2534e-07	2.169e-05
JAGN1	84522	6	-0.18577	-4.7479	0.031893	0.35983	2.0553e-06	5.0442e-05
GMEB2	26205	6	-0.18576	-4.7421	0.031904	0.35983	2.1149e-06	5.1765e-05
NECAB2	54550	6	0.13219	3.4593	0.031904	0.35983	0.00054152	0.0062927
ERICH4	100170765	6	0.13216	2.9931	0.031926	0.35983	0.0027618	0.022997
KIR2DL3	3804	6	0.1321	3.209	0.032003	0.35983	0.0013319	0.013022
GBGT1	26301	6	0.13211	2.7047	0.032003	0.35983	0.0068357	0.045587
FAM83F	113828	6	0.13209	3.4548	0.032003	0.35983	0.00055079	0.0063638
FSHB	2488	6	0.13206	3.0485	0.032014	0.35983	0.0022998	0.019973
ADPRM	56985	6	0.13206	3.0511	0.032014	0.35983	0.0022798	0.019856
APOBEC3A	200315	6	0.13203	2.664	0.032047	0.35998	0.0077219	0.049745
NDUFV2	4729	6	-0.1855	-4.6484	0.032102	0.36037	3.3446e-06	7.8181e-05
HIST1H4D	8360	6	0.1319	3.4	0.032179	0.36079	0.00067379	0.007526
WDR18	57418	6	-0.18542	-2.5095	0.032179	0.36079	0.012091	0.069017
RSBN1	54665	6	0.13189	3.1034	0.032201	0.36081	0.0019128	0.017298
NAPEPLD	222236	6	0.13179	2.881	0.032289	0.36158	0.0039645	0.03023
PRELID1	27166	6	-0.18497	-2.0131	0.032476	0.36335	0.044102	0.16842
LGI1	9211	6	0.13165	2.9218	0.032487	0.36335	0.0034805	0.027368
UBIAD1	29914	6	-0.18473	-3.6427	0.032608	0.36447	0.0002698	0.0035762
ECM1	1893	6	-0.18466	-3.5659	0.03264	0.36456	0.00036254	0.0045946
CEBPG	1054	6	0.13143	2.8027	0.032662	0.36456	0.0050671	0.036524
ZIC2	7546	6	-0.18458	-5.0127	0.032684	0.36456	5.3661e-07	1.4831e-05
ANKRD9	122416	6	0.1314	2.6628	0.032695	0.36456	0.00775	0.049838
VPS50	55610	6	0.13135	3.3435	0.032761	0.36507	0.00082721	0.0088762
SRRT	51593	6	-0.18439	-4.3695	0.032794	0.36516	1.2452e-05	0.00025133
EXOSC10	5394	6	0.13131	2.089	0.032838	0.36516	0.036711	0.14929
RPRD2	23248	6	-0.18433	-3.4017	0.032871	0.36516	0.00066973	0.0075044
NSMCE3	56160	6	-0.18431	-3.4091	0.032882	0.36516	0.00065189	0.0073362
PAPLN	89932	6	0.13123	2.9108	0.032882	0.36516	0.0036051	0.028084
FPR3	2359	6	0.13119	3.6591	0.032893	0.36516	0.00025305	0.0033913
NEMF	9147	6	0.13114	3.3766	0.032948	0.36516	0.00073399	0.0080776
GKN1	56287	6	0.13111	2.2398	0.032959	0.36516	0.025106	0.11529
PBXIP1	57326	6	-0.18422	-4.2824	0.032959	0.36516	1.8493e-05	0.00035475
LIMS2	55679	6	-0.1842	-4.8125	0.03297	0.36516	1.4907e-06	3.7238e-05
SENP6	26054	6	0.13107	3.6745	0.033036	0.36567	0.00023835	0.0032276
NOA1	84273	6	-0.18397	-4.5104	0.033058	0.36569	6.4697e-06	0.00014057
GADL1	339896	6	0.13101	3.4254	0.033146	0.36586	0.00061383	0.0069901
GNG8	94235	6	0.13098	2.9994	0.033168	0.36586	0.002705	0.022701
FSTL5	56884	6	0.13094	2.8864	0.033212	0.36586	0.0038966	0.029812
TSTD2	158427	6	0.13093	3.1693	0.033234	0.36586	0.0015282	0.014538
TPM1	7168	5	0.13091	2.5436	0.033256	0.36586	0.010971	0.064549
C6orf15	29113	6	0.13091	2.6064	0.033256	0.36586	0.0091508	0.056108
GFI1	2672	6	0.13086	2.3219	0.0333	0.36586	0.020238	0.099491
PLK1	5347	6	0.13086	2.3108	0.0333	0.36586	0.020841	0.10147
CCDC144NL	339184	6	0.13086	2.6799	0.0333	0.36586	0.007365	0.048076
NPVF	64111	6	0.13085	2.8174	0.033322	0.36586	0.0048419	0.035264
LEMD1	93273	3	0.13084	2.4129	0.033333	0.36586	0.015825	0.083785
ABCA4	24	6	-0.18358	-4.2355	0.033355	0.36586	2.2809e-05	0.00042457
ERBIN	55914	6	-0.18357	-4.9411	0.033355	0.36586	7.768e-07	2.0563e-05
FBXO30	84085	6	0.13081	2.4445	0.033355	0.36586	0.014507	0.078848
UBE2I	7329	6	-0.18344	-3.3034	0.033399	0.36612	0.00095512	0.0099313
PRRG2	5639	6	0.13071	3.3548	0.033443	0.36639	0.00079422	0.0086179
THTPA	79178	6	-0.18328	-3.9957	0.033487	0.36665	6.4499e-05	0.0010596
MBLAC1	255374	6	0.13058	2.9948	0.03352	0.36679	0.0027462	0.02292
KCTD6	200845	6	-0.18323	-3.7954	0.033553	0.36693	0.00014744	0.0021606
IL17B	27190	6	-0.18319	-4.1629	0.033597	0.36699	3.1419e-05	0.00056517
ERH	2079	6	-0.18314	-2.5577	0.033619	0.36699	0.010538	0.062708
PAFAH1B1	5048	6	-0.18309	-3.0408	0.033619	0.36699	0.0023592	0.020372
DR1	1810	6	-0.18297	-4.1285	0.033685	0.36749	3.6507e-05	0.0006427
SAAL1	113174	6	-0.18293	-4.7344	0.033718	0.36763	2.1976e-06	5.35e-05
FAM71B	153745	6	0.1304	3.2504	0.033784	0.36812	0.0011526	0.011619
MED1	5469	6	0.13036	2.712	0.033839	0.3685	0.0066878	0.044879
ABCF2	10061	6	-0.18262	-3.5854	0.033905	0.369	0.00033651	0.0043193
TREH	11181	6	-0.1826	-3.942	0.033938	0.36914	8.0793e-05	0.0012923
MMGT1	93380	6	-0.18256	-3.5438	0.033982	0.36933	0.00039435	0.0049132
CYP2J2	1573	6	0.13021	2.9934	0.034037	0.36933	0.0027585	0.022991
LHB	3972	6	0.13021	2.4301	0.034037	0.36933	0.015097	0.080844
PIGS	94005	6	0.13021	2.6304	0.034037	0.36933	0.0085276	0.053257
SNX29	92017	6	-0.18247	-4.5808	0.034059	0.36935	4.6325e-06	0.00010427
LCE2C	353140	4	-0.18239	-3.0543	0.034103	0.36961	0.002256	0.019687
IFITM10	402778	6	0.13016	3.1337	0.034125	0.36962	0.0017264	0.015913
EEFSEC	60678	6	-0.1823	-3.6449	0.034169	0.3697	0.00026745	0.0035555
GDPD4	220032	6	0.13012	2.7627	0.034202	0.3697	0.0057331	0.040101
ARFGEF3	57221	6	0.13011	3.3536	0.034213	0.3697	0.0007977	0.0086351
RESP18	389075	6	0.1301	2.2503	0.034213	0.3697	0.024432	0.11343
RPS20	6224	6	0.13003	1.3241	0.034268	0.36985	0.18545	0.41576
P3H1	64175	6	-0.18216	-4.1618	0.034268	0.36985	3.1581e-05	0.00056753
ZNF320	162967	6	0.12993	3.08	0.034367	0.3707	0.0020697	0.018396
FBLN2	2199	6	0.12984	1.8843	0.034466	0.37139	0.059523	0.20509
SAMHD1	25939	6	-0.18198	-4.0154	0.034499	0.37139	5.9354e-05	0.00098938
EDC3	80153	6	0.12983	3.2496	0.034499	0.37139	0.0011556	0.011643
ZNF431	170959	6	0.12979	3.1847	0.034543	0.37139	0.001449	0.013965
CHST6	4166	6	-0.18191	-3.5858	0.034554	0.37139	0.00033602	0.0043186
RCSD1	92241	6	-0.18191	-4.6893	0.034554	0.37139	2.7415e-06	6.5343e-05
PABPC1	26986	6	-0.18188	-4.5334	0.034587	0.37153	5.8055e-06	0.00012766
HTT	3064	6	-0.1818	-3.4825	0.034675	0.37226	0.00049675	0.005851
GIMAP2	26157	6	0.12961	3.3913	0.034796	0.37325	0.00069551	0.0077361
UBE2L3	7332	6	0.12956	1.9341	0.034829	0.37325	0.053104	0.19082
MPND	84954	6	-0.18164	-2.4113	0.034829	0.37325	0.015898	0.083979
PPP2R5D	5528	6	0.12952	2.7996	0.034873	0.3735	0.0051162	0.036732
TAC4	255061	6	0.12949	2.7236	0.034895	0.37351	0.0064568	0.043619
DEFB108B	245911	5	0.12946	2.1718	0.034917	0.37353	0.029873	0.13067
DDX3Y	8653	6	-0.18146	-4.9544	0.034994	0.37413	7.2563e-07	1.9376e-05
RPL7A	6130	6	0.12942	1.4146	0.035016	0.37415	0.15718	0.37592
ZDHHC19	131540	6	0.12938	2.5898	0.035104	0.37477	0.0096028	0.058309
PPIP5K2	23262	6	-0.18135	-5.0397	0.035115	0.37477	4.6635e-07	1.3129e-05
KMT5C	84787	6	0.12929	3.5149	0.03517	0.37513	0.00043997	0.0053489
CYP26A1	1592	6	-0.18114	-4.041	0.035203	0.37526	5.3235e-05	0.0008976
MARK4	57787	6	0.12922	3.1842	0.035313	0.37622	0.0014515	0.013982
NAB2	4665	6	-0.18097	-4.2285	0.035346	0.37626	2.3531e-05	0.00043666
PPAT	5471	6	-0.18091	-3.4535	0.035368	0.37626	0.00055337	0.0063896
CYP46A1	10858	6	0.12919	2.7943	0.035379	0.37626	0.0052017	0.037214
MCRS1	10445	6	-0.18073	-4.4133	0.035445	0.37674	1.018e-05	0.00021154
PPID	5481	6	0.12913	2.9279	0.035467	0.37675	0.0034121	0.02705
MAPK14	1432	6	-0.18059	-5.0091	0.035555	0.37747	5.4684e-07	1.5091e-05
BMI1	648	4	-0.1805	-3.5829	0.035632	0.37798	0.00033978	0.0043485
CLYBL	171425	6	-0.18046	-3.4462	0.035654	0.37798	0.00056858	0.0065403
COMMD9	29099	6	-0.18045	-4.4365	0.035676	0.37798	9.1451e-06	0.00019161
TMEM238	388564	6	0.12899	3.2758	0.035687	0.37798	0.0010536	0.01085
ING3	54556	6	-0.18033	-4.997	0.035797	0.37893	5.8241e-07	1.588e-05
HCFC1	3054	6	-0.1802	-2.7454	0.035885	0.37931	0.0060433	0.041551
MUC6	4588	6	0.12886	2.9709	0.035896	0.37931	0.0029694	0.024281
GNE	10020	6	0.12886	3.6762	0.035896	0.37931	0.00023674	0.003213
SIX5	147912	6	0.12879	3.3798	0.035984	0.38002	0.00072527	0.0080035
NCAPG	64151	6	-0.17981	-3.3045	0.036061	0.38062	0.00095142	0.0098984
VPS72	6944	6	-0.17969	-3.8696	0.036182	0.38157	0.00010903	0.0016789
RNF126	55658	6	-0.17967	-3.771	0.036193	0.38157	0.00016261	0.0023525
TFPI2	7980	6	0.12854	2.476	0.036292	0.38239	0.013286	0.07417
MRPL44	65080	6	-0.17944	-3.7446	0.036413	0.38344	0.00018067	0.0025806
COL6A3	1293	6	0.12836	2.8599	0.03649	0.38359	0.0042378	0.031899
NKD2	85409	6	0.12835	3.3199	0.03649	0.38359	0.00090048	0.009466
CDKAL1	54901	6	0.12834	2.6747	0.036512	0.38359	0.0074793	0.04863
KIF26B	55083	6	0.12833	3.1131	0.036512	0.38359	0.0018513	0.016857
UTP18	51096	6	0.12822	2.7753	0.036677	0.3851	0.0055145	0.038962
SPNS3	201305	6	0.12819	2.5014	0.036754	0.38569	0.012371	0.070242
NDUFS8	4728	6	-0.17896	-4.5802	0.036842	0.38617	4.6458e-06	0.00010443
CPSF2	53981	6	0.12813	2.4224	0.036842	0.38617	0.015417	0.082194
SRP54	6729	6	-0.17883	-2.9074	0.036973	0.38723	0.0036443	0.028359
NEDD4	4734	4	0.12802	2.463	0.037006	0.38723	0.01378	0.076055
SIGLEC12	89858	6	0.12801	3.1089	0.037006	0.38723	0.0018778	0.01705
SEMA3A	10371	6	0.12795	2.8735	0.037083	0.38759	0.0040589	0.030808
SPEF1	25876	6	0.12795	3.2864	0.037083	0.38759	0.0010146	0.01049
ASCC3	10973	6	-0.17858	-5.0792	0.037193	0.38851	3.7895e-07	1.0853e-05
SLC6A16	28968	6	0.12783	3.4001	0.037226	0.38853	0.00067352	0.007526
LASP1	3927	6	-0.17846	-4.6465	0.037248	0.38853	3.3755e-06	7.8802e-05
CYLD	1540	6	-0.17841	-3.6238	0.037259	0.38853	0.00029031	0.0038092
UNKL	64718	6	0.12776	2.0622	0.037281	0.38854	0.039192	0.15559
FBXL18	80028	6	0.12773	2.6018	0.037347	0.389	0.0092727	0.056646
CCDC15	80071	6	-0.17832	-4.5175	0.037369	0.38901	6.2577e-06	0.00013678
CYB5RL	606495	6	0.12767	2.631	0.037435	0.38937	0.0085125	0.053181
CACYBP	27101	6	-0.17822	-3.8119	0.037457	0.38937	0.00013788	0.0020503
RPS23	6228	6	-0.17821	-2.616	0.037468	0.38937	0.0088959	0.054841
CYP21A2	1589	6	0.12761	2.6471	0.037501	0.38949	0.0081195	0.051432
GAREM2	150946	6	-0.17807	-4.2812	0.037545	0.38973	1.8592e-05	0.00035628
UQCRHL	440567	6	-0.17799	-3.8847	0.037578	0.38985	0.00010247	0.00159
TAF1A	9015	6	0.12754	2.4535	0.0376	0.38985	0.014146	0.077581
PPRC1	23082	6	-0.17795	-3.5915	0.037633	0.38997	0.00032881	0.0042379
CAV2	858	6	0.12749	3.14	0.037666	0.39009	0.0016896	0.015621
DENND4A	10260	6	-0.17785	-4.8629	0.037732	0.39055	1.1567e-06	2.9627e-05
ZSCAN23	222696	6	0.12744	3.2413	0.037776	0.39078	0.0011897	0.011875
UQCC2	84300	6	-0.17765	-4.6013	0.037875	0.39148	4.1987e-06	9.5329e-05
CTDSP2	10106	6	0.12728	3.4999	0.037886	0.39148	0.00046542	0.0055685
PPP1R17	10842	6	0.12722	3.2696	0.03793	0.39171	0.0010771	0.011048
FTH1	2495	6	-0.17737	-3.0227	0.038062	0.39263	0.002505	0.021249
ATP6V1D	51382	6	-0.17734	-3.3538	0.038073	0.39263	0.00079712	0.0086339
UGGT2	55757	6	0.12715	2.8962	0.038084	0.39263	0.0037769	0.029092
GMPS	8833	6	-0.17717	-3.4029	0.038205	0.3931	0.00066663	0.0074743
PCDHGA7	56108	6	0.12709	3.269	0.038205	0.3931	0.0010794	0.011065
ALG10B	144245	6	-0.17716	-3.2221	0.038205	0.3931	0.0012724	0.012535
CMTR1	23070	6	-0.17714	-2.7564	0.038216	0.3931	0.0058442	0.040737
WEE1	7465	6	-0.17707	-3.9196	0.038304	0.39378	8.8712e-05	0.0013968
KLHL38	340359	6	0.12698	2.8463	0.038403	0.39458	0.0044228	0.03291
MUC15	143662	6	0.12695	2.6104	0.038436	0.39458	0.0090432	0.055536
DARS2	55157	6	-0.17693	-4.5684	0.038447	0.39458	4.9138e-06	0.00011005
PRKN	5071	6	0.12693	2.6071	0.038469	0.39459	0.0091324	0.056014
RAD51	5888	6	0.12683	2.4872	0.038546	0.39515	0.012874	0.072417
NPFFR2	10886	6	0.12678	3.1882	0.038601	0.39549	0.0014317	0.01382
UEVLD	55293	6	-0.17657	-2.906	0.038711	0.39629	0.0036614	0.02848
PRH2	5555	6	0.12668	3.2377	0.038722	0.39629	0.0012049	0.011988
ATP5J	522	6	-0.17639	-4.6243	0.038854	0.39687	3.7578e-06	8.6333e-05
EXOC1	55763	6	-0.17639	-4.4563	0.038854	0.39687	8.3399e-06	0.00017616
METTL25	84190	6	-0.17637	-3.8666	0.038865	0.39687	0.00011035	0.0016978
MED31	51003	6	0.12655	2.7432	0.038887	0.39687	0.0060835	0.041756
CMYA5	202333	6	0.12653	2.5061	0.038931	0.39687	0.012207	0.069525
LIN37	55957	6	0.12651	2.9476	0.038964	0.39687	0.0032023	0.025743
ADAMTSL5	339366	6	0.12649	2.2981	0.038964	0.39687	0.021557	0.10388
OTOP2	92736	6	-0.17627	-4.3538	0.038986	0.39687	1.3381e-05	0.00026715
GADD45B	4616	6	-0.17626	-4.2457	0.038997	0.39687	2.179e-05	0.00040853
SYCP3	50511	6	0.12645	3.3396	0.038997	0.39687	0.00083895	0.0089634
E2F2	1870	6	0.12632	3.4621	0.039184	0.39737	0.00053589	0.0062593
LCN8	138307	6	0.1263	2.7038	0.039206	0.39737	0.0068549	0.045681
RAB6C	84084	6	-0.17597	-4.3151	0.039228	0.39737	1.595e-05	0.00031324
SPACA7	122258	6	0.12629	2.7022	0.039228	0.39737	0.0068878	0.045783
GOLGA6C	653641	3	0.12629	2.0503	0.039228	0.39737	0.040337	0.15847
USP42	84132	6	-0.17583	-3.1692	0.039294	0.39737	0.0015285	0.014538
DDB1	1642	6	-0.17573	-4.0093	0.03936	0.39737	6.089e-05	0.0010094
CXCL13	10563	6	-0.17575	-3.6824	0.03936	0.39737	0.00023106	0.0031476
RNASE7	84659	6	0.12618	2.7179	0.03936	0.39737	0.00657	0.044236
NDUFB5	4711	6	-0.17568	-4.7136	0.039382	0.39737	2.4336e-06	5.8641e-05
NECTIN1	5818	6	0.12615	2.5674	0.039382	0.39737	0.010245	0.061484
RBBP6	5930	6	-0.1757	-2.2367	0.039382	0.39737	0.025303	0.11594
C1QTNF5	114902	6	0.12617	2.497	0.039382	0.39737	0.012525	0.070891
GPR75-ASB3	100302652	6	0.12615	3.1296	0.039382	0.39737	0.0017501	0.016099
P3H3	10536	6	0.12612	3.0911	0.039404	0.39737	0.0019938	0.017899
FAM96A	84191	6	0.12604	3.0651	0.03947	0.39737	0.002176	0.019201
BEST4	266675	6	0.12604	2.2475	0.03947	0.39737	0.024605	0.11391
TM2D1	83941	6	0.12602	3.3974	0.039492	0.39737	0.00068025	0.0075803
CAAP1	79886	6	0.126	3.2752	0.039525	0.39737	0.001056	0.010862
LRRN4	164312	6	0.12598	3.4046	0.039569	0.39737	0.00066261	0.0074338
FBXO25	26260	6	0.12596	2.4638	0.039591	0.39737	0.013749	0.075929
HACL1	26061	6	0.12595	2.7289	0.039646	0.39737	0.0063539	0.04308
TRMT2A	27037	6	0.12592	2.4784	0.039657	0.39737	0.013196	0.073907
SCD	6319	6	-0.17536	-3.4602	0.039701	0.39737	0.00053978	0.0062806
SPX	80763	4	0.12587	2.0534	0.039723	0.39737	0.040032	0.15775
LMO7	4008	6	0.1258	2.7457	0.0398	0.39737	0.0060389	0.041551
SSU72	29101	6	-0.17523	-3.6072	0.0398	0.39737	0.00030953	0.0040381
CHST15	51363	6	0.12579	2.7472	0.0398	0.39737	0.0060101	0.041449
CYP2C8	1558	6	0.12578	3.2026	0.039822	0.39737	0.0013621	0.013283
SFSWAP	6433	6	-0.17521	-4.3153	0.039822	0.39737	1.5939e-05	0.00031324
ZNF185	7739	6	0.12576	2.3005	0.039833	0.39737	0.021417	0.10345
PLA2R1	22925	6	0.12576	2.6669	0.039833	0.39737	0.007656	0.04943
KLHL11	55175	6	0.12577	2.62	0.039833	0.39737	0.0087941	0.054355
XKR3	150165	6	0.12576	3.3566	0.039833	0.39737	0.00078907	0.0085826
RPL36A	6173	6	-0.17516	-3.3259	0.039855	0.39737	0.00088134	0.009297
PKMYT1	9088	6	-0.17516	-3.9221	0.039855	0.39737	8.7767e-05	0.0013879
SOWAHD	347454	6	-0.17515	-4.6261	0.039855	0.39737	3.7268e-06	8.5901e-05
UGT3A2	167127	6	0.12572	2.5565	0.039932	0.39792	0.010573	0.062814
LIN28A	79727	6	-0.17487	-4.4778	0.040075	0.39912	7.5414e-06	0.00016116
PDHA1	5160	6	-0.17481	-4.5705	0.040152	0.39967	4.8647e-06	0.00010909
CCL15	6359	4	-0.17453	-3.0609	0.040394	0.40142	0.0022067	0.019443
PCDHA6	56142	6	0.12542	2.6851	0.040416	0.40142	0.0072501	0.047565
MPRIP	23164	6	0.12542	3.1789	0.040427	0.40142	0.0014782	0.014134
PTP4A1	7803	6	-0.17446	-4.8565	0.040449	0.40142	1.1951e-06	3.0439e-05
RAD51AP1	10635	6	0.12539	2.8991	0.040482	0.40142	0.0037423	0.02893
SMURF1	57154	6	0.12537	2.6956	0.040482	0.40142	0.0070272	0.046556
TYW5	129450	6	0.12538	2.857	0.040482	0.40142	0.0042769	0.032114
PPIA	5478	6	-0.17437	-1.5582	0.040504	0.40142	0.11918	0.31719
UBE3A	7337	6	0.12532	3.5238	0.040636	0.40217	0.00042542	0.005196
MAT2B	27430	6	-0.17419	-4.4855	0.040647	0.40217	7.2744e-06	0.00015601
TMEM231	79583	6	0.12531	2.9184	0.040658	0.40217	0.0035184	0.027603
CNOT6	57472	6	0.1253	2.5542	0.04068	0.40217	0.010642	0.063121
C1RL	51279	6	0.12528	2.6571	0.040691	0.40217	0.0078817	0.05047
RAP1A	5906	6	-0.17406	-4.412	0.040779	0.40261	1.024e-05	0.00021235
DPM3	54344	6	-0.17404	-3.8842	0.040779	0.40261	0.00010267	0.0015918
GIPC1	10755	6	0.12518	2.5241	0.040812	0.40271	0.011601	0.067083
KIRREL2	84063	6	0.12517	3.163	0.040834	0.40271	0.0015614	0.014743
S100A8	6279	6	-0.17398	-3.931	0.0409	0.40314	8.4588e-05	0.0013456
NUMBL	9253	6	0.12509	3.255	0.040922	0.40314	0.0011338	0.0115
ATG4A	115201	6	0.12505	2.725	0.040944	0.40314	0.0064296	0.043452
MON2	23041	6	-0.17378	-4.6275	0.041098	0.40443	3.7013e-06	8.5476e-05
VDAC2	7417	6	-0.17371	-3.8335	0.041131	0.40443	0.00012634	0.001902
RPS21	6227	6	-0.17367	-2.6895	0.041164	0.40443	0.0071569	0.047076
KRT81	3887	6	0.12493	2.7908	0.041175	0.40443	0.0052583	0.037545
GPAT2	150763	6	-0.17364	-3.9444	0.041186	0.40443	7.9992e-05	0.0012826
SOAT2	8435	6	0.12478	3.3474	0.041361	0.40561	0.00081574	0.0087833
SRD5A3	79644	6	-0.17344	-4.5119	0.041372	0.40561	6.4254e-06	0.00013994
EXOC3-AS1	116349	6	0.12477	2.62	0.041372	0.40561	0.0087928	0.054355
EDRF1	26098	6	-0.17335	-4.4996	0.041438	0.40582	6.8068e-06	0.00014702
ZNHIT6	54680	6	-0.17335	-3.7348	0.041438	0.40582	0.00018783	0.0026687
CPSF1	29894	6	-0.17331	-1.8991	0.041482	0.40603	0.057556	0.20067
SMIM15	643155	5	-0.17323	-3.9661	0.041515	0.40613	7.3058e-05	0.001182
SRSF11	9295	6	-0.17318	-3.8181	0.041559	0.40623	0.00013449	0.0020086
KIF3A	11127	6	0.12469	3.0834	0.04157	0.40623	0.0020466	0.018223
WAS	7454	6	-0.17311	-4.9301	0.041603	0.40634	8.2176e-07	2.1627e-05
GAL	51083	6	-0.17307	-3.6781	0.041669	0.40676	0.00023498	0.0031914
HSD17B3	3293	6	0.12458	3.0754	0.041713	0.40697	0.0021021	0.018639
RIC1	57589	6	-0.17284	-4.5347	0.041834	0.40794	5.7692e-06	0.00012717
SMARCD1	6602	6	0.12439	3.0176	0.041889	0.40823	0.002548	0.021572
G3BP1	10146	6	0.12434	2.6367	0.041933	0.40823	0.0083727	0.052706
CCDC142	84865	6	0.12432	3.3189	0.041933	0.40823	0.00090376	0.0094895
CHIC1	53344	6	-0.17271	-2.8005	0.041955	0.40823	0.0051021	0.036674
METAP2	10988	6	-0.17265	-4.4536	0.041977	0.40823	8.443e-06	0.00017813
TMEM247	388946	6	0.1243	3.1074	0.041999	0.40823	0.0018874	0.017115
UCHL3	7347	6	0.12422	2.467	0.042032	0.40833	0.013624	0.075493
UNC119B	84747	6	-0.17243	-2.3832	0.042164	0.40939	0.017163	0.088775
CRX	1406	6	0.12415	3.3005	0.042186	0.40939	0.00096519	0.01003
TGFBR2	7048	6	0.12412	3.5168	0.04223	0.4096	0.00043679	0.0053169
MRPL24	79590	6	-0.1722	-4.062	0.042351	0.41055	4.866e-05	0.00083171
PSG1	5669	6	0.12393	2.2603	0.04245	0.41085	0.023801	0.11133
TPST1	8460	6	-0.17203	-3.5654	0.04245	0.41085	0.00036326	0.0046005
PAPPA2	60676	6	0.12392	2.6647	0.042461	0.41085	0.0077055	0.049675
RAB1B	81876	6	-0.172	-4.2568	0.042472	0.41085	2.0741e-05	0.00039209
FBP2	8789	6	0.1238	2.6261	0.042593	0.41136	0.0086371	0.053719
ZC3H15	55854	6	-0.17189	-4.5482	0.042593	0.41136	5.4109e-06	0.00012015
TRAF4	9618	6	-0.17185	-3.1688	0.042604	0.41136	0.0015305	0.014538
C19orf84	147646	6	0.12379	3.1512	0.042615	0.41136	0.0016261	0.015267
CHCHD4	131474	6	-0.17171	-3.8147	0.042758	0.4124	0.00013634	0.0020291
SH3PXD2B	285590	6	0.12369	3.2727	0.04278	0.4124	0.0010652	0.01095
SMARCA5	8467	6	-0.17168	-4.6179	0.042791	0.4124	3.8767e-06	8.8681e-05
C3orf33	285315	6	-0.17149	-4.0126	0.042956	0.41376	6.0055e-05	0.00099923
MEST	4232	6	0.12358	2.3549	0.042978	0.41376	0.018526	0.09364
SGCD	6444	6	0.12355	3.1437	0.043033	0.41407	0.0016683	0.015487
EIF2S1	1965	6	-0.17136	-2.488	0.043099	0.41426	0.012846	0.072327
S100A7L2	645922	4	-0.17135	-3.1762	0.043099	0.41426	0.0014922	0.014253
PSMG2	56984	6	-0.17131	-2.455	0.043121	0.41426	0.014088	0.077333
COL4A5	1287	6	0.12346	2.7474	0.043209	0.41489	0.0060063	0.041438
ZNF567	163081	6	0.12344	3.356	0.043253	0.41509	0.00079069	0.0085899
MPIG6B	80739	6	0.12332	3.072	0.043385	0.41614	0.0021262	0.018825
THNSL2	55258	6	0.1233	2.3171	0.043429	0.41622	0.020501	0.10046
WNT8B	7479	6	-0.17103	-3.6106	0.04344	0.41622	0.00030548	0.003991
C2	717	6	0.12327	2.3118	0.043462	0.41622	0.020791	0.10129
RBM22	55696	6	0.12325	1.7211	0.043506	0.41641	0.085241	0.25789
XAB2	56949	6	-0.17096	-3.4926	0.043528	0.41641	0.00047839	0.0056826
TGFBRAP1	9392	6	-0.17088	-4.0117	0.043583	0.41672	6.0272e-05	0.001001
PIGW	284098	6	0.12312	2.2384	0.043682	0.41687	0.025195	0.11562
CENPA	1058	6	-0.17071	-4.0568	0.043693	0.41687	4.9742e-05	0.00084701
NFYC	4802	6	-0.17068	-3.4902	0.043693	0.41687	0.00048259	0.0057175
PM20D1	148811	6	-0.17065	-3.5537	0.043704	0.41687	0.00037987	0.0047809
HNRNPH2	3188	6	-0.17062	-4.1696	0.043715	0.41687	3.051e-05	0.00055182
ACR	49	6	-0.17056	-3.6596	0.043748	0.41687	0.00025258	0.0033875
NTNG1	22854	6	0.12309	3.3	0.043759	0.41687	0.00096691	0.010042
ZC3H3	23144	6	0.12305	2.9017	0.043825	0.41728	0.0037113	0.028733
JOSD1	9929	6	0.12303	2.6737	0.043858	0.41737	0.0075028	0.048765
DIS3	22894	6	-0.17043	-2.811	0.043924	0.4176	0.0049393	0.035787
CKS2	1164	5	-0.17038	-3.7917	0.043946	0.4176	0.00014963	0.0021875
MUC22	100507679	6	0.12295	3.1685	0.043957	0.4176	0.0015325	0.014538
LRPPRC	10128	6	-0.1703	-4.3168	0.044045	0.4176	1.5829e-05	0.00031188
CAPNS1	826	6	0.12288	3.3667	0.044078	0.4176	0.00076087	0.0083256
GBE1	2632	6	-0.17026	-4.3878	0.044078	0.4176	1.1452e-05	0.00023336
BTBD7	55727	6	0.12287	3.2528	0.044078	0.4176	0.0011428	0.011547
BEST3	144453	6	0.12284	2.7936	0.044089	0.4176	0.0052131	0.037273
ZNF417	147687	6	0.12283	3.3395	0.044089	0.4176	0.00083936	0.0089634
CDK10	8558	6	0.12269	3.13	0.044254	0.41894	0.001748	0.016087
PRSS22	64063	6	-0.17008	-3.7288	0.044276	0.41894	0.00019237	0.0027205
UNC93B1	81622	6	-0.17002	-3.2619	0.044309	0.41903	0.0011069	0.011302
GBP1	2633	6	-0.16998	-3.1694	0.044364	0.41933	0.0015273	0.014538
SMC3	9126	6	-0.16977	-2.8804	0.04454	0.42066	0.0039715	0.030246
RFX7	64864	6	0.12249	3.2543	0.044551	0.42066	0.0011365	0.011515
NDUFC1	4717	5	-0.16958	-3.7386	0.044793	0.42235	0.00018501	0.0026307
PDHB	5162	6	-0.16958	-4.6417	0.044793	0.42235	3.4548e-06	8.0446e-05
CINP	51550	6	-0.16957	-4.0887	0.044815	0.42235	4.3375e-05	0.00074911
CFAP20	29105	6	-0.16954	-3.2434	0.044881	0.42235	0.001181	0.01182
MIS12	79003	6	0.12225	2.7479	0.044881	0.42235	0.0059975	0.041409
SPATA25	128497	6	0.12225	2.8867	0.044881	0.42235	0.0038935	0.029801
POTEG	404785	3	-0.16953	-2.7127	0.044892	0.42235	0.0066731	0.044798
INTS7	25896	6	0.12221	2.3483	0.044936	0.42254	0.018858	0.094841
ARPC1B	10095	6	-0.16943	-4.5468	0.04498	0.42274	5.4472e-06	0.00012066
QARS	5859	6	-0.16937	-2.8479	0.045046	0.42292	0.0044014	0.032818
VCP	7415	6	-0.16936	-2.5305	0.045046	0.42292	0.01139	0.066157
SLAMF6	114836	6	-0.16931	-3.8615	0.045101	0.42309	0.00011271	0.0017282
SCIN	85477	6	0.12213	3.2011	0.045123	0.42309	0.001369	0.013321
GINS2	51659	6	-0.16927	-2.3318	0.045134	0.42309	0.01971	0.097695
FAM218A	152756	6	0.12208	2.998	0.045222	0.4237	0.0027172	0.022772
TTC3	7267	6	-0.16911	-3.7153	0.045299	0.4242	0.00020298	0.0028373
PGC	5225	6	0.12201	1.9004	0.045354	0.4245	0.057379	0.20021
PPFIA3	8541	6	0.12197	2.7115	0.045409	0.42478	0.0066984	0.044908
ZDHHC22	283576	6	0.12195	2.677	0.045431	0.42478	0.0074274	0.048422
BRPF1	7862	6	-0.16889	-4.0301	0.045541	0.42515	5.5761e-05	0.00093462
BAG4	9530	6	0.1219	3.0914	0.045541	0.42515	0.0019923	0.017899
ALG13	79868	6	-0.16888	-3.9132	0.045541	0.42515	9.1098e-05	0.0014294
GLT8D1	55830	6	0.12187	2.7773	0.045574	0.42524	0.0054812	0.038772
NXPH4	11247	6	0.12183	2.2693	0.045651	0.42574	0.023253	0.10941
KHSRP	8570	6	-0.16876	-4.3574	0.045683	0.42582	1.3163e-05	0.00026364
ZNRF1	84937	6	-0.16873	-3.2721	0.045705	0.42582	0.0010676	0.01097
ARFRP1	10139	6	-0.16861	-3.8531	0.045804	0.42651	0.00011663	0.0017779
MOCS2	4338	6	-0.16861	-3.7024	0.045826	0.42651	0.00021359	0.0029471
LAMA4	3910	6	-0.16855	-3.5044	0.045914	0.42711	0.00045771	0.0054979
WFIKKN2	124857	6	-0.16842	-3.4188	0.046112	0.42837	0.00062896	0.0071356
MAN2A2	4122	6	0.12157	2.8553	0.046123	0.42837	0.0042995	0.032235
IGFLR1	79713	6	0.12154	3.2595	0.046156	0.42837	0.001116	0.011364
NAB1	4664	6	0.12152	3.0794	0.046167	0.42837	0.0020739	0.018418
HCN1	348980	6	0.12152	2.7272	0.046167	0.42837	0.0063867	0.043242
IL17F	112744	6	-0.16831	-3.2938	0.046266	0.4286	0.00098842	0.010248
MNAT1	4331	6	-0.16831	-2.979	0.046277	0.4286	0.0028915	0.023859
KLK13	26085	6	0.12145	2.4509	0.046299	0.4286	0.01425	0.07801
LRIT1	26103	6	-0.1683	-3.6899	0.04631	0.4286	0.00022436	0.0030702
RETN	56729	5	0.12144	2.3987	0.04631	0.4286	0.016453	0.086057
HSBP1	3281	3	-0.16823	-2.9877	0.046409	0.4293	0.0028104	0.023285
PRX	57716	6	0.12135	2.9989	0.046486	0.42979	0.0027096	0.02273
LOC100506127	100506127	6	-0.16811	-4.396	0.046552	0.43018	1.1028e-05	0.00022614
ADSS	159	6	-0.16805	-2.7748	0.046607	0.43047	0.0055232	0.038992
UBE2D4	51619	6	-0.16789	-2.8532	0.04675	0.43146	0.004328	0.03239
COLEC10	10584	6	-0.16789	-3.518	0.046761	0.43146	0.00043483	0.0052966
SCUBE3	222663	6	-0.16775	-3.5184	0.046871	0.43202	0.00043421	0.0052926
RPA3	6119	5	0.12111	1.8354	0.046893	0.43202	0.066444	0.21998
TTLL9	164395	6	0.12112	2.7502	0.046893	0.43202	0.0059561	0.041338
FREM3	166752	6	0.12107	1.843	0.04697	0.43229	0.065323	0.21784
ALG1L2	644974	4	0.12107	1.8635	0.04697	0.43229	0.062399	0.21134
XPO7	23039	6	0.12097	2.8024	0.047102	0.43284	0.005072	0.036545
CHD8	57680	6	0.12099	3.0326	0.047102	0.43284	0.0024244	0.020797
IGSF23	147710	6	0.12097	2.7862	0.047102	0.43284	0.0053336	0.037998
SLC25A43	203427	6	0.12091	2.6201	0.047168	0.43322	0.0087912	0.054355
RPL28	6158	6	0.12091	2.2381	0.04719	0.43322	0.025212	0.11564
C1orf112	55732	6	-0.16728	-4.2509	0.047256	0.43359	2.129e-05	0.00039974
TMEM136	219902	6	0.12087	2.884	0.047278	0.43359	0.003926	0.029987
MRPS18C	51023	4	-0.16715	-3.4344	0.047377	0.43427	0.00059397	0.0067852
NUDT7	283927	6	-0.16704	-3.338	0.047465	0.43486	0.00084375	0.0089996
C1QTNF3	114899	6	0.12072	2.5749	0.047597	0.43563	0.010026	0.060398
PTRHD1	391356	6	-0.1669	-3.3285	0.047597	0.43563	0.00087316	0.0092366
FIGN	55137	6	-0.16677	-3.4237	0.047685	0.43594	0.00061764	0.0070179
SERPINE3	647174	6	0.12066	2.5349	0.047696	0.43594	0.011249	0.06555
MRM1	79922	6	-0.16675	-3.2521	0.047718	0.43594	0.0011454	0.011553
HMG20A	10363	6	0.12064	3.4711	0.047729	0.43594	0.00051826	0.0060768
ZNF45	7596	6	0.12063	2.7778	0.047751	0.43594	0.0054736	0.038733
DIS3L	115752	6	-0.16662	-3.4334	0.04785	0.43663	0.00059596	0.0068036
CDC20	991	6	0.12053	1.5279	0.047905	0.43664	0.12654	0.32942
PTGIR	5739	6	0.12052	3.3505	0.047927	0.43664	0.00080678	0.0087179
RPL8	6132	6	0.12053	1.014	0.047927	0.43664	0.31056	0.55897
RDH5	5959	6	0.12051	3.1494	0.04796	0.43664	0.001636	0.01532
ALG1L	200810	6	0.12051	1.7679	0.047971	0.43664	0.077077	0.24147
TOP2A	7153	6	-0.1663	-3.5326	0.048224	0.438	0.00041157	0.0050607
[truncated: 16,187 more rows]

## Sheet: Table S5
ID	ENTREZID	SYMBOL	Sequence	Val_baseline_1	Val_baseline_2	Val_low_1	Val_low_2	Val_low_3	Val_high_1	Val_high_2	Val_high_3	Val_plasmid
81623_3	81623	DEFB126	GGCAATGTGCGGCAAACAAA	19940	21443	5722	4018	2629	1297	1067	2111	9871
64601_38	64601	VPS16	GGAACTCAGGGATTGCCTGG	39234	42294	1982	1256	784	312	260	475	18034
2232_17	2232	FDXR	GTTCCCCTGCCCCAGAATCA	44273	47831	4086	2755	1233	899	568	831	20714
65260_2	65260	COA7	GAATTTTGATGAGGCTGCCA	43744	47072	11416	7284	4196	2405	1833	2975	16392
55737_28	55737	VPS35	GATGGACCTGGAATCCCAG	27132	28997	6543	4405	2961	1518	1069	1835	9715
80347_21	80347	COASY	GAAATCAAGAACCTCAAACG	18194	20055	2046	1222	628	469	267	445	8876
246184_6	246184	CDC26	GAAGATGTGGAAGTTGTAGG	13202	13673	1768	1321	811	417	374	728	5833
3190_13	3190	HNRNPK	GTGACTTTGACTGCGAGTTG	45499	47796	183	108	76	52	26	53	24598
8993_5	8993	PGLYRP1	GAGCCTGCCCTTACGCTATG	59635	60866	10172	7463	4630	2590	2107	3547	19866
3484_10_fillup	3484	IGFBP1	GAGCAGGGCGCGCACTGCCA	59110	63095	9911	7223	4380	2295	1718	3385	23206
5326_30	5326	PLAGL2	GGCAGCATGCATGGCCAGG	41868	44047	3934	2655	1482	725	603	933	16833
7841_5	7841	MOGS	GGATGTGTTGGCGCCCGA	61802	64846	15166	13031	8596	3164	2619	5754	24475
60488_2	60488	MRPS35	GCTGCAACTGGGTAAACACT	38318	41837	8414	4905	2805	1800	1275	1747	18018
79705_27	79705	LRRK1	GGATGACAACCCAGCCGTGG	22693	24733	7708	6111	3473	1518	1371	2649	11362
1671_3	1671	DEFA6	GCTTGGAGTGGCTCAGCCT	50924	54727	14269	10564	6426	3280	2952	5169	20630
6122_17	6122	RPL3	GACAGTCTTGAAGGTCCGG	21359	23037	165	123	34	40	30	45	12156
55650_21	55650	PIGV	GCCAACACTGACCAGCCCGT	78775	81954	11612	8214	5945	2987	2181	5039	27073
442590_4	442590	SPDYE5	GCCCTTGTGGTGCTCAGGG	17868	19137	960	587	379	251	186	382	9237
23443_5	23443	SLC35A3	GCAAGTTTAAGTGTTTCCAT	20299	21792	3634	2753	1759	1202	938	1816	8386
11140_22	11140	CDC37	GAGAAGGAGGAACTGGACAG	21461	22908	229	172	49	52	38	36	10832
8287_3	8287	USP9Y	GGTTCCTGTTTTGCCAAAAG	37829	41693	14516	10522	7026	3046	2938	5395	19644
6722_1	6722	SRF	GTCAGCGTGGACAGCTCAT	40378	42285	1646	1177	691	154	94	106	15034
9668_9	9668	ZNF432	GATTTTCCCTGAAAAGACAA	8672	9834	2612	1960	1295	688	499	984	4813
3700_1	3700	ITIH4	GCAGGAGGCCACCTTCCAGA	39768	43508	9463	6859	4081	2026	1747	3141	20896
23203_21	23203	PMPCA	GGTAGGAATGCAGCACCTCT	53068	56390	1153	611	279	189	78	180	20976
10474_6	10474	TADA3	GCTGACATCACCAGCGAGG	17528	18317	3745	2686	1949	619	550	1083	5953
54512_4_fillup	54512	EXOSC4	GCACAGGTGAGCGCAAGCGA	21632	23184	3404	2469	1398	769	683	1104	8717
130916_2	130916	MTERF4	GACTACAGCCTCCAATGGAG	13396	14292	2336	1576	942	523	353	700	5722
51253_19	51253	MRPL37	GAAGTGCATCTTCCCCGCAA	62927	68137	11174	6700	3484	2350	1674	2297	28160
4736_11	4736	RPL10A	GAGAACTTAGGGCGGGGAG	26293	27726	1414	1064	519	336	254	401	10097
9755_17	9755	TBKBP1	GCAGCTGCGGCAACAGCA	25881	27644	6561	4594	2655	1578	1350	2415	8908
7357_7	7357	UGCG	GTTTCAGAAGAGAGACACCT	27085	29397	3940	2969	1782	1320	1118	1843	12171
10678_9	10678	B3GNT2	GGTTCCAGTATGCCTCGGGA	44542	48746	7926	6368	4017	2449	2118	4274	22462
124583_15	124583	CANT1	GGGGTCGTCTACCAGATCGA	37286	39630	6469	5343	3357	1803	1627	3041	16052
6477_8	6477	SIAH1	GGACACTTCGAGGTACCGGT	18900	19916	4050	3098	1987	909	729	1574	6311
6637_1	6637	SNRPG	GACATGTCCAAGGAATATTG	12284	12870	411	411	135	116	53	89	5819
CTRLHS_57721	NA	NA	GGGTGGTCATTCTCTACTTG	22982	25150	9399	6724	4112	2035	1782	3291	11458
25915_4_fillup	25915	NDUFAF3	GTGCGGGAGCAGAGCGCAG	34369	36809	6781	5384	3248	1387	1196	2312	14453
55313_2	55313	CPPED1	GCTTGTTGATGGCCTGGA	33248	34827	9701	7809	4485	2179	1837	3684	12831
4234_7	4234	METTL1	GTAGCGCTTCTGGGGCGG	28914	31634	4498	3225	1726	1138	826	1379	14464
51004_3	51004	COQ6	GAGAAGCGTTGCAGAGCCA	31163	33517	8256	6052	3750	1808	1439	2483	12801
27304_1	27304	MOCS3	GTCATAGTCCACAAGGCCA	23206	25326	3324	2482	1673	565	397	805	9355
375607_17	375607	NAT16	GGCTTAGGGACCTCTGAGG	29974	32399	4296	3076	1680	987	776	1466	14242
54472_10	54472	TOLLIP	GTGGGCCGACTGAACATCA	42706	44546	11918	9534	5724	2867	2377	4540	16374
54707_6	54707	GPN2	GTCCACGGCACACTCGTA	44075	46399	239	134	58	76	23	44	13696
22976_9	22976	PAXIP1	GAACGTAACCAAAGCCCACA	53530	58380	5722	4818	3410	972	909	1891	20714
5289_7	5289	PIK3C3	GTAGGATGTTCTCACTGGCA	42361	46032	6687	4263	2146	1387	856	1225	16301
332_4	332	BIRC5	GTCTGGCTCGTTCTCAGTG	32384	33410	59	44	7	16	11	11	19198
4836_14	4836	NMT1	GTCCTTGTCAGGCTCCACG	40591	42241	818	715	388	101	92	102	12164
6234_2_fillup	6234	RPS28	GAGCACGTCGCCCTCGCGCA	100588	104912	295	191	79	87	37	66	43026
64328_13	64328	XPO4	GCGTTGTTCATTATTGACCA	19555	20932	5641	4455	2817	1082	985	1788	9564
83460_2	83460	EMC6	GGTCCGGCAATAATCCAGGA	21263	23477	4120	2683	1584	749	582	893	12701
57129_5_fillup	57129	MRPL47	GCAGGCACAAGTTCAAGCAG	41074	43827	9235	5716	3210	2027	1425	1970	15071
80146_5	80146	UXS1	GGGAGGCTGGAGATGCCAGA	41441	45119	5698	4332	2439	2384	1835	3245	19171
8738_4	8738	CRADD	GCTGAAGAAGGCAAGGGAAG	27400	28279	2875	2091	1156	753	560	886	9877
5910_4	5910	RAP1GDS1	GTTTATGCGAATTCCATGTG	23119	24938	5704	4254	2767	1046	938	1733	10639
91782_14	91782	CHMP7	GCAGCTGCAGAAGGAGAAGA	36393	38557	2634	1970	1188	519	363	652	15743
CTRLHS_57278	NA	NA	GGAAAGCGAGCACACCGTC	48240	49857	14353	10944	6664	3207	2791	5286	16559
9410_29	9410	SNRNP40	GCTGCTCTCTGGACATGAAG	46774	49585	5446	3591	2071	1241	801	1429	20134
730291_2	730291	ZNF735	GGTTTGAGGGCCACCTAA	20645	21740	6218	4329	2790	1408	1213	2280	7782
84720_20	84720	PIGO	GCAAACTAAGCTCCTTGCAG	39221	43175	11679	9216	5765	2649	2479	4658	17639
5093_17	5093	PCBP1	GCTCTCCCAGTCTCCGCA	56898	59980	5299	3665	2181	1688	1290	2424	22893
253832_4	253832	ZDHHC20	GTCCTACTACGCGTACGTGG	29731	30429	6441	4608	2867	1446	1262	2067	11907
10535_3	10535	RNASEH2A	GCCAGAGACATACCAGGCG	11087	12419	2548	1544	891	552	469	693	5672
54707_1	54707	GPN2	GAAGAGGAAGTAGTGGCCG	25632	27837	2634	1730	787	605	429	609	12033
84311_3	84311	MRPL45	GAACGAATGAAGAAGACTA	13842	15153	1793	1016	524	337	274	360	5862
162979_15	162979	ZNF296	GACAGAATCAGAGGCCCCGG	34962	39056	11812	8536	5392	2632	2179	4173	18781
5683_4	5683	PSMA2	GCTTTGGCTGCTGTAGCTGG	39190	41786	456	221	108	80	57	60	20553
3611_10_fillup	3611	ILK	GATGCCTGTGGACAAAGCCA	51576	55574	16571	12854	8577	2719	2272	4573	20542
5977_13	5977	DPF2	GAGGGGCTGATCTCTCAGGA	23220	25040	3212	1887	1306	712	532	942	12579
7027_16	7027	TFDP1	GACCAAGGTGAGGAGTCGGA	35150	36897	3566	2624	1424	960	857	1243	13508
2356_20	2356	FPGS	GGTGTGGTCGATGCCAAGAG	41027	42271	1475	892	549	258	141	194	14065
90353_4	90353	CTU1	GCTCCTGCTGCACCTTCTG	57272	60168	12290	9664	6460	2350	1910	3719	21134
54891_16	54891	INO80D	GGTCTGAAGAGAGCGGAG	10893	11831	2751	2447	1485	544	437	872	4274
7355_1	7355	SLC35A2	GGCAGCTGGTAGGTTAGAGA	23526	25772	1106	1001	825	739	620	1075	9908
60496_10	60496	AASDHPPT	GTGCGATCGATTCAGCCCG	49724	53115	9250	5387	2668	1994	1237	1867	21045
57617_38	57617	VPS18	GCAGAGCTCTCAGCCAGCGA	52480	55140	9285	6658	3979	1673	1370	2774	22120
8660_33	8660	IRS2	GCGCTTCTTCGTGCTGCG	27170	28114	7291	5631	3040	1627	1288	2343	8930
537_18	537	ATP6AP1	GAGGATTTCACAGCATATGG	22924	25019	2020	1692	914	378	333	546	11452
50628_29	50628	GEMIN4	GTCCGACACAGAGACACGG	33677	36297	1129	674	466	187	168	379	13119
CTRLHS_57789	NA	NA	GCAGTACTACTGAGTTTTTC	15688	16825	5805	4092	2623	1374	1081	2145	7694
23379_11	23379	ICE1	GCCTCACAAAACTGTCCA	27670	30646	5318	3966	2281	1161	1083	1949	13461
23644_51	23644	EDC4	GACGCTGATCACCCGCACCA	50740	54398	9414	6716	3529	2927	2275	3994	22986
387338_2_fillup	387338	NSUN4	GACCGCCACTCCCTTCATG	52676	55276	8257	5970	3805	1804	1436	2503	21996
266722_13	266722	HS6ST3	GCGCTTCAACTTCAGCCTGA	68186	71917	21541	16300	9538	5084	4125	7655	26745
CTRLHS_57316	NA	NA	GACGGTTGGTAAGGACGC	31183	32413	9055	6759	4473	2170	1734	3436	9874
3484_9_fillup	3484	IGFBP1	GGTGACCTCCGAGCACGAGG	60794	63784	14700	10830	6398	3344	2879	5251	23218
9296_8_fillup	9296	ATP6V1F	GTGACTGGTTTCCTGCTGGG	33172	36508	634	333	119	107	58	81	20363
3484_1	3484	IGFBP1	GAGAGCACGGAGATAACTG	18158	19663	5343	3763	2277	1177	1027	1948	7324
7203_21	7203	CCT3	GTACATCCAGCAGCTCTGTG	58138	61033	948	501	265	160	93	171	24559
64328_12	64328	XPO4	GAAGCCAACAGAGTCCTGG	37228	39739	6379	5094	2852	1066	1017	1732	13638
9361_2	9361	LONP1	GAGGACTTCCAGGTCACGG	11472	12235	1138	747	446	192	103	206	4160
9791_17	9791	PTDSS1	GGACATCCTGTTGTGCAA	32629	34682	5844	3651	2197	1222	821	1231	12409
CTRLHS_57291	NA	NA	GGTGTGCCCCCAAATATTG	15983	17168	6431	4708	2868	1537	1174	2203	7656
2235_31	2235	FECH	GAAGTCAGGTGCAGCTGCAG	62349	66961	12124	9273	5399	2695	2036	3968	23078
2547_6	2547	XRCC6	GATGCACCTGAAGAAACCTG	43366	46414	5385	3998	2244	1083	922	1484	17330
51504_7	51504	TRMT112	GTTGGGGTTGAATTCCACA	12754	14478	206	135	51	50	23	45	8528
10094_3	10094	ARPC3	GCCATGTTTCCGATGAGTT	43839	46171	10455	8102	5560	1310	992	1843	17353
CTRLHS_57423	NA	NA	GTCGCTGCGCCAGTGAGAAC	57343	60335	17203	13421	8070	3893	3463	6413	23058
1087_9	1087	CEACAM7	GCCGTTCAATGTCGCAGAA	26439	28326	8837	6459	3857	2028	1957	3389	13234
344_2	344	APOC2	GCTAGGCATCTCATCTTGCT	65575	69485	13852	9783	5847	3525	2665	5085	24317
23644_3	23644	EDC4	GTCCATATTCGGCAGCCAGA	61068	66095	15296	10920	6274	4434	3643	6190	23521
7409_4	7409	VAV1	GGTTTCAGGAACCGTTGCAG	23189	25846	7260	5903	3679	1238	1119	2285	9848
497190_4	497190	CLEC18B	GTCAGCCTGTGGTTTGCAGA	34035	36195	8169	6191	3865	1827	1603	2940	13835
5229_2	5229	PGGT1B	GAGCCCTTCAGCTGGAAGAT	35451	38105	3460	2436	1305	708	438	831	15068
10521_29	10521	DDX17	GATTCGAGACTTGGAAAG	15304	16261	3702	2888	1718	712	565	1115	7276
115708_10	115708	TRMT61A	GGGCCGAAGCTCCAACATCA	52369	56299	8594	5511	3352	1472	996	1611	20894
9039_1	9039	UBA3	GTGTGGGGACACTGGAGACT	25876	26879	2923	2072	1181	675	606	1106	11002
112970_1	112970	KTI12	GTCCAGGATGACCACGTCG	53527	56394	7448	5433	3551	1410	1127	2191	20811
54707_4	54707	GPN2	GTGAGAATCCACGAGGTGGA	19295	21476	142	112	44	20	26	14	8311
6421_21	6421	SFPQ	GGGCTTGGAAGAGTCCTG	18247	19601	4843	3457	1957	1040	873	1649	8071
7367_4	7367	UGT2B17	GCAGATGCCGTTAATCCCTG	72475	75214	22108	16629	10214	4941	4230	8306	25764
1798_17	1798	DPAGT1	GAGGCGCGCAGCAATGAAG	41756	44530	1146	732	468	168	98	211	16160
94059_1	94059	LENG9	GCGGCCTTCCAGGAAGAAG	16266	17354	2573	1931	1321	669	576	1043	7999
4037_15	4037	LRP3	GCTTCCGCAACTTTGACG	40076	42627	5362	3648	2317	1216	1089	1832	18193
CTRLHS_57555	NA	NA	GCAGGCTAGATGACACCAG	36493	39339	12086	8642	5936	2668	2283	4377	12344
5298_7_fillup	5298	PI4KB	GCACGGCAGTTACACCACTG	47909	49760	7443	5125	2963	1494	939	2126	19795
9755_9	9755	TBKBP1	GGATCTGGCCTCCAACCAGT	46646	49628	10053	7477	4551	2304	1906	3696	18906
84335_6	84335	AKT1S1	GCCTATGCTGCCCATGGTCG	32658	34497	8954	6867	3970	2133	1928	3144	11987
6692_16	6692	SPINT1	GAGCGTGCACAGAAGCCACA	48500	51837	15397	11673	7304	3475	2997	5617	18368
8498_12	8498	RANBP3	GAGCGTGGACGAAGCCGACA	59833	62855	8977	5869	3456	2489	1900	3061	20089
79036_7	79036	KXD1	GTTCGCTCATCTGCTGCAGG	58636	62653	13254	9571	5721	2765	2242	4159	21821
5441_2_fillup	5441	POLR2L	GCAGCGTACAGGGATGATCA	28051	29409	109	58	14	28	34	19	15922
7917_5	7917	BAG6	GGTGCTCCAGGAGCTACAG	20745	22472	4047	3329	1885	865	743	1295	11213
10287_1_fillup	10287	RGS19	GCAGCTTGCTCTCCCGGG	38547	43018	12931	9440	5657	3431	2984	5484	19034
1762_17	1762	DMWD	GCAGGAGCATGGAGTCGAAG	37968	40056	6879	5063	3111	1552	1295	2495	15781
10632_1_fillup	10632	ATP5L	GTTACGGACAAATTGGGCCA	23628	26118	8460	6213	3906	1603	1450	2488	11948
23184_1	23184	MESDC2	GCAGCAGCAGCAGGTCAG	37531	39479	11786	10395	7531	1477	1223	2788	11774
2257_8	2257	FGF12	GCGTGTAGTGGCCATCCA	37928	40587	11248	8228	5568	2699	2102	4530	16028
100526767_1_fillup	100526767	RNF103-CHMP3	GGGGATGAAGAACCAGCT	24875	26863	1816	1429	852	406	297	640	12365
79717_3_fillup	79717	PPCS	GTCTGGGGTGGGAAGCGG	24537	27020	4506	3591	1942	1036	888	1438	10477
689_8	689	BTF3	GGCACAAGTGCGCATTGGT	35331	37913	2131	1449	760	484	226	407	12865
8225_5	8225	GTPBP6	GTGCAGGACGACCGTGAAG	45715	47334	11064	8343	5140	2490	1873	3327	15431
689_2	689	BTF3	GCAGGCACAAGTGCGCAT	16393	17143	459	342	170	46	64	77	8151
348180_21	348180	CTU2	GCCTGTGGCCAGAGCCTAG	34079	36783	2558	1836	1066	328	296	512	13864
54487_31	54487	DGCR8	GCACCACTGGACGTTTGCAG	21982	22944	3203	2370	1316	973	698	1294	8882
29083_9	29083	GTPBP8	GGGCGGACAACATCTTCA	29967	31821	8386	6010	3664	1568	1403	2684	11356
282991_1	282991	BLOC1S2	GTCAGGTAAGTGGCCATTT	29240	30701	7330	5634	3672	1434	1168	2663	8902
3336_3_fillup	3336	HSPE1	GAATGTCACCATCTCTAAAT	6393	6885	217	120	58	53	37	40	3772
84844_3	84844	PHF5A	GGGGCGCTGTGTGATCTG	14803	15296	57	25	12	4	14	21	8869
28960_12	28960	DCPS	GCAGGTGTTTCTCTGTGGCA	18871	23043	10384	7267	4617	2171	1745	3427	13720
CTRLHS_57378	NA	NA	GACAGATCACGTATCAGGGC	35974	37717	10376	7907	4640	2176	1960	3982	13105
283899_9	283899	INO80E	GTTCTCGTACTGCAGAAGT	31718	33378	8675	7049	4188	1694	1358	2537	11764
3484_11_fillup	3484	IGFBP1	GGAATGATCCTCTTCAGAAG	17158	18798	4924	3676	2242	1110	865	1831	8516
5298_2_fillup	5298	PI4KB	GCCTGTGTTCATTGCAGCAG	45486	48334	11016	8180	5133	2518	1870	3959	18631
1302_17	1302	COL11A2	GCTCTCCGGACACCATCA	41323	43422	9345	6946	4196	2107	1937	3135	17450
3329_7	3329	HSPD1	GTCCCAAAGTAACAAAAGA	6870	7645	165	97	48	36	17	32	3430
4705_6	4705	NDUFA10	GGAGGCGATGTACAACCA	25700	27637	5712	4542	2991	1221	1054	1864	10002
79613_39	79613	TANGO6	GAACTGCTTATCCTCCAGGG	20532	23722	1219	875	444	333	229	303	13691
10573_5	10573	MRPL28	GCCCACTCCCGTGCACTAT	34433	36152	5742	4025	2240	1303	991	1668	13579
54059_7	54059	YBEY	GGAAAAGAAAGCACATCGGT	20129	22027	5098	3637	2289	1044	1019	1770	7360
10093_6_fillup	10093	ARPC4	GGAGAAGTTCTCCAGGCAG	25513	28119	6127	4236	2934	311	195	267	12682
64100_5	64100	ELSPBP1	GAAAGGGAAGATACAGCG	11394	12166	2833	2021	1126	599	583	959	4307
64241_44	64241	ABCG8	GTGAAGCTGTCGAGCCCAG	69805	72994	16402	12214	7728	3929	3053	6211	23502
123041_6	123041	SLC24A4	GAACACAGCAGAGCCCACGA	56461	60179	15744	11357	7123	3507	2902	5692	20820
CTRLHS_57294	NA	NA	GTGCACAAGTCGCAACGAA	42578	45919	13676	10421	6268	3304	2570	5218	17069
128240_9	128240	NAXE	GGTCTGGCTTTTGATCCG	19077	21069	5075	3549	2237	1014	916	1735	9812
23761_12	23761	PISD	GTGATGCAGGTCCTCCACAG	51352	54760	610	385	175	119	93	124	21433
100526767_3_fillup	100526767	RNF103-CHMP3	GTCTGCATAGTTCTGGCCA	53477	58208	9481	6704	3805	2053	1685	2824	22387
6175_10	6175	RPLP0	GGGGCAATGGCACCAGCA	30056	32234	358	362	198	78	61	151	17360
55833_4_fillup	55833	UBAP2	GCAGGGAGCTCACAGACGGG	41296	43851	7286	5399	2963	1658	1516	2554	15781
6574_39	6574	SLC20A1	GTGAGCGAAACCATCCGGA	28461	31121	6564	5279	2926	1002	868	1859	13936
10423_4	10423	CDIPT	GTCCGTCAGCATGTCCAGCA	78870	83623	16488	9411	4758	3636	2114	2881	22931
10456_5_fillup	10456	HAX1	GGCTTTCCTGGACCTCGG	35482	37783	8007	5976	3783	1864	1547	2619	15932
344_4	344	APOC2	GACCTTCCTCACCCAGGTGA	41792	44817	7721	5855	3556	1932	1603	3092	10318
282618_2	282618	IFNL1	GGGCTTGGAAGTGGGGACA	24788	26881	4696	3399	1871	1035	997	1569	11341
7178_1	7178	TPT1	GCTTTCGGTACCTTCGCCCT	65345	68543	11476	8528	4980	2487	2149	3766	23321
4234_8	4234	METTL1	GGCTCTGATTTTGAGTGAG	18947	20767	4375	3157	1841	1053	935	1485	10594
51218_5	51218	GLRX5	GTTGGACGCGCTGGTGAAGA	67954	70820	14832	11247	6413	3339	2677	4687	24398
349334_1_fillup	349334	FOXD4L4	GCGGCGGTAGTATGGGAAG	20505	21415	1592	1258	649	352	390	479	9728
5082_8	5082	PDCL	GCGGCAGCAGCTTCACAA	32597	35696	9501	6554	3778	1462	1218	2052	14555
7027_19	7027	TFDP1	GGCCATGAACATCATCTCCA	37810	40859	890	472	296	280	180	216	16380
54931_8	54931	TRMT10C	GTTAGAAACACATTCCATAA	4425	4949	845	459	233	169	98	128	2236
123041_18	123041	SLC24A4	GTCTGTGTCCCATTCACTG	34400	36871	9362	7179	4499	2264	1861	3772	13681
7328_1_fillup	7328	UBE2H	GCATCGAGAGTAAACATG	15661	16404	3018	2309	1314	724	574	1077	6715
23463_6	23463	ICMT	GTAGCTGCTCTTTCTTCT	35529	38223	6688	4272	2732	1293	912	1528	14114
54891_29	54891	INO80D	GACTTGCAGACTGAACCCTG	56089	60193	16869	13470	8848	3009	2636	5162	23861
6421_24	6421	SFPQ	GCGGAGAACGGAAGTCGTGG	33953	35221	2917	2004	1109	524	358	757	13880
1671_2	1671	DEFA6	GCAGTGGATCATCCTCAGCT	42906	46034	12452	9547	5780	2724	2313	4623	17938
CTRLHS_57523	NA	NA	GCTTAAGTCACGGCTTTCCA	52608	56276	19005	14160	8661	4409	3936	6875	20558
122704_6_fillup	122704	MRPL52	GTACTGCTGTCACAGGAAA	18231	19435	4681	3332	1822	903	805	1364	7875
5216_9_fillup	5216	PFN1	GTAGGCGTTCCACCCGGCCA	51559	56220	3979	2551	1267	932	540	818	20459
2209_6	2209	FCGR1A	GCAAGGTTACGGTTTCCTCT	26757	29040	3615	3450	2411	430	470	938	13134
6414_8	6414	SELENOP	GATCCAATGCTAAACTCCAA	28255	30562	9153	6888	4121	2145	1800	3352	11734
65993_3	65993	MRPS34	GGACTACGAGACCTTGACG	46685	48078	8740	5654	3307	1787	1406	2472	15267
1736_24	1736	DKC1	GTGGAGAAGACAGGGCACAG	41227	43132	577	285	115	119	62	87	15422
55037_16	55037	PTCD3	GCACAATGATCCGAGGAA	21593	22913	5190	3580	2301	1066	887	1630	8721
CTRLHS_57155	NA	NA	GCGCTTTAATCGCCGTTC	25105	26265	7952	5870	3603	1905	1525	2862	12551
7879_8	7879	RAB7A	GTCATCCACCATCACCTCCT	72619	75455	17085	12330	7801	2606	1805	3801	21904
1671_1	1671	DEFA6	GGATCATCCTCAGCTTGGAG	37372	39104	10268	7608	4741	2513	1950	3690	14085
55626_6	55626	AMBRA1	GGATGAAAAGTGACACACCA	41631	46282	7935	6332	4448	1588	1439	2765	17845
57521_8	57521	RPTOR	GTAGTGCGAACTGCTTGA	30702	32334	5448	4023	2458	1105	900	1641	11546
55334_1	55334	SLC39A9	GTGGCTGTGCTCATGTTCA	39707	41805	10909	8185	5322	2755	2272	4327	16492
526_13	526	ATP6V1B2	GTCCATTTGACCTTACCGGA	35261	38563	826	494	252	173	130	140	15229
10629_38	10629	TAF6L	GTGTGGTTACGGATCACAGG	40074	41321	9817	7153	4913	1570	1340	2621	13548
64976_2	64976	MRPL40	GAAGATCCGAAAACTGGAAA	24670	27256	9135	6678	3817	2042	1603	3139	14371
64225_16	64225	ATL2	GTGCTGCTTATGGATACCCA	34341	36548	1287	746	425	312	208	245	17733
64968_2	64968	MRPS6	GTCAGCAGCACAACAGAGG	54237	57416	10798	6529	3565	2300	1557	2340	18734
353135_4_fillup	353135	LCE1E	GGCAGCGGCCAGCACTCTGG	53997	59636	1877	1232	778	353	302	508	31092
339665_3	339665	SLC35E4	GCATGTCAAGCCTCAACAAG	46086	48330	13628	9840	6161	3209	2408	4904	16461
57819_1_fillup	57819	LSM2	GACCCCAACTCACCATGTGA	28695	29888	1298	902	371	280	252	342	10472
284348_5	284348	LYPD5	GGAGATGCTGGGCAGCTTCA	40068	43195	7559	5585	3291	2025	1478	2749	18385
84138_6	84138	SLC7A6OS	GTCAGCGGCACAGAAGACGT	60984	63601	10406	7896	4760	2189	2039	3826	24299
9440_17	9440	MED17	GCGGATAGACTTCAGCCA	21903	24158	2426	1619	987	658	507	920	14737
55845_2_fillup	55845	BRK1	GCGGGAGATTCACCAGGACT	44607	49756	12651	8946	6001	1698	1213	2212	25961
57617_26	57617	VPS18	GTCCATTTCGGTTCACGTAG	42348	45005	5426	4099	2446	770	580	1148	13842
9491_2	9491	PSMF1	GAGGATCATGCTGCTCTCCA	46033	49196	9077	6964	3846	2354	2078	3488	18526
CTRLHS_57661	NA	NA	GCTAGTGTCGTGGGGGATGA	43820	44797	14537	10654	6510	3270	2773	5454	14579
9296_1	9296	ATP6V1F	GCCATCCCAATTTCCTGG	25837	28199	1110	534	213	176	126	163	11439
23335_25	23335	WDR7	GCCATCACTCACATCCCAG	58063	61642	5239	3109	1640	892	478	882	22740
CTRLHS_57599	NA	NA	GCTCGAGTCATTTCTCTA	16875	19160	6897	5541	3440	1521	1395	2690	8772
6603_9	6603	SMARCD2	GGGCCTGACAATCACCTGG	37519	40101	3204	1938	1071	622	386	523	17527
1653_27	1653	DDX1	GCTCTTTCCAAGGCACCGGA	44276	46408	9235	6828	4142	1865	1487	2609	17118
6692_15	6692	SPINT1	GACTAGCTCAGACCACCCAG	55264	59961	20627	15106	9881	4528	3959	7689	21115
22916_6_fillup	22916	NCBP2	GTCCCATTTATGTACCGCA	31815	33663	2243	1457	694	376	363	635	11531
8733_23	8733	GPAA1	GTGGTCACCAGCCTCGATG	59136	61766	7318	4490	3492	1957	1401	3450	21174
54487_15	54487	DGCR8	GTTGAAGGGGTCCTCAGCA	33669	37586	8450	5845	3376	2196	1950	3530	16362
6688_7	6688	SPI1	GGCCAAGACTGGGATGGGG	14399	15438	493	342	287	97	61	124	8361
8667_14	8667	EIF3H	GGCGCAGCAGGGAAAGGCAA	45148	48135	6098	4907	2740	1173	1089	1975	17766
93432_30	93432	MGAM2	GTGCCTTGAAGATGCCAG	28798	30458	6853	5455	3342	1638	1450	2579	9632
55845_5_fillup	55845	BRK1	GACAGGAGGATCCGGTGCAG	20452	22724	5803	4336	2714	898	695	1176	10746
7019_3	7019	TFAM	GGAAGTTCCCTCCAACGCT	56170	58716	15437	11677	6783	3264	2854	4991	19713
8317_9	8317	CDC7	GCCACAGCACAGTTACAAGT	34044	36422	4151	2813	1885	920	778	1536	15346
85369_9	85369	STRIP1	GAACGTGCCCACCTCCAGG	55513	59332	6710	4538	2830	1196	703	1414	22442
124995_7	124995	MRPL10	GAAAGTGCATCACACGACGG	19116	19647	3094	2327	1384	749	523	1102	7506
56052_26	56052	ALG1	GCTATGCGAGAAGACCTGG	42181	44635	3879	2830	2156	611	459	799	15393
55617_16	55617	TASP1	GAGTGTGATGCCAGCATAA	28916	31375	8503	6462	4111	2027	1953	3464	11106
10293_14	10293	TRAIP	GTGGAAGGTGTGGCCGCAG	53638	56934	7870	5544	3256	2080	1502	2819	18125
10093_2_fillup	10093	ARPC4	GGAACTCTTCAGCCACAATG	39149	42876	8428	6020	4148	314	236	406	16671
483_6	483	ATP1B3	GCTTCAGACTCTCAACGATG	54901	58113	5649	3689	2297	1296	1100	1839	23915
284402_1_fillup	284402	SCGB2B2	GAGCAAGCTCCTCCTTCAGG	59753	64265	14520	10616	6086	3501	3009	5340	21926
25921_31	25921	ZDHHC5	GTCTGTGACAACTGTGTGG	21062	22156	1845	1349	894	431	426	578	9607
6992_2	6992	PPP1R11	GGAGCCTTACCATCAAACTT	43378	46992	1525	911	572	300	232	337	19417
51726_2	51726	DNAJB11	GATGGTCATCAGAGCTCCCA	43705	46563	11310	8610	5575	2274	1863	3495	17322
54205_5_fillup	54205	CYCS	GGCTGTGTAAGAGTATCCAG	15193	16689	1370	855	456	352	196	268	8731
90196_1	90196	SYS1	GTCGAACATCTGGTCCAGCG	19736	20657	2224	1348	743	375	304	489	8401
4597_4	4597	MVD	GATTTGGCTGAATGGCCGGG	54929	61015	9138	5193	2689	1614	1011	1473	30173
55654_6	55654	TMEM127	GCCTGGTTGCACATCCACGG	37767	40377	7003	5365	3407	1302	1215	2335	18624
23203_3	23203	PMPCA	GTGGAGCACGAGCATCTGG	71358	74377	2712	1677	782	451	352	413	25610
642_7	642	BLMH	GCGGAACCTGGTACACAG	22417	24714	5973	4369	2893	1250	1115	2171	10068
7791_8	7791	ZYX	GGTCATGTCATCCAGCAGTG	39148	40930	11414	8511	5528	2731	2320	4425	15662
64963_2	64963	MRPS11	GTCGAGCGCCTGTGCAGA	49787	53150	14079	10069	5796	2864	2407	4624	22235
282618_9	282618	IFNL1	GGAGCTAGCGAGCTTCAAGA	38738	41985	11745	8440	5314	2770	2260	4544	17703
922_5	922	CD5L	GTGGAACAGAAAGGCCAGTG	40127	42940	2043	1471	849	538	409	544	17995
51699_4_fillup	51699	VPS29	GCTGGCCATATCTCCCCA	29311	32222	3841	2266	1423	916	426	792	13656
10406_1	10406	WFDC2	GAACAGCAGCAGGCTGAGG	24971	26378	4914	3517	2216	1098	874	1803	9199
6122_6	6122	RPL3	GGCTACGTGGAAACCCCTCG	24938	27450	312	212	116	74	68	87	15372
10352_9	10352	WARS2	GCAGAAGCACGATGGCACGG	73860	75714	16507	12305	7446	3762	3086	5131	23155
121665_9	121665	SPPL3	GGCGATCATGGCGACACAG	55935	58735	19952	14018	8995	2778	2082	4028	23445
6586_11	6586	SLIT3	GGCCAGTTCACACTCTGCA	57421	61517	18289	13711	8593	4263	3506	6782	22801
9213_2	9213	XPR1	GTCTTCCACTTGTCCCATG	38160	40798	7878	5800	3580	2261	1710	3275	12226
9692_3_fillup	9692	KIAA0391	GCAGTCGCAGATTCCGTT	51335	54460	13325	9402	5706	2808	2276	4194	19697
9146_8	9146	HGS	GTACACTTCGTACCCCAAGG	21838	22999	3891	2730	1841	874	853	1419	10144
9611_19	9611	NCOR1	GGTTGCCCCGAAATTGGAG	23132	25127	4611	3436	2095	1171	936	1825	10892
6015_17	6015	RING1	GGTGTCCAAGCGATCCCTA	43236	45418	3458	2396	1307	645	491	817	20430
54487_27	54487	DGCR8	GGATGACTTTGACAACGATG	34689	36947	7343	5504	3224	1851	1440	2834	14741
4736_5	4736	RPL10A	GCAGCACTGTGACGAGGCTA	49737	50837	1779	1491	852	368	217	487	22013
10985_13	10985	GCN1	GACCTCAGCCAGTATGCCA	31526	34821	5591	3919	2148	1388	1095	1902	13610
51067_9	51067	YARS2	GGTCATCTACTTGCGCTGCT	62564	64668	12328	7626	4092	2792	1942	2810	24703
4034_16	4034	LRCH4	GAAATCCAGGCGGACCAGA	41071	44154	12795	9619	5977	2966	2614	4885	17031
478_32	478	ATP1A3	GCAAAACTTGACCCACTCTG	28946	31630	8870	6202	3975	1957	1790	3258	14992
3191_24	3191	HNRNPL	GATGGGTCCAAACTCCTGCA	48035	52792	3134	1918	969	785	464	673	21951
4705_5	4705	NDUFA10	GTACAACCAGGACTGCAGG	38478	40418	7568	5821	3734	1665	1413	2737	12418
9899_15	9899	SV2B	GCTCTCTGGCATGAACTTCA	47978	51143	15921	11899	7514	3512	3118	5996	20405
7408_11	7408	VASP	GGGCCTCAACTTCGGCAGCA	71494	74943	14765	10484	7239	2957	2240	3908	25690
64951_1	64951	MRPS24	GCAGCGACAGCCAGCCTTTA	42059	44969	7231	3957	1952	1702	1012	1157	17573
2210_1_fillup	2210	FCGR1B	GGGAGCAGCTCCACACAG	27346	29321	4902	4621	3319	707	685	1427	13077
975_4	975	CD81	GGCACTGGGATTCCTGGA	19195	21569	7354	5561	3368	1317	1270	2316	12553
4597_1	4597	MVD	GGAGAGTGACCTCTCAGAAG	24749	27343	2005	1076	546	322	223	312	12837
9782_2_fillup	9782	MATR3	GAGGATGCTCAGGCCGCAG	56579	59802	8820	6766	3868	1614	1497	2562	20884
CTRLHS_57756	NA	NA	GGGGATTAGCTGACAGTC	20281	22227	7909	5859	3613	1895	1562	2862	8240
5757_3_fillup	5757	PTMA	GAGGAGGAAGAAGAAGGTGA	11164	11937	35	4	16	19	0	7	4781
3787_2	3787	KCNS1	GGCTGTGGATGCACATGG	30909	32914	8392	6249	4094	2035	1693	3336	13005
8893_13	8893	EIF2B5	GGTCTACCCTCTCACCCCAG	67515	71694	1057	573	327	211	150	194	28239
55833_8_fillup	55833	UBAP2	GCTGCAGTCACGGCTGCCAG	41865	43896	8308	6412	4179	2084	1844	3368	14612
8993_4	8993	PGLYRP1	GTGCCCCGGAACGAGTGGA	52569	54205	10428	7681	4606	2665	2117	3927	21151
7408_7	7408	VASP	GCGAAAGGAATTGGCCGTG	22401	24396	3943	2650	1823	674	444	746	10174
80222_17	80222	TARS2	GAGCTGCCTGTTTTGGAG	25026	25977	7451	5748	3402	1816	1545	2744	10026
114034_4	114034	TOE1	GTGCAGTTCCTGATACAGCA	46595	50068	4942	3138	1847	1133	608	1110	18905
101180976_1_fillup	101180976	IFNL4	GGACGCTGGCGGCTGCCA	29995	33088	10186	7619	4554	2397	2001	3613	12640
55746_18	55746	NUP133	GTAGAATGTGCTTCACCTGA	28099	30000	3687	2816	1623	809	625	1225	12385
CTRLHS_57866	NA	NA	GCAATGCTGCTATAGAAG	6468	7055	2453	1703	1260	562	504	920	2790
6837_1	6837	MED22	GAGGATCAGGAACTGCTTG	21071	22196	633	407	193	138	75	139	8166
23435_7	23435	TARDBP	GTACAGAGGACATGACTG	11888	12937	60	59	12	22	7	7	5149
54584_2	54584	GNB1L	GGACCTGAAGCTGTGCCTGT	59925	62252	14326	11390	6872	2422	2233	4117	20912
6688_15	6688	SPI1	GCCCAGCCCAGCTCAGATG	44231	46448	2922	2251	1557	498	414	871	19129
100131390_8	100131390	SP9	GCCGCCGAGTTGGAGAAG	23542	25261	9943	7631	5576	1448	1366	3237	11941
CTRLHS_57565	NA	NA	GCTGCGGCGAGATCACATAA	34926	37766	12482	9625	5802	2806	2600	4507	14359
6167_2_fillup	6167	RPL37	GCAGGCATGGATTCCGTGA	35453	38076	6126	4304	2389	1376	1133	2026	14191
79833_5	79833	GEMIN6	GAAGGGGACCATAGAGTGA	8513	9100	483	295	154	96	58	117	3271
3676_21	3676	ITGA4	GTGTCCACGTTGTAGGGG	14474	15198	3815	2711	2045	563	510	1129	5011
CTRLHS_57974	NA	NA	GCAAATTCAGACAGCTAATT	23818	26362	10266	7725	4831	2373	1968	3953	11854
83460_3_fillup	83460	EMC6	GCCGCCTCGCTGATGAACGG	56980	58866	12303	8006	5020	2612	1656	2944	26265
CTRLHS_57627	NA	NA	GTCCCTTGCAACCTCCGTT	62188	65985	18815	14019	8724	4292	3597	7349	19187
6146_7	6146	RPL22	GATTCCATCTTCTACAGGGT	10892	11642	2121	1707	1031	521	370	607	4994
55650_20	55650	PIGV	GTTCAGTCCCCACCAGCA	45189	49652	9113	6068	4276	2295	1774	3896	18161
8518_28	8518	IKBKAP	GTTCGGAGAGAGAAGCACTG	46132	49629	6401	4775	2874	1051	943	1641	18881
CTRLHS_57395	NA	NA	GAAGCGGGACCGTGTCTCAC	56866	59163	16320	12655	7995	3895	3261	5961	20618
26145_4	26145	IRF2BP1	GATGTGGCCCTGTCATAG	20151	21832	2891	2046	1239	821	683	1243	9959
9394_12	9394	HS6ST1	GAAGAGCCAAGTCTCGCGG	28612	31881	6370	4643	2977	1321	1156	2022	12788
1445_9	1445	CSK	GCTGCTGCAGACCATCGGGA	50533	53798	13439	12310	8746	2201	2414	5079	21441
7327_1_fillup	7327	UBE2G2	GCTACGAGAGCAGCGCGGAG	43401	46033	9694	6716	4238	1767	1197	2438	17598
CTRLHS_57646	NA	NA	GCATTCTCACCAAGACCGA	46481	50162	15126	11801	6994	3598	2872	5633	18221
3611_1	3611	ILK	GGTTCGAGACTGGAGTACA	31809	33502	12585	9889	6044	2317	1779	3437	12427
9337_1_fillup	9337	CNOT8	GATTCTCGTTTGCCAGAAG	36737	39382	9016	6430	4073	2304	1955	3594	13059
55313_6	55313	CPPED1	GATCAAGGCCTGGTCCACTG	68385	71463	18524	14258	8745	4378	3609	6754	21327
3329_10	3329	HSPD1	GCATAAGCCCGAGTGAGATG	70400	76081	7397	5292	3233	1589	1277	2324	35739
79053_5	79053	ALG8	GGAAAATCTCTGGAAAAGTA	10830	12609	4499	3485	2168	951	1008	1604	7689
10293_25	10293	TRAIP	GGATCATCTCCTCCACCTCA	55928	58772	7811	5391	3107	1888	1479	2476	22352
CTRLHS_57843	NA	NA	GATTTTAGCTTAGGTCTTAC	10191	10583	3214	2462	1451	722	632	1107	4884
332_5	332	BIRC5	GCAGTGGATGAAGCCAGCCT	47597	50561	2791	1679	929	542	467	718	18163
23560_7	23560	GTPBP4	GTGATGGCCTGCATCTCGA	48870	51531	1173	689	293	237	196	229	17016
5704_9	5704	PSMC4	GGTCATCGGACAATTTCTGG	20311	23191	1517	1006	582	355	246	344	12151
51300_13	51300	TIMMDC1	GCCGCTTCTGACGCTCCTCA	61137	63617	15747	12305	6987	3408	2827	5343	23317
4037_21	4037	LRP3	GGCACTTGCCGTTGTCACAG	30260	31802	4486	3587	2029	1217	887	1658	10583
55794_8	55794	DDX28	GCCTGATCCTACGCATGCCG	47223	49528	12318	9490	5758	2630	2208	4017	18146
8317_7	8317	CDC7	GAACTTCAGTGCCTAACAG	25450	28077	925	594	269	237	184	311	13021
4705_1	4705	NDUFA10	GCTTGCTTTATCCCCAAGT	15716	17485	4206	2985	2060	956	728	1409	8562
23563_8	23563	CHST5	GCGGACAGGTTTCGGCTCTG	55498	60355	17501	13126	8484	4053	3494	6865	25359
CTRLHS_57772	NA	NA	GAGCATGATGACCCGTGAC	46051	47485	13640	10088	6342	3083	2687	5108	19575
84916_19	84916	UTP4	GGTTATTGTAAGCCACACAG	19249	20576	172	117	24	35	20	34	9042
6598_20	6598	SMARCB1	GATGGTTGTGGAGCATGGCA	38979	41043	3173	1810	1067	631	359	554	16284
6598_12	6598	SMARCB1	GAGAACGCATCTCAGCCCG	60939	65990	1968	1045	606	428	244	336	26393
56683_1	56683	C21orf59	GATGCCTTGGACCAGCTTCG	44916	47697	4743	3348	1676	1032	793	1393	17202
79991_5	79991	STN1	GTGGAACATTCAAATTGCA	19846	22383	6042	4464	2378	1434	1269	2025	10170
26519_1_fillup	26519	TIMM10	GGATGAAGAGCTGATGAAGA	21026	22877	4304	2898	1662	844	712	1229	9240
730291_1	730291	ZNF735	GGAATGTGGCAAAGCCTTT	26910	28810	5477	3821	2068	1351	1063	1962	11061
54518_14	54518	APBB1IP	GAATGATGTTGATTCTGCA	23057	24173	9858	8142	5193	1561	1449	3136	9171
4720_1	4720	NDUFS2	GAAAGGGGTCATGGCCCCA	9539	10179	2586	1895	1134	571	512	825	4507
7094_13	7094	TLN1	GGCTTCTGGGCATCACCA	32024	35171	13235	12583	8768	1060	972	2145	15480
10474_12	10474	TADA3	GGGAGTAGTGCTTCCCCAG	16515	17880	2285	1521	978	349	333	537	8863
537_19	537	ATP6AP1	GAATGAGCAGCAGAGCAGGG	59805	63904	5079	3558	2048	1134	721	1365	23866
CTRLHS_57403	NA	NA	GATGCCCGTCTATGGCCCG	33277	36642	12439	9408	5588	2747	2465	4289	14668
8287_14	8287	USP9Y	GTAGCAACTCCTCCTCCAG	42199	46690	12937	9581	5640	2864	2411	4584	18207
6598_2	6598	SMARCB1	GTGACCCTGTTAAAAGCCT	36229	38923	1462	862	488	323	177	265	17193
4763_12	4763	NF1	GAAAAGCTCTTGCTGGCCA	35641	39957	12902	9798	5764	2979	2503	4741	17922
64975_1	64975	MRPL41	GTTCGTGCAGATCAAGGAGA	27912	30135	6130	3953	2331	1198	922	1597	10769
79905_8	79905	TMC7	GGTAGCTTGGCAATTCTTGG	29126	32472	11246	8444	4868	2359	2183	4110	16287
84720_31	84720	PIGO	GATTGTCTTCCACTATGGCG	44079	46866	13050	9743	6079	3085	2659	5041	20068
5879_4_fillup	5879	RAC1	GGTTGGAGAAACGTACGGTA	22038	23688	5671	4332	2739	1351	1211	2146	9557
2193_16	2193	FARSA	GCATGGAGGATGAGGTGCAG	31577	33298	397	191	100	49	54	46	12667
6692_11	6692	SPINT1	GCAGTTGATGAGGAAGCAGG	41312	42551	9465	7615	4507	2102	1957	3569	14566
117143_1	117143	TADA1	GCAAAACCTGGAAAACCCA	18408	20361	6567	4903	3112	1390	1090	2157	10630
CTRLHS_57175	NA	NA	GGTCAAGCCGACCTCGAAC	57939	62364	19120	14178	8537	4400	3436	6893	22070
6234_1_fillup	6234	RPS28	GTAGGTGCGCGTGGAATTCA	49976	53451	977	708	330	183	160	218	25800
3329_15	3329	HSPD1	GCTGTGGCCGTTACAATG	22609	23990	505	275	97	116	38	53	8656
4240_8	4240	MFGE8	GAAGGTCACACGCACAGACG	61871	65526	15426	11881	6879	3555	3000	5692	21302
CTRLHS_57263	NA	NA	GCGATCGGAGTGCCACGATA	51375	54696	16827	13049	7742	3795	3277	6494	19706
CTRLHS_57143	NA	NA	GGGCACCCGGTTCATACGC	34363	37694	12527	9509	5720	2781	2448	4891	16955
1072_11	1072	CFL1	GCGTAAGTCTTCAACGCCAG	35191	37730	1850	1367	780	366	347	469	20339
23065_35	23065	EMC1	GGTACTGCAGCAGAGCATAG	47879	50599	9613	5905	3748	1876	1127	1844	19555
10163_12	10163	WASF2	GAAGATGCTGCAGGACACCA	53309	56219	11627	8642	5406	2092	1715	3366	19963
5977_16	5977	DPF2	GAGCAATTGTTACATCTGGA	15851	17507	1476	908	502	316	187	323	7958
3181_5	3181	HNRNPA2B1	GAATGAGGTCTTGCAGCCA	49997	52869	5880	4119	2273	1222	812	1299	18748
57505_16	57505	AARS2	GTATGGCGTTGAGCAGCG	40945	42333	9521	7301	4156	2194	1707	2997	13690
1798_9	1798	DPAGT1	GTTGAGGTCCTGACCACAG	38271	41692	365	184	112	54	10	19	13525
6923_4	6923	ELOB	GAACACCGTGCTGGACTCCT	54850	58508	3121	2173	1121	661	489	887	22221
CTRLHS_57129	NA	NA	GGCTCGTTCTACGCACTGA	45283	47097	13216	9541	6198	3061	2507	5100	15821
80347_7	80347	COASY	GCATGGCCGTATTCCGGT	37500	39669	4842	3303	1785	1019	731	1171	13427
2287_3	2287	FKBP3	GTGGCCAAGACAGCTAACA	54154	57901	16820	12067	7770	3817	3117	5971	20637
23443_6	23443	SLC35A3	GAAAGACCAAAATTCCCA	21392	24219	3169	2447	1478	1226	1035	1582	11132
7349_5_fillup	7349	UCN	GAACCGCATCATATTCGACT	34944	37724	9367	6939	4228	2133	1840	3361	15816
9296_4_fillup	9296	ATP6V1F	GCACCCATATGACGCCGCCA	64406	67317	10200	6304	3272	1935	1301	1945	25655
CTRLHS_57230	NA	NA	GAGCATTCGTAGCCCAGCA	66502	70661	21020	15546	9856	4807	4003	7663	23999
CTRLHS_57446	NA	NA	GGTTAACATCGCCACTCTGA	61588	64630	19753	14956	9350	4359	3876	7319	23820
23025_35	23025	UNC13A	GCTCAAAGCGCGTGTCCAGG	69979	74310	18661	14111	8388	4582	3593	6859	23432
CTRLHS_57649	NA	NA	GAGTGTAAGCTAACACTCTG	7637	8360	2572	1944	1252	606	515	932	3032
81623_1	81623	DEFB126	GATGCATGTAAAGAATGGT	5628	5844	1263	851	636	292	186	449	1800
7167_5	7167	TPI1	GCAGTCTTTGATCATGCCA	27972	30418	2343	1483	740	422	293	335	13079
51012_4	51012	PRELID3B	GGCTGTGCAACTTTCCAGA	19047	20627	1764	1289	724	305	224	393	9428
2475_20	2475	MTOR	GCTCGTTAAGGATCAACA	17666	18995	2129	1503	879	338	278	475	6465
CTRLHS_57732	NA	NA	GGGTTATGTGATGCCATCT	25463	27371	8516	6420	4162	1993	1738	3135	9528
23483_4	23483	TGDS	GTTTATGGCACTCACGTTT	19716	20720	3710	2781	1730	1141	837	1668	7678
80218_6	80218	NAA50	GATGTCTGGCACCTTACCGA	50742	53924	1721	1185	673	382	273	478	23821
146754_27	146754	DNAH2	GACTTGGCAAGGTGCAGGA	32214	33569	9214	6649	3957	2009	1803	3346	11983
219541_4_fillup	219541	MED19	GAAAGAGCTACTGAGAATAG	8825	9796	528	304	150	87	97	149	4256
3028_8	3028	HSD17B10	GAAGGGCCAGACCCATACCT	33811	37219	5720	3146	1483	1287	757	999	16030
2305_54	2305	FOXM1	GCTCGCAAAGGGCTCCAGG	33941	36553	8305	6586	3837	2164	1810	3639	14252
3978_8	3978	LIG1	GTAACCAGATGGATCCAG	8499	8680	1054	612	356	149	166	306	3594
5810_8	5810	RAD1	GCACTTCGAATGTGTTACCA	31011	33674	571	371	172	171	107	126	14175
6850_32	6850	SYK	GGTTGAAGGGCTTCTTGAGG	21384	23411	11511	9763	6753	1545	1369	3224	9858
3099_23	3099	HK2	GATCTCTAAGCGGTTCCGCA	43090	46000	11748	8233	5174	2576	1868	3578	17649
29925_15	29925	GMPPB	GATTTCCCCTTCCAAGCCA	39917	43191	1349	952	534	318	191	232	15664
6832_22	6832	SUPV3L1	GATTAGAGATCCAGCCAG	13284	14168	3246	2051	990	645	511	733	6047
3609_20	3609	ILF3	GGCACGGCCAACAGACCGA	43680	47213	2198	1312	748	597	473	748	17688
7203_17	7203	CCT3	GCGTGGAGTCATGATTAACA	39460	42604	2706	2036	942	414	430	621	19149
84545_3	84545	MRPL43	GTCGGTGTGGAAGGGCTTG	43754	46174	6742	3844	2157	1481	1012	1358	15081
148932_5	148932	MOB3C	GTCCAGGCCCGACTTGAGAG	59843	64714	17569	13334	8062	3961	3391	6468	23555
CTRLHS_57800	NA	NA	GGGAGTTGATTGTTTCGAGA	19244	21309	8339	6781	3861	1981	1628	2810	10602
284467_2_fillup	284467	FAM19A3	GGATGAGTGAGAGGGTCGAG	39989	42141	10014	7584	4626	2310	1959	3702	14038
3190_6	3190	HNRNPK	GCTGGGGCAGTGATTGGAAA	18497	20645	186	207	83	24	56	45	9541
123624_2	123624	AGBL1	GCATCAGTTCCTCTTCAGGT	43505	46772	13662	10025	6177	3025	2616	4769	18502
23463_3	23463	ICMT	GTCTTCTTGGAGTCACTT	20086	21051	3515	2356	1560	852	565	1012	7872
3276_11	3276	PRMT1	GTGAGAAGCCCAACGCTG	45920	49243	5775	4006	2230	1364	1128	2017	20055
140823_2_fillup	140823	ROMO1	GGGTTGCGCCGTGGGCATGG	32844	34349	1940	1378	784	310	203	307	17483
51608_13	51608	GET4	GTCCCAGAGCAAGCACACGG	43828	47047	3558	2893	1961	915	710	1443	16756
63931_3_fillup	63931	MRPS14	GCCGCTTCACACCACGCGGA	39763	41921	6876	4628	2548	1467	1130	1670	15741
539_1_fillup	539	ATP5O	GCAAGGTACCTCTCCGCGA	49462	53998	12441	9348	6020	2346	2061	3890	19864
2210_4_fillup	2210	FCGR1B	GGAGAACCTCTGGCCTTG	32382	34686	3796	3321	2299	449	502	982	15570
79912_9	79912	PYROXD1	GGGACCAGATTGGCATGA	17876	19232	2431	2088	1103	481	397	628	7480
81853_6_fillup	81853	TMEM14B	GAAGAGCAGCCCTGCAGCCA	56846	62482	15750	11114	6563	3502	2903	5509	25832
9444_9	9444	QKI	GGATCTTCAACCACCTCGAG	38865	42502	7981	5712	3448	1575	1209	2074	18766
63875_5	63875	MRPL17	GAACGCATCGAGGCACCA	50969	53012	11054	7335	4154	2346	1609	2607	17566
51187_6	51187	RSL24D1	GCTGCTTTCCGGAATGCTT	44463	47270	3658	2436	1221	810	723	966	18462
2526_7	2526	FUT4	GTGGAAGAAAGGGACGGG	19325	20524	4157	3101	2050	937	844	1533	7375
3703_25	3703	STT3A	GGTGAAGGAGGAGAAGAGAG	21917	23241	66	52	8	20	12	21	15601
CTRLHS_57184	NA	NA	GAGATATCCGATCGTGGT	15045	16162	4750	3709	2227	1085	918	1838	5796
25921_15	25921	ZDHHC5	GCTCCCCTTTACAAAACAG	21240	23216	4475	3151	2260	1071	882	1615	9556
93099_26	93099	DMKN	GGCATCTTTGGCTCTCAAGG	37735	41737	10279	7585	4779	2544	2205	3918	20866
29104_10	29104	N6AMT1	GAGGGCCTATCATAGAGGCT	27859	30250	2202	1298	631	556	387	543	11429
3276_2	3276	PRMT1	GCACCACCTTGTCCTTGAAG	34258	35572	678	423	197	191	144	156	12007
5295_1_fillup	5295	PIK3R1	GCTGAAAACCTGTTGCGA	24901	27789	11159	8938	6027	1984	1766	3755	12365
CTRLHS_57626	NA	NA	GAGACCACTTTCGTGCAAGC	44118	47491	14265	10382	6439	3088	2866	5131	18769
349334_3_fillup	349334	FOXD4L4	GACGCGGGCCGAGAGCAGT	38684	40798	2513	1779	1151	725	530	977	17194
2232_3	2232	FDXR	GGCCCTGGAAATTCCTGGTG	12509	14232	2205	1381	743	489	378	438	8655
6648_7	6648	SOD2	GGAGAAGTACCAGGAGGCGT	17847	18860	1796	1141	651	333	290	497	7883
1984_2	1984	EIF5A	GCTGATTGGCATCCAGGAT	29216	31309	6546	4939	3395	1436	1177	2137	12119
9659_2	9659	PDE4DIP	GAGCTCTCAGAGAAACTGAA	13712	15035	1426	905	457	280	226	406	8798
29088_13	29088	MRPL15	GGTGTCCAGCTGGTTGAGG	41508	44211	9126	5889	3338	1932	1419	2154	15743
27072_25	27072	VPS41	GGTAACTGAAATACTTCAGA	1557	1621	572	411	245	79	82	162	1318
84881_26	84881	RPUSD4	GCAGCGGCAGCGGCACAAAA	55133	60869	16266	11306	6768	3567	2772	4687	23909
84138_5	84138	SLC7A6OS	GTTAGACCTTGTCCACGAGG	21752	22951	1456	1010	550	334	263	464	7817
5082_16	5082	PDCL	GTCCCATCTGGATGAAGAGG	19886	21006	5609	4053	2509	1101	817	1448	7898
CTRLHS_57813	NA	NA	GGGGCAGGGCTATCTTATG	16522	18132	7433	5779	3364	1621	1555	2889	10357
CTRLHS_57038	NA	NA	GGGCGGCTATCGCTGACT	46382	49130	15945	11609	7422	3404	2994	5887	19164
10573_2	10573	MRPL28	GGCCTATAGTGCACGGGAGT	15232	16565	2871	1995	1161	637	554	865	7221
84311_5	84311	MRPL45	GCGTGCATCACCCTCAGG	45734	48385	4752	2949	1818	939	696	1126	20834
55845_4_fillup	55845	BRK1	GAAATTGACAGCCCTTGAA	23329	25394	6417	4956	3681	527	335	642	9683
497190_1	497190	CLEC18B	GTTGAAGTGGTCAGCCTG	35772	37911	10313	7994	4492	2346	2094	3696	13650
140823_1	140823	ROMO1	GACACGGTCGAAGCAGCT	32030	34310	5465	3698	2509	938	796	1492	11854
51073_9	51073	MRPL4	GAAAACATCGGGGTGCAGGT	26965	27950	4782	3101	1828	906	716	1179	10994
CTRLHS_57980	NA	NA	GCCCCACCCCAGTGCTCAG	57425	60084	15111	11138	6868	3437	2909	5571	22127
2395_3	2395	FXN	GTGCAGGTCGCATCGATGT	50136	51892	9362	6561	3424	1953	1651	2915	17969
29088_1	29088	MRPL15	GTTGGCCAGGCTCACACG	49955	52829	7956	4539	2040	1846	1066	1443	15034
23587_1	23587	ELP5	GCGAGGAAGAGTTTCGTGA	31004	33163	4086	3130	1863	634	571	994	13096
22821_36	22821	RASA3	GTATACCACGTTCAGCCGCA	61944	65794	17939	13653	7966	4921	4388	8077	23754
6648_2	6648	SOD2	GGTTGTTCACGTAGGCCGCG	46845	48614	4645	3086	1625	889	579	1056	20660
10423_5_fillup	10423	CDIPT	GCTGATTTGGAAGAACAGCG	10584	11687	2387	1474	558	493	278	370	5026
54707_7	54707	GPN2	GCGCAGCATCTTCTCCCAAA	51355	57205	733	520	274	139	119	179	24848
221294_3	221294	NT5DC1	GGAGCTCTTCTGTGTGCCA	33697	36191	9784	7579	4314	2272	1994	3712	15842
26525_12	26525	IL36RN	GTGCCTGTCATGTGGGGTG	26677	28143	6597	5405	3309	1597	1257	2563	9935
5910_4_fillup	5910	RAP1GDS1	GTTATCAGCTGGGGTCACAG	44048	47682	11012	8183	5236	2012	1839	3425	18144
442590_1	442590	SPDYE5	GCTGACTGTTGAAGCCCTTG	40468	42227	11439	8670	5184	2534	2343	4264	16896
84447_13	84447	SYVN1	GTACCAGGAACGTTCCAGA	25390	26487	4092	3235	2125	663	519	1130	10400
284402_1	284402	SCGB2B2	GTGTCCCAAGACCTCCTGA	38728	41022	9219	6622	4195	2137	1902	3572	13415
9700_30	9700	ESPL1	GCTGCACAAGGAAGCCCAG	40979	43105	991	745	399	312	204	275	15918
55823_43	55823	VPS11	GCAAAGGAACTTGGAAGCAG	29868	32208	7060	5284	3281	1548	1238	2455	11422
100131390_5	100131390	SP9	GACTTGTACCAGGACTCGTA	19330	20212	7013	5364	3837	1071	972	2285	6970
CTRLHS_57630	NA	NA	GGAGAGGGCCCGCGAACTCA	44639	49834	16392	12272	7145	3715	3051	6027	20408
CTRLHS_57673	NA	NA	GTAGACGGACGGTGAGCTG	41491	43222	11869	9191	5413	2818	2425	4388	13189
30837_27	30837	SOCS7	GACCAAGTCCTGCAGCGGGA	35375	37906	9589	7094	4304	2230	1867	3604	14576
80224_8_fillup	80224	NUBPL	GGCGCCCACAAACCATCGCT	71359	75436	21639	17028	9792	4919	4067	7706	29787
6603_6	6603	SMARCD2	GCGATAGTGCAGGAACTGCA	45104	47476	9707	6449	3935	1811	1529	2739	18100
2526_12	2526	FUT4	GCGCGTGTTGGACTACGAGG	35098	37625	8721	6433	3809	1828	1552	2770	16617
7917_23	7917	BAG6	GAAGGGAGGTGAGTCTGAGG	19640	20669	1867	1426	768	452	339	690	7152
7203_8	7203	CCT3	GCAGCAGATGCACCCAACAG	45584	49516	779	576	295	112	87	202	21457
253260_7	253260	RICTOR	GGTGTTTAGTCCACCTCGA	25836	28349	8433	5612	3735	1741	1402	2621	12842
23644_43	23644	EDC4	GAGAGAGGGCTCCTTCACTG	31612	33947	4381	2795	1533	1471	1027	1840	14245
90353_7	90353	CTU1	GTGGCCTACGAAGACCTCTT	37016	38006	7533	5825	3672	1249	1083	2116	13279
5436_2	5436	POLR2G	GTTGGGGCCGAAGTAGCG	21531	23257	306	164	93	94	47	81	12225
64975_2	64975	MRPL41	GGAGGTTCGTGCAGATCA	29254	31462	5527	3489	1900	1163	874	1356	11058
51324_11	51324	SPG21	GATTTTGGCTCTGACTGGA	31490	34630	12167	9420	5643	2663	2291	4454	15322
285195_7	285195	SLC9A9	GCTGGCTCATTTGCAATG	29678	32012	9044	6575	4170	2054	1877	3269	12109
CTRLHS_57330	NA	NA	GGGAATTCCTCGGCCGATT	35012	38776	14820	11536	6691	3506	2942	5405	17418
51218_3	51218	GLRX5	GGTGAAGAAGGACAAGGTGG	27888	29199	1005	696	325	265	196	251	9829
23587_4	23587	ELP5	GAGGGTCTCTGAAGAAGTCA	30152	32574	5051	3732	2199	822	753	1253	14600
5295_4_fillup	5295	PIK3R1	GGCAAAAGAAGTTGAACGAG	28052	30440	10934	8888	5823	2424	2050	4157	13178
51300_6	51300	TIMMDC1	GCACATCGTGCTGCCACACG	101213	105552	24139	18039	11228	4967	4502	8134	32350
CTRLHS_57662	NA	NA	GAAGTCTTTCTTAGATGGT	5907	6365	2071	1663	920	504	360	803	2412
266722_14	266722	HS6ST3	GCTCCTGCACCAACTTCG	50396	53376	13813	10126	6096	3110	2704	5041	18656
3181_14	3181	HNRNPA2B1	GGCAGCATCAACCTCAGCCA	36820	39359	4302	2960	1640	842	646	974	15963
1302_12	1302	COL11A2	GTATGAAGACCAGACTGGG	22015	23866	6214	4822	2974	1493	1263	2346	10644
CTRLHS_57108	NA	NA	GTTCGCTTCGTAACGAGGAA	40650	42803	11953	9092	5754	2687	2384	4547	14454
58510_18	58510	PRODH2	GTCCCTGAGCTTTGATGGCG	36071	38125	11330	8327	5194	2439	2171	4160	12440
471_7	471	ATIC	GCTGGTGAAGGAACTCAAGG	25931	28387	907	445	218	207	76	122	12096
1655_12	1655	DDX5	GGAATGGCTGATGATTGATG	31488	32859	5479	4155	2515	1035	786	1244	12668
CTRLHS_57849	NA	NA	GCCCTCTTGAAATAGCCA	25502	28169	10485	7542	4732	2449	2080	3737	12838
2547_16	2547	XRCC6	GACCAGTTTAAGGGGCAGCA	32042	33926	5415	4056	2577	1224	1099	1871	12384
53339_15	53339	BTBD1	GTCGCCTGCCAGTTGTAGAG	51378	54278	15733	12131	7586	3649	3150	5792	20020
10107_24	10107	TRIM10	GGCAGCTGGCTAACGTGG	36945	39134	8533	6394	4011	1947	1740	3269	17365
55313_16	55313	CPPED1	GACAATGGCGGTGACGAAT	26657	28719	7149	5354	3151	1606	1296	2497	9080
9410_6	9410	SNRNP40	GAAGGGAGGAACATCTTGG	14635	15703	2471	1664	1001	562	471	867	5603
497190_2	497190	CLEC18B	GGTCAGCCTGTGGTTTGCAG	25160	26289	4958	3706	2192	1131	861	1781	9558
506_8	506	ATP5B	GAAGGGGTGAGTCTCCGCA	39716	44307	11282	7857	4893	2176	1846	3502	18405
393_19	393	ARHGAP4	GCGCCTGAGTCACATTGCAG	53759	56335	14655	10560	6233	4043	3894	7041	22070
1833_8	1833	EPYC	GGAGCTCTCTGTTCCCTGA	36960	39654	10498	7919	4712	2408	2012	3950	16974
115024_2	115024	NT5C3B	GGTGTGGGTCGATCTCAATT	40892	43602	11425	8897	5267	2616	2211	4097	19387
9459_25	9459	ARHGEF6	GAAAACCAGCACAAAGTAGG	21825	23472	5784	4549	2764	1771	1572	3008	9622
348180_4	348180	CTU2	GACCATGGAGCTGGACGA	23150	23987	4082	3123	2010	788	541	1057	8810
55207_6	55207	ARL8B	GTGGGAGCGGTATTGCAG	28104	30083	7226	5440	3290	1196	1072	1982	11105
57171_8	57171	DOLPP1	GATGACAAATACAGGGCTG	16910	18623	4009	3205	2197	829	712	1072	8379
55734_18	55734	ZFP64	GCCAAGTTCAAAATCAGCT	28700	32349	6651	4475	2612	1785	1476	2733	15882
CTRLHS_57280	NA	NA	GCCGTTAGCATGCGATCCC	42176	44526	13074	10092	6384	3160	2746	4903	19971
1785_2	1785	DNM2	GTTCAGGAATCGTCACCCGG	26105	28111	163	102	50	38	14	23	16672
284467_2	284467	FAM19A3	GCAAGGCAGCCAAGGTCAGG	60046	63264	14586	10591	6584	3440	2739	5396	20738
10423_5	10423	CDIPT	GGTTGACCAACAGGCACA	22864	24901	4781	2597	1288	1004	593	826	8325
9410_13	9410	SNRNP40	GCTGCAAGTTCCACCCCAA	34527	37629	3206	2012	1119	715	443	766	16440
64975_4	64975	MRPL41	GCTCGTCCACTTGCTCATT	54016	57576	9321	6631	3786	2162	1641	2785	18375
10667_3	10667	FARS2	GTCGTAGACCGAGAACAACG	30293	32119	6808	4586	2681	1548	1281	1850	10606
1801_34	1801	DPH1	GTGGATGACTTCACAGCGA	50900	54389	8314	5855	3580	1538	1303	2512	19412
10102_9	10102	TSFM	GGAGCTCCTCATGAAGCTG	23266	24931	3876	2378	1231	837	630	965	9915
382_5	382	ARF6	GTGACCACCATTCCCACTGT	29107	30190	2297	1610	923	394	245	363	12284
6230_1	6230	RPS25	GTGGTCCAAAGGCAAAGTT	31799	33631	899	588	262	153	110	195	13440
83460_1_fillup	83460	EMC6	GGGCCGCCGTTCATCAGCG	59146	61530	12549	8077	4906	2662	1657	3022	20886
55650_11	55650	PIGV	GCTGCATAAAAGGACTGGTG	35732	37688	6990	4621	3242	1799	1397	3091	13751
5298_3_fillup	5298	PI4KB	GGAGCCGCCAATTGGGGAGA	24468	26679	5028	3073	1733	846	620	1153	14610
60496_3	60496	AASDHPPT	GCTGAACCTGAGCTGCAAGT	68332	71480	12329	7458	3892	2746	1923	2809	25182
64377_7	64377	CHST8	GGTCCTGCAGGCTGATGAAG	37334	39374	9615	6835	4373	2280	1962	3576	14323
375_10	375	ARF1	GGACAAGATCCGGCCCCTG	24532	26832	4823	3129	1856	836	585	1058	13252
1801_3	1801	DPH1	GAGGCGGAGAGAGTCCAGG	35291	37416	4849	3546	2075	898	792	1533	13492
84153_2	84153	RNASEH2C	GCAGGGCAGCAGATGCAGTG	39859	42247	5005	2570	1309	1333	741	927	14779
375607_15	375607	NAT16	GTGGCCACCACGAAGTCCAA	52950	56057	14067	10683	6449	3255	2570	5361	19278
51012_5	51012	PRELID3B	GTGGCTGTGCAACTTTCCAG	22692	24674	1381	934	454	242	185	310	10661
CTRLHS_57791	NA	NA	GATGGTCAGATCTAGTAGT	15116	15494	4962	3887	2401	1113	1027	1785	5326
6540_17	6540	SLC6A13	GGTGGTCCTGTTAATTCGAG	34092	36600	9437	6993	4127	2310	1830	3455	13422
7917_28	7917	BAG6	GGGAAAGGTTATCCACCTGG	15731	17596	5317	3766	2342	1072	821	1650	10109
1785_42	1785	DNM2	GTGGTGAACCGCAGCCAGA	39769	42634	1119	632	281	198	173	170	17453
656_1_fillup	656	BMP8B	GCAATTACCAGCCAGCCG	41808	45960	4930	3463	1988	1258	864	1681	19668
58505_2	58505	OSTC	GGCTTCTTCAGCTTCAGGT	23246	25063	1436	1073	517	355	284	454	11455
47_1	47	ACLY	GTGGGTGATGTGGACGCCA	55096	58195	4965	4035	2586	1186	662	1258	19883
730291_5	730291	ZNF735	GCCACATTCCTCACATCTGT	50962	52596	5313	3661	2250	1443	1139	1915	18610
9668_7	9668	ZNF432	GCACACAAAGTACATCCATA	24967	26537	6530	4559	2855	1807	1281	2497	10008
84002_11	84002	B3GNT5	GTAGTTCTTCTCCCTCCAG	20534	22346	3432	2829	1571	985	783	1618	9679
CTRLHS_57133	NA	NA	GTCGTTTAGCACCCGGCT	37010	39603	12444	9459	5837	2811	2556	4769	17122
CTRLHS_57065	NA	NA	GTGGCCGGAACCGTCATAG	45529	48226	14675	11346	7133	3284	2909	5640	17753
642_24	642	BLMH	GAAAGGAGCCTGAGGATGGG	33441	36168	6349	4321	2535	1412	1080	2205	13828
60559_5	60559	SPCS3	GACGCTCCTGTCTTTGAAGG	30303	31609	2331	1627	946	418	380	634	13029
64976_5	64976	MRPL40	GCAAAGGAGCGCTTGAAA	23543	25570	6645	4995	2893	1362	1150	2261	10805
285381_2	285381	DPH3	GTTATCTCCACATGGGCA	13598	14639	1114	896	492	136	162	260	5547
84335_3	84335	AKT1S1	GTGCGATGTCGTGGAGGCAA	59532	61237	12990	9641	5786	3011	2612	4955	22659
254778_1	254778	C8orf46	GTGTGGGAATCGAGCATA	27736	29207	8623	6456	3913	2002	1723	3275	11354
253832_8	253832	ZDHHC20	GTAGGACCAGACGACCACGA	53564	56711	14747	11606	6834	3415	2861	5374	19075
26519_2_fillup	26519	TIMM10	GCCAGCTGTTGGGCCCTGAG	60169	64080	6768	4796	2396	1342	1003	1832	24531
CTRLHS_57257	NA	NA	GTCCAGAAGAACGGCCCCT	48514	51790	15265	11467	6973	3270	3036	5524	16398
4712_3_fillup	4712	NDUFB6	GCTGAGAAGGCGATGGCTGA	58084	60168	13680	10263	6884	3000	2573	4606	20121
54148_5	54148	MRPL39	GCATTTCTGTCAATTCTGT	15566	17098	4774	3695	2213	977	881	1847	7484
28991_11	28991	COMMD5	GCCATTGCTGCCACCTCTGG	49601	54121	13718	10191	6253	2872	2375	4525	22656
23067_18	23067	SETD1B	GAAATGCTGCCCATCGTAG	40165	42959	3766	2960	1869	727	728	1078	14705
CTRLHS_57892	NA	NA	GCACTTTGTTTGGCCTACTG	44357	47020	14663	11187	7157	3144	2870	5622	18283
8140_25	8140	SLC7A5	GGGCTTCGTCCAGATCGGGA	41699	44819	8505	6965	4194	1602	1494	2810	16986
253832_9	253832	ZDHHC20	GTGAAAATTGTCATCCAAT	12943	14287	4058	2854	1812	1022	812	1409	5581
85415_25	85415	RHPN2	GTGTCCTGTTCAACACTG	20094	21403	2824	2074	1155	797	612	1133	6709
55207_2	55207	ARL8B	GATTTCGAAGCATGTGGGAG	28488	29959	6720	4747	3030	1103	990	1992	10536
523_1	523	ATP6V1A	GGTTACAGCCTGTGACATGG	23621	24657	1103	765	445	296	198	308	9015
56658_2_fillup	56658	TRIM39	GGCCCACTTGGCTGCCGAGG	31290	33598	7290	5401	3516	1929	1388	2793	14831
121665_2	121665	SPPL3	GAAACGTCCACAGCAACCAA	54291	58206	19117	14128	8594	3202	2489	5213	19930
65260_3	65260	COA7	GGCTGGTGGACTATTTGGAA	16688	18818	4639	2870	1424	938	669	1029	11350
CTRLHS_57873	NA	NA	GCTTAATGTGCAGGTCAGA	17669	18925	6076	4500	2818	1257	1152	2201	6632
6414_5	6414	SELENOP	GCTTACTGTGAAAAGAAATG	7656	8744	3104	2472	1432	669	671	1148	4145
93107_26	93107	KCNG4	GGCCACGAAGAGGATGGAG	21324	22488	5608	4322	2507	1457	1146	2031	7347
245939_1	245939	DEFB128	GCAGGAAGAAATGCAAGGT	20225	21840	5526	3859	2408	1202	1070	2180	9313
1723_19	1723	DHODH	GAGTCTTCCGCCTCCCTG	40913	44113	1986	1004	509	564	244	413	16457
CTRLHS_57970	NA	NA	GCAAGGTCATGAAACCAAGC	28017	30290	9157	7311	4487	2154	1904	3511	11343
9894_10	9894	TELO2	GAGACACGAAGGACACGG	24782	26442	6340	5227	3212	1189	1047	2095	7866
93432_19	93432	MGAM2	GACTGCACACCTGACCAGG	53928	57392	15093	10835	7028	3255	2867	5500	19826
54512_3	54512	EXOSC4	GACCGTAAGTCCTGTGAGAT	12536	13272	1157	777	498	272	244	459	5107
3978_14	3978	LIG1	GCGTTTCAGAGCCTGAGG	37194	39285	5760	4193	2607	1279	1204	1938	15024
84002_10	84002	B3GNT5	GGAACTCCTAATCCACTGG	26669	28536	3774	3020	1836	1189	1002	1775	10706
CTRLHS_57093	NA	NA	GCGGCCCACGCGTCATCGC	89749	93828	24896	18992	11576	5976	4708	9112	29569
89872_3	89872	AQP10	GAGAGCCAGCCAGAAACA	33746	37536	7379	4935	3107	1484	1125	2352	17863
440026_4	440026	TMEM41B	GGCAGCAGAGACCACCAGA	47023	51131	13059	9828	5537	2880	2293	4160	20820
9986_3	9986	RCE1	GCTTCACCAGCGTCCTGG	42772	45028	3926	2157	1252	858	604	996	16950
84816_13	84816	RTN4IP1	GCAGTTCCTCCTTGGAAACA	38572	41914	9453	7137	4503	2042	1649	3068	18952
3933_4	3933	LCN1	GATAAGTGGCCGGTGCCAGG	27812	30546	7358	5612	3513	1609	1481	2815	14330
9440_15	9440	MED17	GCGCCAGATTCTGCGACA	37725	40720	3617	2522	1453	941	759	1190	19679
5062_10	5062	PAK2	GTGCTGCTCATTCGCACAGG	47605	50783	11518	8037	5037	4192	3473	6223	17480
30837_11	30837	SOCS7	GAAGCAGCCAGCTCTCCAGA	46529	49982	10060	7424	4362	2317	1769	3457	20657
7317_9	7317	UBA1	GGGCATGGTTGAACTCAA	20891	23234	230	120	92	52	42	62	11656
7086_32	7086	TKT	GATGTCTAGAATGGCCACA	25637	27679	4196	3339	1946	853	638	1178	10534
345930_9	345930	ECT2L	GACTGTAAGGGAGCGAGT	16875	17697	3835	2993	1853	914	755	1547	5478
55272_1_fillup	55272	IMP3	GCAGCTTGAGGAGCACGGTG	22059	22327	45	23	10	8	3	9	8566
23560_16	23560	GTPBP4	GGATGTGCACAGTGATCAAG	36505	38224	622	386	173	136	98	143	14442
CTRLHS_57637	NA	NA	GTTGATCCCCAGGCGTGC	46778	48743	13856	10722	6526	3077	2793	5066	18802
2966_1	2966	GTF2H2	GAGTCTGCATAGCTATGCTT	24037	26100	7180	5367	3419	1580	1398	2623	9052
51335_1	51335	NGRN	GTCCTGGTCAGTTCCCAGGT	22202	24065	4730	3412	1977	1078	831	1501	9810
64926_27	64926	RASAL3	GAAGTTCCCCATGGCCACG	65142	68267	13017	9157	5567	3350	2660	4896	21427
55333_6_fillup	55333	SYNJ2BP	GTGGATTATTTGGTCACTG	14526	15863	4645	3532	2316	1094	837	1764	6779
CTRLHS_57198	NA	NA	GGACTATCCACCGTTTACTC	31274	33817	11179	9012	5301	2667	2308	4212	13001
11047_13	11047	ADRM1	GCTTATTCACTTCTGCTGGA	26268	28502	7413	4870	2907	1638	1275	2476	14699
64975_3	64975	MRPL41	GGTGAGGAAGCCGATGCCCT	53993	56647	9799	6284	3295	2123	1487	2268	18554
CTRLHS_57299	NA	NA	GGGCCTACGATCAGAGGTGT	33627	35318	10648	7782	5122	2361	2037	4083	12554
284161_2	284161	GDPD1	GAGACATCCAGTTTGCCA	31781	34452	8683	7170	4303	1913	1762	3461	13842
54658_2_fillup	54658	UGT1A1	GGAGAGAGGCCTGGGCACGT	49876	51789	8887	6920	4174	1890	1803	3211	18830
6015_5	6015	RING1	GAAGAATACGATGACCACCA	35306	37418	3060	1934	1094	622	414	653	15693
116540_5_fillup	116540	MRPL53	GCAGACCAAGCCGAGCCA	54514	58400	9182	5350	2848	1957	1362	1844	20071
CTRLHS_57771	NA	NA	GCCTCTCCCTTACCCGGAC	44680	47302	14010	10602	6677	3253	2812	5392	17228
29104_8	29104	N6AMT1	GCAGAAACGTGTCCTCCG	40775	43695	2747	1365	613	749	427	583	15763
161247_1	161247	FITM1	GGTAGTAGGGGCAGCCGTG	32347	34836	8996	6856	4321	2141	1723	3331	13893
2647_3	2647	BLOC1S1	GGCCAAGCAGAATGAACGCA	46421	49855	13818	9796	6496	2777	2026	4195	20130
55794_22	55794	DDX28	GCATCCCAGTGGCTCTACAG	59688	64911	17901	13624	8357	3912	3142	5712	28170
54629_26	54629	MINDY2	GTCCTTCAAGTCCAAACCCG	49294	55711	20563	14931	9608	4672	3970	7737	22630
23191_8_fillup	23191	CYFIP1	GTACGACGAAATTGAGGCCG	33905	35694	10754	8458	5597	1573	1170	2162	14440
CTRLHS_57382	NA	NA	GTTACGTACCCTCCAACTTC	35905	37642	10774	8069	5196	2456	1967	4017	13316
22916_1	22916	NCBP2	GTACTGGCTCAGCTCCACGT	44797	47532	369	206	89	99	42	100	24471
483_1	483	ATP1B3	GGAATCTGGTCACGGTATTT	20694	22355	2762	1815	1058	728	471	791	12550
122704_3_fillup	122704	MRPL52	GCTTCGAAGAAAAGCTGAAA	15399	17317	4529	2789	1767	972	696	1199	9260
22820_28	22820	COPG1	GTCAATAAGATGATCAGCA	16552	17688	2322	1779	995	500	441	808	6467
10768_21	10768	AHCYL1	GCTCTCTTCCACAATGCCT	63029	66050	13358	9993	6535	2416	1825	3721	23285
7481_10	7481	WNT11	GACAGGCCTTCATGACCTCG	34853	36556	9605	7377	4464	2163	1769	3397	11081
23563_7	23563	CHST5	GCTGAAGAGCTGGCCCAAGA	54053	58189	16204	11882	6953	3685	3151	5622	24624
55023_10	55023	PHIP	GCTCTGGCTGCGTTGCACTG	68993	72166	14459	10916	7113	2985	2269	4283	27119
93624_1	93624	TADA2B	GCTTCCCGGACTCCCCAAG	44121	48799	13625	9786	5693	2133	1708	3509	21962
207063_10	207063	DHRSX	GTGTCGCTATAGTGACGGGA	20038	21339	2085	1633	1050	346	216	427	7957
64981_2_fillup	64981	MRPL34	GCAAGTCGCTGAGCCATTG	60462	62739	12705	8709	5467	2698	2126	3798	22472
4351_17	4351	MPI	GCCAACCACAAGCCAGAGA	36402	39084	10155	8100	4979	2076	1696	3180	15433
CTRLHS_57516	NA	NA	GATGTAGCCCCGCCCAAG	30382	32644	11305	8658	5406	2425	2166	4389	13645
2356_22	2356	FPGS	GTTGGAGCACAGTGAAGGCA	49677	51602	2591	1740	991	370	278	414	16773
1802_18	1802	DPH2	GAACGTTGACGAAGCACGA	25380	26277	3789	2914	1818	791	656	1251	8248
6884_2	6884	TAF13	GATGTATGATGTATGGCTTT	17538	18444	3788	2708	1541	1037	760	1563	7314
79613_16	79613	TANGO6	GCTCAGCACACATCTCTG	39614	42191	631	421	246	143	106	167	14532
6015_23	6015	RING1	GAGCTCCAGCATTGAGGAG	21282	22514	2689	1763	1025	450	398	633	8141
CTRLHS_57388	NA	NA	GTATCCCATATCGGCACAGG	37371	39872	11893	9289	5713	2753	2354	4265	13610
695_2	695	BTK	GCAAATGATCTACAGCTG	25322	27779	10002	7877	5127	2205	2022	3931	10475
51021_6	51021	MRPS16	GCCCAGCTGCTCTACGAAA	32676	35666	6721	4322	2369	1597	1052	1732	13978
6125_11	6125	RPL5	GGCATGGACAAGATCTATGA	11562	12021	77	44	24	17	13	15	6115
CTRLHS_57878	NA	NA	GGATGGATTGAGCAGCGGT	30345	32476	9812	7494	4599	2212	1950	3888	11249
3099_16	3099	HK2	GAGATGCGCCACATCGACA	45435	46970	11159	8338	5361	2461	2039	3826	16788
CTRLHS_57152	NA	NA	GTAAGGCCCGCGTACGAGCT	59560	64418	20965	15734	9444	4789	3904	7610	25671
374354_12	374354	NHLRC2	GAGCAGGGCGTACTCTAGCG	48665	51317	9256	6973	5045	1389	871	1345	20758
10629_4	10629	TAF6L	GAAGATGTGGCTGAGCAGGA	45234	47434	6784	5081	3223	875	740	1437	19032
26145_3	26145	IRF2BP1	GAAATCGGAGCCGAAGAG	22393	24543	4560	3158	1947	1200	1060	1867	9891
CTRLHS_57349	NA	NA	GGACTAGTGTCGCACTCAG	58935	61885	18222	13720	8396	4373	3482	6723	19531
6366_4	6366	CCL21	GGGATGGAGCAGCCTAAGCT	44755	48721	13212	9981	6161	3020	2708	4662	20997
128866_3	128866	CHMP4B	GCAGCTGGCGCAGATCGA	37704	39827	2580	1967	1262	443	468	784	15731
79036_3	79036	KXD1	GTTCTTCTGGGCCAGGATGA	48690	53074	8479	6017	3714	1836	1440	2620	20814
115024_1	115024	NT5C3B	GAGGTAGCTTCTCCTTGA	13149	14183	3337	2402	1427	692	559	1237	5034
51073_8	51073	MRPL4	GAGCTCGACTTTGCGCAGCA	50277	53819	13750	9913	6235	2892	2486	4943	22047
8243_18	8243	SMC1A	GGAGCAGCAGCAGATTGAGA	44828	48568	873	709	391	205	175	241	18507
2023_10	2023	ENO1	GCCAAGTCAGCGATGTGG	24326	25094	854	461	350	186	83	146	8713
54619_5	54619	CCNJ	GCGCTTGGTGAATATCGG	23853	26039	6848	5339	3262	1697	1301	2572	13826
CTRLHS_57891	NA	NA	GCCTGGGTTTTGGTGCATAC	36101	38194	11856	9007	5780	2769	2443	4473	15452
51384_8	51384	WNT16	GACACCACCTTGCAGAACGG	37618	39256	9782	7374	4700	2334	1934	3836	13145
100528030_1_fillup	100528030	POC1B-GALNT4	GTTGGGGCTGAGGTCCAAGG	28346	29461	1526	1209	589	363	317	539	11478
6146_5	6146	RPL22	GATTCCATCTTCTACAGGG	7422	8002	1768	1425	920	331	328	530	3230
54205_2	54205	CYCS	GTGCTTGCCTCCCTTTTCAA	40445	42242	3031	1688	914	771	482	728	16224
60490_2_fillup	60490	PPCDC	GGGGATCTCGACATAGCCAA	37041	39740	11148	7795	4177	2343	1927	3291	14964
124454_19	124454	EARS2	GCTGGAGCTCCTGAAGAAGG	39187	41790	6709	4227	2314	1512	1066	1652	16370
23203_9	23203	PMPCA	GTGTAGTAGTTCCTCAGGT	9310	10038	471	295	124	69	66	95	4234
80218_5	80218	NAA50	GGTGCAGTATGCTGTAGGG	13151	14258	363	214	98	72	68	101	6097
5229_5	5229	PGGT1B	GCTCAACAACTGGTCAGGCA	63182	66931	4403	2618	1343	591	347	572	22858
382_7	382	ARF6	GGTGACCACCATTCCCACTG	26597	28228	3117	2044	1288	566	339	574	10753
83447_3	83447	SLC25A31	GGCAGCTGTGTCCAAGACAG	39567	42647	12916	9289	5912	2852	2471	4751	15987
246184_1	246184	CDC26	GAAGTTGTAGGAGGCAGTGA	28380	28944	6556	4655	2851	1511	1313	2404	9943
7408_6	7408	VASP	GGTTGTGGTAGATCTGGACG	28173	30058	4348	2929	1870	722	443	692	14253
64926_41	64926	RASAL3	GATCCAGCGGTCTCTCTCAG	51322	55094	13747	10370	6248	3611	2879	5856	19983
56052_15	56052	ALG1	GCCATGCACCAGACCCATGA	61185	64734	5912	4623	3211	968	721	1108	22972
CTRLHS_57577	NA	NA	GTCATAACTGAGTGAATCG	7825	8517	2692	1970	1212	733	556	992	3615
25915_3	25915	NDUFAF3	GCCGCGGCTTCATGATAAA	23903	26633	7264	5412	3149	1554	1343	2274	14764
123041_10	123041	SLC24A4	GCTTCCTGCAGCCATGAAGG	21544	23046	4163	3159	1804	1051	838	1459	9352
84138_4	84138	SLC7A6OS	GCACACAGTGGCCACCAAG	35785	38115	171	84	41	27	23	46	15587
6742_3	6742	SSBP1	GTAAGTGCACACGATTCA	9546	10210	2016	1408	764	455	360	573	3181
55149_17	55149	MTPAP	GCAGTCTGGAAAATACGCGG	14071	16355	6429	4028	2506	1182	984	1537	10076
83475_6	83475	DOHH	GATCCATGCAATGGCGCCT	46564	49077	12540	10146	6568	2425	2151	4021	17042
CTRLHS_57972	NA	NA	GTGTTGCTCCCCTCCCCT	57113	60367	19310	14293	8409	4422	3814	6865	24084
170680_1_fillup	170680	PSORS1C2	GTCCTTTGCCTGCACACCAG	70865	75295	16126	12216	7402	3707	3272	6093	20252
537_2	537	ATP6AP1	GCTGACTGCATACCAGTCGA	20105	21746	2263	1804	1016	472	354	653	8963
79109_14	79109	MAPKAP1	GGGCTCATTGGAATCCAG	9723	10697	2562	1876	986	434	396	639	4441
10813_16	10813	UTP14A	GCGACGAGCAGAGCTTCAGA	44381	47423	4884	3347	1754	1096	868	1227	20069
23234_12	23234	DNAJC9	GTACCTGCAGGGACACCTTG	56400	58512	2078	1215	704	553	382	560	20597
54512_4	54512	EXOSC4	GGCCCATCTCACAGGACTTA	31161	33210	3382	2501	1479	664	660	1196	13245
47_25	47	ACLY	GACCAGCTGATCAAACGTCG	37933	40341	6757	4868	3184	1429	1010	1589	14799
161247_17	161247	FITM1	GTAAGCAGGGGCTGCCCAGA	53922	57731	14880	10957	6456	3346	2974	5408	22326
9958_18	9958	USP15	GTTGGGACAAATACCAGA	4866	5746	2070	1382	785	450	428	678	2532
CTRLHS_57365	NA	NA	GACTCGGGCAATATCGGTT	24382	26290	8911	6788	4162	2125	1733	3229	10331
387338_7_fillup	387338	NSUN4	GTTCGAGTTACCTCATGGGA	24977	27268	5546	3827	2275	1128	903	1656	11430
6540_21	6540	SLC6A13	GGGGCACTGGAACAACAAGA	32804	35589	10677	7775	4567	2370	2019	3832	16492
51608_5	51608	GET4	GTATCATTTTCTGCACTCAG	27989	31042	3430	2968	1704	931	698	1133	13079
54926_16	54926	UBE2R2	GTCCGACCTCTACAACTGGG	51196	54677	11262	8483	4837	2563	2262	4444	18388
10694_15	10694	CCT8	GACTTCATCAATATCTCGA	9856	10758	1069	775	410	166	161	293	3996
50628_30	50628	GEMIN4	GGGATTTGAGCAGCTCGAAG	49303	53863	1889	1095	583	385	259	368	23771
100529239_6	100529239	RPS10-NUDT3	GACCTGCGAGACTCACAAGA	21990	23520	155	113	30	59	33	27	13780
339665_10	339665	SLC35E4	GGCCAGGGTGAACAGAGGTG	24662	26438	2985	1992	1186	764	516	943	10956
54939_4	54939	COMMD4	GCTCTGCAGCCAGGTACTAA	32093	34312	4543	2852	1848	956	603	1155	16047
8935_4	8935	SKAP2	GATTTGAATGGCAGAAACGG	28402	30558	11541	9169	5473	2225	2034	3460	14398
170680_1	170680	PSORS1C2	GGCTCCCCAACATTGCCTCA	65031	68355	16757	13349	7897	3868	3259	6562	23545
7203_18	7203	CCT3	GGTGATCAGTGCTTACCGCA	52361	55904	665	444	234	115	135	122	22895
10237_1	10237	SLC35B1	GGAGACCATGGCACCCAGAT	42698	45073	827	522	297	176	81	119	18083
57176_14	57176	VARS2	GCCCTCTCGTACCCACCA	43087	44821	4928	2266	963	1252	621	709	16092
4705_19	4705	NDUFA10	GTGCAGTGCAAACTGCGCTA	33911	36582	11771	8864	5195	2663	2285	4462	13590
83475_2	83475	DOHH	GACACCCGTCAGGAGCCCA	35803	38801	6496	5027	3459	992	787	1593	13524
CTRLHS_57574	NA	NA	GCAAAGCTGATCGGCTGT	40886	43243	13162	9865	5943	2726	2538	4719	15563
51605_6	51605	TRMT6	GGTGCAATGATGGAACGAAT	29486	31183	3884	2678	1748	734	481	712	12499
118788_5	118788	PIK3AP1	GCTTAGGTCCTCTGCCGAGA	46564	50210	18122	14942	9778	3599	3086	5904	18700
23107_9	23107	MRPS27	GGGTGGAAGGCACTTCAA	26219	27929	4339	2478	1134	907	576	787	11231
81853_1	81853	TMEM14B	GCTACATCTGTTACTTTTGT	15125	16245	5346	3907	2511	1136	1054	1901	7060
7317_6	7317	UBA1	GAGGGCACTTCGGACAACA	42163	44772	5259	4147	2434	1177	1012	1951	16214
93099_38	93099	DMKN	GGGGTCAAGGAGGCAATGGA	30547	31838	8610	6328	4015	2023	1770	3190	12681
10102_10	10102	TSFM	GCTCCTCATGAAGCTGCGG	26218	27639	4679	3132	1771	1022	798	1323	10771
9801_4	9801	MRPL19	GCATTCAGAGATCAGGAAG	27687	29691	7836	5585	3458	1709	1376	2604	10326
8733_12	8733	GPAA1	GAACGCCATGGGCTCCACCA	54701	59738	6282	4034	3128	1739	1217	3201	24291
5879_1_fillup	5879	RAC1	GCAGGCCATCAAGTGTGTGG	32478	33804	858	578	365	54	18	32	15688
25973_22	25973	PARS2	GAGCACCCGGTCTTCCCGA	51023	55336	14243	9619	5551	3166	2255	4271	22743
4240_1	4240	MFGE8	GGCATTGACCATGCCTGCG	16580	17680	4687	3388	2235	1186	879	1804	6152
CTRLHS_57569	NA	NA	GCAGGTCTAGGTCCCAAAG	33415	36281	9380	7290	4251	2006	1847	3333	12436
60488_11	60488	MRPS35	GCCATTTTCTCTGTCCTAGG	33977	37299	10407	7644	4413	2273	1909	3321	14961
9894_13	9894	TELO2	GCGGTTGTGGACTCTCTCCA	33757	37376	7054	5208	3229	830	722	1328	20607
1723_20	1723	DHODH	GTTCGCTTCACCTCCCTG	37712	40264	1699	823	566	520	307	406	14509
3676_22	3676	ITGA4	GAGAGCGCGCTGCTTTACCA	66385	70338	18502	13661	8866	2818	2343	4907	30086
79705_24	79705	LRRK1	GGAGATTGATGAGGCCCCAG	30868	32909	7597	5930	3574	1427	1321	2543	12797
60496_13	60496	AASDHPPT	GGAAAACCAGTTCTTGCAA	21145	24023	7869	5305	2784	1701	1252	2250	10471
CTRLHS_57149	NA	NA	GTGCGTGAGTATTAACGCTC	25562	27789	8803	6185	3865	1968	1653	3069	10629
51244_17	51244	CCDC174	GGAGAAAGGGACGACGATG	27421	28272	5639	3972	2576	1369	1090	1916	10033
10768_3	10768	AHCYL1	GTTGCAGTGTTCGCTTGGAA	48974	52489	9138	6858	4360	1555	1143	2497	21695
378807_15	378807	CATSPER4	GGAGTTGGTACGGAGAGCGA	29453	30728	7853	6044	3856	1800	1571	3007	10671
23339_10	23339	VPS39	GAATTTTCACACCACGCCA	65097	70497	20381	16041	9857	3995	3488	6958	26092
116986_8_fillup	116986	AGAP2	GTGTGGGAAAGCGACACGCG	37537	39651	7878	5601	3285	2136	1673	2989	14015
55831_6	55831	EMC3	GCAGCAGGATGGACACGTAG	38316	39948	3369	1894	1185	607	309	587	13289
64432_1_fillup	64432	MRPS25	GGTGTTCAAGGACTCCGTGA	35436	37254	5224	2751	1352	1082	635	914	14040
CTRLHS_57517	NA	NA	GACCCCGTAGGCAGGACGT	42964	44291	11742	9222	5666	3018	2408	4408	15341
54518_21	54518	APBB1IP	GTTAAATTCAGCTCTGGG	13150	15155	7922	6683	4450	1201	1059	2336	7541
10399_11	10399	RACK1	GATCATGTCCGGGAACTGCG	48648	53042	5432	3690	2045	984	759	1214	24401
1725_13	1725	DHPS	GTGCTGCACAAGGTAGCGAA	41079	42797	7532	6441	4965	938	776	1213	13805
7019_1	7019	TFAM	GATGCTTATAGGGCGGAG	11186	11956	3719	2500	1601	735	641	1239	4075
7920_3	7920	ABHD16A	GCTTCTTAACCCGGTTGAGG	25618	28746	7422	5460	3520	1648	1330	2522	14181
9489_35	9489	PGS1	GTCCTGCAGGAACACGTAG	40500	42808	5029	3599	2105	834	640	1138	12264
8287_8	8287	USP9Y	GGCCACACAAAGCTCCACT	55401	58924	17825	13474	8485	3936	3331	6481	20965
8992_3_fillup	8992	ATP6V0E1	GGTGCCTTGGTTCATCCCTA	40840	43341	6931	4938	2769	1560	1114	1912	18508
51608_14	51608	GET4	GGGACTCCAGGACCAGCA	40553	43024	4648	3499	2145	1203	869	1725	15522
527_3	527	ATP6V0C	GCCATGACCACTGGGATGA	31995	33368	296	189	112	80	42	76	14538
6208_4_fillup	6208	RPS14	GCCCGATCTTCATACCCGAG	43774	46789	869	492	285	204	153	172	20008
22821_32	22821	RASA3	GAGGTCATCACAGACACTG	18709	19735	4564	3348	2185	1231	986	1909	6719
348180_1	348180	CTU2	GCAGAGCACCAAAGCACCGA	55235	58760	9068	6902	4227	1778	1383	2669	21346
6427_1_fillup	6427	SRSF2	GCACCTCGCCCGACACGCTG	66504	69043	351	207	113	124	75	94	27628
64601_13	64601	VPS16	GGCCCTCTCCTTGCTACG	26341	26980	3293	2507	1344	672	488	898	8874
84311_2	84311	MRPL45	GATGCCTATGTTCCTCCTG	32140	34192	3875	2678	1633	826	657	1214	12336
23560_10	23560	GTPBP4	GGGTACCCACACAAAAGCA	27011	29800	445	311	164	103	106	111	12342
9337_6_fillup	9337	CNOT8	GGCTTTCTTTAGGATGAAAG	5967	6366	1967	1410	726	509	332	615	3179
221074_9	221074	SLC39A12	GTCCCAGACAAACACCCTGG	31112	34899	11551	8410	5331	2658	2207	4389	14112
57819_2_fillup	57819	LSM2	GCTACAGGATGCGGCAAGGA	37383	39358	8293	5559	3534	2095	1652	3119	15531
CTRLHS_57989	NA	NA	GCTAGTTTCTGTTAGCTCCT	41312	44860	15101	11414	6836	3421	3001	5608	17373
CTRLHS_57730	NA	NA	GCATGCCGAGCATTTTCAA	33817	36411	12139	9454	5626	2957	2357	4729	17631
23335_24	23335	WDR7	GCCTTCCCCACATCACTG	48007	50069	6228	4337	2569	1437	1065	1864	15973
6555_27	6555	SLC10A2	GCCAACACAAATGCCCCA	36932	40577	13474	9983	6294	3005	2518	4941	16963
647087_1_fillup	647087	C7orf73	GGAGGCAGTCTCATGCACT	28174	30055	7545	5707	3423	1677	1511	2860	11031
2209_1	2209	FCGR1A	GGGAGCAGCTCTACACAG	16093	17337	4484	4300	2981	582	593	1257	7677
54707_10	54707	GPN2	GAGGAAGTAGTGGCCGCGG	31491	33842	434	300	135	97	74	72	14335
84881_11	84881	RPUSD4	GATGCAGAGCTGGACCCCA	43700	46738	7456	4924	2735	1637	1338	2166	19270
CTRLHS_57690	NA	NA	GGTGCTTAGCTCTGCGCACA	30421	32048	10301	7338	4637	2173	1894	3782	13782
55313_8	55313	CPPED1	GGACGGCTTGCTCAGTTAGA	34398	37219	10874	7970	5089	2289	1986	3899	14893
122769_8	122769	LRR1	GGTTAAAGGAGCCTCCTG	15955	17369	241	147	104	98	57	63	9590
78988_1_fillup	78988	MRPL57	GCGCGCAACGACACGAACCG	74156	75683	13409	8196	4291	2912	1807	2760	31353
341392_14	341392	ACSM4	GTGGTGGGTGAATGGCAAAG	32064	34830	7951	6179	3611	1910	1688	2886	15778
9039_8	9039	UBA3	GTTCTAGTCATTGGAGCTGG	23793	25772	464	208	73	54	59	42	9702
CTRLHS_57147	NA	NA	GCCGGGACCGTTAGGGAAT	26253	27922	9129	6787	4042	2046	1795	3318	11610
11140_18	11140	CDC37	GAAGACGGAGGAGGACTCAG	36000	37092	1475	939	496	337	242	380	15191
3875_1	3875	KRT18	GACATCCATGGGCTCCGCA	54308	56999	5425	3857	2353	1300	1068	1694	21449
10910_4_fillup	10910	SUGT1	GGAACTGCAACATCCCAG	31525	33945	2565	2009	1107	734	556	998	12232
7920_11	7920	ABHD16A	GGCCAGTCGACTTCCACT	47690	51106	8160	6092	3639	1746	1509	2747	21303
2287_2	2287	FKBP3	GACAGCTAACAAGGACCACT	16059	17234	4718	3373	2067	1037	802	1532	5694
64377_10	64377	CHST8	GTGTCCCGTATCTTCGTGG	24681	25646	5120	3778	2342	1207	1060	2011	9719
7430_24	7430	EZR	GGACCAGCACAAACTTACCA	33914	37642	11378	8275	5096	2856	2328	4368	17273
442590_2	442590	SPDYE5	GGAGTGGTCAGATGAATCTG	9709	10431	383	266	171	105	64	129	6770
80224_7_fillup	80224	NUBPL	GCATTGATGGATGCACACAA	31664	33514	9326	6942	4089	1984	1546	3049	12086
5062_5	5062	PAK2	GACCCTGTTCCTGCACCAGT	43578	46047	8716	6282	3848	2758	2488	4163	16131
6555_18	6555	SLC10A2	GTTCTCCATGGGATGCAACG	36663	38157	9843	7099	4461	2293	1815	3571	13312
219541_1_fillup	219541	MED19	GGTCCGAAGCCGAGTGCGGT	46560	48852	2493	1850	1068	667	538	808	18303
57171_12	57171	DOLPP1	GGCTGAGGCTCAGGTAGGCA	41524	43714	8061	6322	4425	1618	1267	2434	13463
378925_17	378925	RNF148	GGTGTGGTGGCACTTCCTGA	35738	38425	9649	6880	4081	2319	1797	3509	15934
1444_2_fillup	1444	CSHL1	GAGGGTCTGCCCAGTCAGG	43081	46258	3485	2447	1458	896	690	1075	18489
79613_14	79613	TANGO6	GACTGTACACCAGCTGCA	36694	38772	1226	660	322	269	189	199	12824
7349_2_fillup	7349	UCN	GAGTCTGCGCTGGAGCCCCG	42422	45319	9094	6949	4293	2063	1710	3683	18782
54629_11	54629	MINDY2	GGCTGTTCCTCTGTGCAAGG	33793	35634	11157	7819	4950	2268	2084	3999	14429
9986_12	9986	RCE1	GATGGGCTTCAGGCTGGA	44900	48012	5070	3077	1713	1232	673	1152	19170
CTRLHS_57103	NA	NA	GTACCATACCGCGTACCCTT	40103	41108	11624	8635	5259	2925	2123	4068	14492
521_6_fillup	521	ATP5I	GGCTCCGTAGGCCACACCG	30182	31572	6873	5212	3451	1488	1308	2430	11601
CTRLHS_57071	NA	NA	GCCGGGCTGACAATTAACG	29168	31296	11147	8709	5294	2498	2253	4284	15161
28991_2	28991	COMMD5	GCAATGGCCCGGCTACTAG	40671	45440	12163	8515	5083	2371	1911	3493	19855
51253_18	51253	MRPL37	GGCTAAGCACTTTCTCGGGA	23855	26586	6107	4257	2419	1094	987	1650	13818
CTRLHS_57944	NA	NA	GAGGGATTGGGAGCTTGAC	35057	36954	11314	8244	5114	2513	2180	3827	13965
10926_10	10926	DBF4	GATGGCTTGTCTACATCAAA	18646	20431	5875	4295	2620	1488	1260	2256	9157
CTRLHS_57221	NA	NA	GTGCGACGAATTGTCCTGAG	48724	51135	15537	11554	7357	3419	2902	5777	20595
203068_9	203068	TUBB	GCCAAAGGCCACTACACAGA	16916	18466	411	266	109	104	73	96	8796
112970_2	112970	KTI12	GCAGTATGCAGTTCCCTG	25979	27682	4715	3424	2208	1030	777	1391	10886
6202_1	6202	RPS8	GCATCCACACAGTCCGTGTG	27837	29336	1482	989	511	409	282	360	10549
8295_6	8295	TRRAP	GTTCTCGGGGATCACTTGA	13409	14428	3401	2845	1868	638	615	1194	6691
22820_21	22820	COPG1	GGAGATGTCTTGCATTGCAG	26629	27934	1371	821	454	324	201	358	13321
8314_25	8314	BAP1	GACATCCGCTTCAACCTGA	41014	43274	2453	1639	911	504	416	551	16148
23600_3	23600	AMACR	GCCAGGACCATAGCACAGAA	31924	33791	10299	7478	4840	2277	1983	3884	12346
26519_3	26519	TIMM10	GTGTGTGCCTCCTCACTACA	53561	54776	3071	1774	786	673	373	497	18944
8667_17	8667	EIF3H	GGGAAAGGCAAAGGCAAAGG	18631	19785	540	358	201	100	76	115	7860
CTRLHS_57250	NA	NA	GGGACGCGAAAGAAACCAGT	43853	46196	14464	11032	6837	3400	2909	5261	17705
11331_3	11331	PHB2	GTTGCCGTCCATTGTCAACG	36819	38387	2190	1520	834	452	329	519	11947
83706_19	83706	FERMT3	GGTGCTGGGGCCCAAAGAAG	22349	24400	1537	1180	656	129	144	267	15547
25973_26	25973	PARS2	GCACGAGCTTCTCCATGGCA	72045	77034	14771	8984	4419	3041	2196	3238	30108
28973_7	28973	MRPS18B	GCACCAAAGCTCCCTCTG	38420	40360	8780	6045	3631	1976	1494	2773	16979
64223_3	64223	MLST8	GGTGTGGTCGTAGCCTGCAG	46850	49124	9540	6571	4059	1846	1555	2555	17649
4659_6	4659	PPP1R12A	GCAGCTGCTAAAGGCTATA	20753	22863	1975	1518	805	535	519	863	10467
29919_8	29919	C18orf8	GACCTCCAACAGCACAGGAG	27963	29731	8110	6032	4003	1628	1345	2967	11225
55334_2	55334	SLC39A9	GGGTGCTGGCCTTCTCTG	37361	40234	6795	4963	3235	2213	1589	3044	17103
5013_8	5013	OTX1	GGACTTCTTCTTGGCTGGG	24379	26082	5515	3774	2318	1812	1444	2624	11851
28991_3	28991	COMMD5	GTGTGCATGCCTGCCAGCA	66686	70348	13466	8994	5509	2726	1832	3335	23881
3787_11	3787	KCNS1	GCCCGGGAACTCGCTCACAA	61118	66181	20776	16013	9710	4879	4038	7511	33187
7818_6	7818	DAP3	GCGCTTTGATCAACCTTTAG	26729	29882	3912	2648	1621	756	501	971	16921
2232_1	2232	FDXR	GAGTCGAGTGAAGACAGTG	24017	25151	2249	1308	648	474	269	435	9527
54829_6	54829	ASPN	GATGATGATGATGATGATG	13087	13136	204	156	47	37	43	63	5523
51119_1	51119	SBDS	GGCACGCTTCATCCGTACCA	27188	29001	426	311	135	122	59	138	13741
989_5	989	2007-09-01	GTCAGATGCCTGATAACA	11727	12705	1052	767	370	286	196	373	5077
64968_4	64968	MRPS6	GGACAGAGGAGCAATAGTGA	24666	26898	4400	2342	1174	992	567	815	10413
112869_2	112869	SGF29	GAAAGCTCTGGACAAGATCG	39004	41659	7602	5350	3143	1103	915	1609	15639
9965_2	9965	FGF19	GATCAAGGCAGTCGCTCTG	56105	59583	15422	11837	7261	3414	2821	5632	19656
1537_17	1537	CYC1	GAAGTCTGGCCTTTCCCG	29729	33131	6380	4453	2687	1382	1190	2017	14354
6901_1	6901	TAZ	GGACGACCCTCATCTCTG	37940	39446	2896	1928	1469	440	303	614	14432
51324_10	51324	SPG21	GAAGATAGAGGTGTCACTGA	13169	14374	4201	3318	2069	885	814	1489	5351
4705_13	4705	NDUFA10	GTGGTCAGCAAGTGCTCCA	57028	60553	12448	9814	6165	2671	2192	4342	21137
6555_25	6555	SLC10A2	GATTTCCACGTTGCATCCCA	63904	67866	18560	13684	8865	4188	3632	6738	23060
4478_4	4478	MSN	GTGCCAAGTTCTACCCTG	31272	33279	8536	5952	3601	2273	1793	3418	13040
54973_9	54973	INTS11	GAAGAAAGTCCACGAGACCG	33044	35477	727	418	209	159	147	155	15082
6139_2	6139	RPL17	GAAACTGCTCAGGCCATCA	48549	51442	572	428	118	170	123	110	19687
8738_2	8738	CRADD	GGTCAGGGAGAAGCTGAAGA	27055	29386	8444	6302	3767	1964	1663	3137	10798
442590_3	442590	SPDYE5	GTGGTCAGATGAATCTGCGG	18388	20297	5185	3603	1933	1248	1032	1829	11353
5414_19	5414	2004-09-01	GCAGTGGACATAGAAGAGAA	16975	18835	4366	3070	1906	966	871	1370	9376
7917_18	7917	BAG6	GCACCTCGACATACTCCGCA	65228	68871	11950	9123	5535	2665	1983	3958	25985
51187_1	51187	RSL24D1	GCAATCCTCGCAAAGTTAGG	24004	25581	1152	746	365	241	185	287	9924
130916_20	130916	MTERF4	GAGTCCCCTGCTTCTCAAGG	45863	48225	9768	7281	4374	1979	1824	3113	13903
143884_4	143884	CWF19L2	GAATTGAATCCGTACTGGA	11168	12130	2261	1654	990	522	426	699	5964
79168_2_fillup	79168	LILRA6	GACTCACCTGCCTGCACG	45535	47074	4367	2781	1714	1257	772	1444	15766
1302_22	1302	COL11A2	GCTGATGTGGCCTACCGAG	50386	53299	14304	10751	6955	3274	2953	5199	19767
40_3	40	ASIC2	GGCAAACCTCTGCTCACCA	64103	69404	19735	14095	8840	4487	3541	7068	27571
51367_1	51367	POP5	GGCGATCGTGTCCCGTACG	38263	39833	534	426	211	108	107	141	17795
84295_3_fillup	84295	PHF6	GAGGAAGAAAATGAAGCACG	36145	40183	11340	8501	5085	2337	1820	3278	16627
27304_9	27304	MOCS3	GCAGGAACCGCAGCCAGAA	37269	40672	11094	8196	5350	2167	1957	3805	17899
23118_25	23118	TAB2	GGATTTCACTTAGGCAGCAA	41713	45023	12614	9556	5867	2739	2424	4424	16423
167227_2	167227	DCP2	GCTGCCTCAAGGTGAAGATG	30250	31375	7628	5259	3172	1938	1576	2717	9853
26503_6	26503	SLC17A5	GGGAGCCCAAGAAGACCACA	40498	43235	13548	10766	6651	2638	2429	4708	16298
11331_1	11331	PHB2	GCACCTCGTTGACAATGGA	31885	32605	456	371	174	70	72	130	13292
65125_15	65125	WNK1	GCCATCGTTAGACATTCCCA	37193	40084	338	223	87	38	47	53	21723
65082_22	65082	VPS33A	GCTGCAGCTGAATTCTGCAG	13472	14898	3973	2890	1808	632	534	1172	8053
8893_18	8893	EIF2B5	GAACTGCTTGTAGGGGCGG	23637	25546	5378	3846	2274	1200	1039	1919	12914
6354_1	6354	CCL7	GAGGCTGGAGAGCTACAGA	35537	38592	9840	7249	4646	2229	1993	3606	15090
2475_53	2475	MTOR	GCTCCAGCACTATGTCACCA	56396	60015	13196	10760	7065	2289	2080	3991	20473
65260_1	65260	COA7	GTTGGCCTCCTGGCACATGA	46997	49425	9331	6236	3390	2088	1524	2351	16143
5245_13	5245	PHB	GACTCATTTTCTCATCCCGT	46320	49888	1426	950	494	305	229	304	20260
283373_31	283373	ANKRD52	GAGACTGCAGCCACATGCAG	30370	32883	7871	5845	3616	2027	1671	3014	12235
55168_5	55168	MRPS18A	GGAAGAACACCGCAAGATCG	42261	45294	10395	7111	4440	2048	1594	2777	17365
56683_2	56683	C21orf59	GGAGATGGTGAAAGATGCCT	47200	49715	3781	2669	1324	755	608	925	19063
CTRLHS_57652	NA	NA	GAACCTCCCCGAATATCTGG	25046	27488	9988	7276	4475	2144	1880	3774	12525
581_1	581	BAX	GCAGCTGACATGTTTTCTGA	38983	42173	11603	8691	5406	2775	2311	4495	18934
170680_4_fillup	170680	PSORS1C2	GGTGGACAACCGACCTCAGG	43546	48058	12258	9802	5769	2940	2616	4569	19069
30968_4	30968	STOML2	GTCCTTTACCTGCGCATCA	43410	47594	13541	10283	6375	3113	2681	4803	14693
478_22	478	ATP1A3	GAAGATGCAGGTGAACGCTG	54797	57601	12207	9010	5740	2979	2479	4483	19673
9125_2	9125	CNOT9	GACTGGTGTGCTGTCAAGG	19613	20864	2570	2087	1237	496	466	591	7493
CTRLHS_57042	NA	NA	GGAGTAACAAGCGGACGGA	31062	33124	10811	8068	4809	2351	2072	3830	12035
25821_6	25821	MTO1	GACTATCACGTCGAAGTG	6075	6131	1455	1257	699	379	295	507	2462
10093_1	10093	ARPC4	GAACTTCTCCTCCCAGGTTG	35255	38790	9460	6655	5018	688	591	1065	17519
642_17	642	BLMH	GTACACAGTGGAGCAACCAA	27829	29923	8433	6402	3778	1874	1635	3165	9731
115708_11	115708	TRMT61A	GAGGATCTGCGTGCGGTG	23275	24063	4191	2784	1856	877	516	950	8754
51529_4_fillup	51529	ANAPC11	GTGGCCAACGATGAGAACTG	65949	69216	1546	1077	562	333	314	513	22860
3875_5	3875	KRT18	GTCCAGGTAAGAGGCCAGG	44297	46030	1831	1403	681	473	386	540	13859
10317_13	10317	B3GALT5	GAGGTCACCAGCAGGACG	32261	33454	8597	6565	4180	2186	1611	3259	10045
23389_12	23389	MED13L	GCAGGTTAGCTTGCAGACAG	46723	50027	3699	2386	1488	942	743	1353	22371
79863_15	79863	RBFA	GAGCAGAACGCACACATGG	49691	52182	10651	7186	3960	2335	1653	2918	16677
100526693_4	100526693	ARPC4-TTLL3	GGACATCGACAAGGACCTGG	42723	43882	10143	7678	4898	2505	1921	3534	15495
22950_34	22950	SLC4A1AP	GTGGTACCGAGACACCGAA	34709	36182	9109	6891	3990	2177	1735	3226	13584
6155_4	6155	RPL27	GGCAGCTGTCACTTTGCG	7834	8385	149	112	44	24	25	23	3347
55654_2	55654	TMEM127	GCACAGCGCCGTGATAGACA	38315	41836	6787	5225	3193	1278	1223	2292	20973
2193_19	2193	FARSA	GCAAGGCCATGTCCAACAAG	41596	42833	2841	1722	944	510	319	549	14764
23184_4	23184	MESDC2	GAGAAGTCGACAGGTGCTGA	45011	47253	13192	11004	6911	2566	2289	4769	15310
1445_21	1445	CSK	GCTCCCGTGTGATCTTGCCG	46997	50051	13495	13254	8334	2756	2395	5392	19888
9146_3	9146	HGS	GGCCAACAAGCAGACCATGG	46795	49850	2060	1330	637	347	218	353	18078
22950_4	22950	SLC4A1AP	GCAGTTCTTCAAACCCTG	30943	33432	9349	6903	4279	2285	1735	3507	13417
3336_1_fillup	3336	HSPE1	GCTGCTGAAACTGTAACCAA	25337	27873	148	77	39	34	24	24	15627
54948_3	54948	MRPL16	GGTGGTGGCTACCTGCATTG	45351	48941	7360	4772	2514	1582	1037	1681	21098
10476_9	10476	ATP5H	GGATTTCAGGGAACTAGCAA	20044	22497	4305	3407	2014	868	716	1421	9713
64975_5_fillup	64975	MRPL41	GGCTTCGAGCCCACACAGGA	48649	53171	9942	7047	4100	2099	1696	3003	22281
10678_1	10678	B3GNT2	GCAACGCAGGGAACCAAA	25367	27302	4581	3741	2410	1533	1372	2538	9484
79036_2	79036	KXD1	GAAGTTGAGCAGCATCTCAT	36302	38581	7078	4653	3182	1275	1037	1927	13225
CTRLHS_57562	NA	NA	GCCTGCCCTAAACCCCGGAA	51317	55580	19473	14725	8993	4539	3949	7280	22268
CTRLHS_57035	NA	NA	GAGGATCATGTCGAGCGCC	49944	51810	14842	11164	6908	3261	2752	5766	20700
729991_1_fillup	729991	BORCS8	GCGTCTACTTCCGCAGCG	28769	30823	7076	5392	3228	1557	1269	2495	10859
506_5	506	ATP5B	GCACCAATCAAAATTCCTGT	35355	39381	8625	6405	3965	1574	1384	2530	19455
28998_3_fillup	28998	MRPL13	GCTTCACCTGAGGGATCCAG	35660	37590	7341	4442	2633	1474	1107	1793	13171
CTRLHS_57077	NA	NA	GCTCCATCGCCGCGATAAT	46269	49407	14975	11254	7014	3445	2881	5538	20715
1859_2	1859	DYRK1A	GAAGCGAAGACACCAACA	37084	39790	10074	8479	5407	2024	1757	3568	14495
10352_10	10352	WARS2	GCTCTGCCGAAGGACAGCT	65134	68811	16238	11577	7240	3460	2804	4845	21586
CTRLHS_57163	NA	NA	GGATCGCCCGCAGAAATA	17783	21078	10265	7855	5069	2302	2164	4033	12954
55294_10	55294	FBXW7	GGGGACCTCAGAGCAGCCAA	54045	57278	31105	25548	18734	5834	5626	13245	20144
143884_12	143884	CWF19L2	GACACACTACAGTCTTCAGG	29096	30581	5192	3633	2297	1180	808	1728	10061
6901_8	6901	TAZ	GCAGACATCTGCTTCACCA	40053	43469	3737	2640	1830	471	366	749	16742
128866_1	128866	CHMP4B	GAACATGGGCTATGCCGCCA	35633	38729	2688	1839	1128	519	387	766	14622
4723_7	4723	NDUFV1	GAGGGGAATTCTACAATG	5243	6130	1445	1157	678	256	233	560	3486
CTRLHS_57584	NA	NA	GGAGTTAACCTGGAACCTT	20369	22041	6922	5405	3105	1645	1480	2490	9201
CTRLHS_57433	NA	NA	GGAGATGCGGCCTTCTCAAA	32111	34944	13219	9853	5821	2937	2580	5115	17191
53339_10	53339	BTBD1	GACAAAGACTAGCAAGCTG	26263	29086	8192	6317	3984	1799	1610	3006	10677
8841_15	8841	HDAC3	GTCAATGTAGAGCACCCGA	37575	40290	1079	697	313	574	327	372	16315
5223_1	5223	PGAM1	GATCGCTCTCTTCTGCACTG	57489	61213	5641	4017	2562	1210	831	1386	25277
112970_8	112970	KTI12	GCCCGTGAGAAGGCATTGCG	39330	40716	4955	3875	2269	744	584	1062	14462
25915_1	25915	NDUFAF3	GGATGACGAGCTGTATCAG	25355	26840	6121	4601	2981	1213	1078	2043	10758
9394_13	9394	HS6ST1	GTGCAGAACGTACGCCTCG	54797	56135	11413	8136	5223	2336	1989	3827	19900
471_17	471	ATIC	GGCGTCTAGTCTCCAAGG	18268	19853	1271	611	310	230	119	164	6879
4240_3	4240	MFGE8	GGCCAGTCATGAGTACCTGA	29414	30404	8703	6914	3894	1920	1776	3227	11242
521_1	521	ATP5I	GTAGGCCACACCGAGGAACA	36283	39168	7828	5887	3624	1290	1222	2368	15036
10352_12	10352	WARS2	GTCCAGGATGCTCTGCCGA	54324	59005	11881	8846	5279	2696	2214	4158	18969
23587_10	23587	ELP5	GGAGGGGCGCAGTCTCTTGA	46723	50675	4287	3256	1721	798	484	978	18446
79717_4_fillup	79717	PPCS	GAAGCGGTGGGCATAGGGGA	27662	29776	4647	3109	1341	949	709	892	12712
79879_8	79879	CCDC134	GCTGATGTGCTCCCAGAT	25812	27277	7997	6117	3726	1527	1470	2652	10745
112869_10	112869	SGF29	GGGTTTGTTTGATCAGCTGA	27151	29639	9489	7000	4028	1705	1433	2748	14137
23300_6	23300	ATMIN	GGGACCCACCTAGTAAGAAA	8558	9835	2342	1505	857	572	534	917	5799
11232_9	11232	POLG2	GCCGGAGCTGTTGACGGAA	40692	43348	9035	6103	3315	2031	1568	2552	19513
30968_3	30968	STOML2	GCGCATCATGGACCCTTACA	48360	51461	15657	11707	7341	3514	2945	5405	21083
9394_17	9394	HS6ST1	GTACGTTCTGCACGAGGTGG	16838	17449	3078	2377	1514	658	559	1068	6228
162979_10	162979	ZNF296	GGGCTTGAGTTCGATGACG	47562	49724	13062	9446	6052	3663	2846	5223	21307
378807_23	378807	CATSPER4	GGCATTGATCACCAGCAGCA	62482	68026	19428	14411	9373	4505	3828	7286	25778
93107_20	93107	KCNG4	GGTGATCGTGAGCTTCCTGG	37285	38484	8588	6279	3839	1936	1536	2928	15875
CTRLHS_57276	NA	NA	GACGGTAATGCACCTACTA	10888	11834	3764	2665	1734	825	775	1384	3867
CTRLHS_57544	NA	NA	GGTGACCGACAATTACAC	24705	26136	7834	6251	3842	1966	1479	2956	10713
3978_25	3978	LIG1	GAGCAACTTGCTGCGCTCCG	44181	47346	3457	2302	1245	696	643	889	18703
6202_4_fillup	6202	RPS8	GCGCCCAGCTGCCAACACCA	50761	53464	116	54	18	28	17	17	25185
54619_16	54619	CCNJ	GCAAGATGGCGGGCAGAA	27122	28919	7364	5448	3402	1721	1491	2634	10439
100131390_9	100131390	SP9	GAGTCGAGCGCCTTCGCCAA	79642	85938	30727	23178	15095	4804	4416	9545	32741
130916_16	130916	MTERF4	GGGTCCTTGGAGCTAGAGA	23313	25985	5753	4332	2369	1234	971	1930	12384
3987_5	3987	LIMS1	GCTTCCAGCAGTTCCCAGA	32338	35433	5990	4517	3344	918	643	1430	15904
51582_10	51582	AZIN1	GAGATGCCTACAGTTCTTCA	39209	41119	4417	3188	1761	754	524	1196	18388
63875_6	63875	MRPL17	GGACGAAATGAGGGGCTACG	52492	53480	8961	5408	2763	1793	1270	1795	17581
220074_6_fillup	220074	LRTOMT	GACCCCACTGAAGTCGAACG	41242	43522	12665	9566	5758	2830	2368	4384	17259
6202_4	6202	RPS8	GAAATACCGTGCCCTGAGGT	28521	29372	214	131	49	56	29	34	12044
3190_4	3190	HNRNPK	GCATTCCTGGAAAAGCTTGA	44985	49237	1833	1366	711	414	387	502	20894
CTRLHS_57173	NA	NA	GTCATCAGCGATTTGACGAG	35417	36814	10709	8197	5193	2512	2210	4139	13111
CTRLHS_57290	NA	NA	GCGTCAGCGCTGCACATC	55277	57738	15182	11788	7582	3604	2899	5961	18132
6241_4	6241	RRM2	GGGAATCCCTGAAACCCG	4246	4955	16	4	3	0	3	3	6371
5013_13	5013	OTX1	GTCCAGCTGTGAACGCGTGA	41796	43744	6729	4604	2647	2405	1639	3156	16013
9791_19	9791	PTDSS1	GCACTCGGCAAAATTGGGG	35262	38693	7342	5067	2772	1630	919	1527	16639
CTRLHS_57202	NA	NA	GTGTCCGAGCGATATTTT	25305	27057	9225	6696	4056	2005	1824	3051	11244
CTRLHS_57639	NA	NA	GTGCGCATGGGCTGATGTTA	34068	35318	10271	7518	4667	2427	1843	3749	13296
64778_44	64778	FNDC3B	GAAGGAGGGCTGTTGAGG	19914	21401	5965	4196	2589	1482	1244	2379	7787
10678_4	10678	B3GNT2	GTTGGTCAGCATGCTCAGGA	49174	52129	8656	6855	4482	2655	2265	4126	17992
10208_5	10208	USPL1	GGACAGCTGATTCCTTGGAG	37426	41006	6181	4676	2732	1332	1197	2265	20305
5184_5_fillup	5184	PEPD	GCGCTACTGCACCGACACCG	62952	66653	15504	11000	6679	3771	3220	5889	24589
255426_27	255426	RASGEF1C	GGATGGCGCTCCATCCAGG	18236	19544	4877	3825	2318	1214	981	1868	6796
6586_30	6586	SLIT3	GCTGCTTCAGGTCCTGGA	39752	41822	10818	8251	5017	2441	2119	3962	15832
6133_3	6133	RPL9	GTGATTGAAGTCCCTCCGCA	30263	32328	131	50	29	16	16	28	20684
57129_4	57129	MRPL47	GCCAATGCCAAGTCCAGAG	50102	54100	11674	7823	4333	2464	1835	3000	20368
5810_5	5810	RAD1	GTTGTCAAGGCTGGCCACA	72937	75529	2536	1642	807	593	370	586	23924
6147_4	6147	RPL23A	GCTTTGGCTTCAGCTTTAGG	38279	40482	947	597	258	215	181	162	17851
8089_5	8089	YEATS4	GATGGGCACACTCATCAG	18191	19319	1369	891	677	280	221	364	7290
57798_7	57798	GATAD1	GTAAGCAGGAAATTCACAGG	41999	46141	18527	13103	7696	4517	3822	7245	20572
80146_3	80146	UXS1	GTTTAATGTCCCAATCGTAT	15049	16240	2393	1788	1002	844	622	1114	6897
CTRLHS_57258	NA	NA	GAGCGTCTTCGTGACAAAC	40432	42984	12760	9655	5951	2848	2456	4792	18053
284467_3	284467	FAM19A3	GCAACCGGAACCGCATCG	53797	57573	14633	10726	6615	3183	2617	5172	21466
55052_6_fillup	55052	MRPL20	GGAGGTGCTGAAGCACGCCA	34535	36689	5560	3193	1557	1288	758	1001	13110
521_2_fillup	521	ATP5I	GCAGGTCTCTCCGCTCATCA	72352	78357	19340	15368	8976	3859	3403	6213	30537
CTRLHS_57036	NA	NA	GGGCCCGCATAGGATATCGC	41467	44503	14937	11485	7316	3310	2911	5521	19787
130916_17	130916	MTERF4	GTGCCTCCTTGAGAAGCAG	18528	19869	4170	3014	1822	888	782	1432	6300
123624_21	123624	AGBL1	GGAGGATGTCATAGTCTGG	20146	21380	6188	4843	2845	1400	1303	2339	8441
28952_32	28952	CCDC22	GTAGGGACTGGAAGCAGCAG	31062	32867	4270	3226	1977	1020	777	1370	12528
9927_16	9927	MFN2	GTGGTGTGGCCAATCCCAGA	41984	46574	3391	2358	1385	579	438	699	21061
23788_10	23788	MTCH2	GCATTACCAGGAGAGTGACA	25924	26922	5973	4623	2934	1357	1115	2249	10795
4335_19	4335	MNT	GTCCAATCTGAGCGTGCTG	63539	66783	12924	10021	6744	3116	2576	4487	21866
CTRLHS_57056	NA	NA	GCGACGACTCAACCTAGTC	37970	40511	12064	8933	5604	2677	2350	4589	14495
9815_6	9815	GIT2	GCTCATACTGTATTTCCACG	23760	25513	5407	3976	2496	2113	2001	3053	12374
9491_5	9491	PSMF1	GGACCTACAAGAACAGTG	12263	12929	2470	1881	1078	687	582	966	4402
51300_15	51300	TIMMDC1	GCTTCGGCAGCAAAGACTCG	60817	65969	18662	13610	8173	4246	3599	6458	25503
498_12	498	ATP5A1	GAAGATGAGTGTTAGAGGCA	32225	34425	6435	4554	2895	1421	1074	2014	12854
8225_11	8225	GTPBP6	GCGTCTTCCTGAACGTGGAG	53282	54740	11828	8742	5387	2607	2006	3686	19020
401027_2	401027	C2orf66	GTGCTGCTTGGGCATGTGAA	38045	39890	10618	7968	4843	2583	2009	3996	14817
1743_12	1743	DLST	GGTTCCATCACCAGCAAA	27900	30273	1272	931	443	284	229	356	10681
10813_4	10813	UTP14A	GAGAGAGGCCTTTTCCACAG	44119	47434	2587	1682	829	567	503	689	17032
51218_2	51218	GLRX5	GCGCTGGTGAAGAAGGACA	20176	21629	4365	3140	1947	1033	742	1330	8318
CTRLHS_57976	NA	NA	GAAGGTGTCTGGCAGAGC	30180	32506	10572	7711	4860	2424	2068	3758	11494
8353_7_fillup	8353	HIST1H3E	GGCTCGTAAATCCACAGG	35668	37853	10440	7871	4952	2261	2145	4063	16734
84545_5	84545	MRPL43	GGAGAGCATCCACTGCAAGT	34433	37634	5187	2798	1447	1183	693	988	15950
6122_11	6122	RPL3	GCCAGCCTTGTATCCCAGGA	30127	32576	267	199	89	73	54	50	16168
CTRLHS_57315	NA	NA	GCGGAATGAACACGAGGTAG	52410	55580	18490	13631	8439	4322	3719	7097	14290
6146_1	6146	RPL22	GCTGGGAACCTTGGTGGAG	21025	22469	2683	1964	1287	554	435	881	9362
8353_5_fillup	8353	HIST1H3E	GCAGAGCCACGGTGCCAGGG	52541	55022	3720	2744	1511	785	778	1247	22211
51594_16	51594	NBAS	GAAAGACCCGAAACCCCAG	33966	37725	4534	3009	1780	842	572	908	17752
55795_3	55795	PCID2	GGGGAATCATGACTTCATAG	11562	12769	191	102	45	28	25	23	6450
2237_2	2237	FEN1	GGATGTGCTGCAGAATGAGG	28911	30449	3478	2335	1261	705	502	897	12355
65993_1_fillup	65993	MRPS34	GCCAGCTCCGCGATCAGCCG	48835	53892	11317	7810	4507	2446	1817	3242	26541
CTRLHS_57183	NA	NA	GCGGGGAGCTCTCTTAATG	20228	22189	7276	5650	3273	1654	1503	2894	11863
84447_23	84447	SYVN1	GATAGGCGTGGCTGACGAAG	44249	45498	6433	4876	3430	1192	901	1796	16863
6692_23	6692	SPINT1	GCTGGTACTATGACCCCA	12330	13474	4485	3123	2097	944	902	1759	6298
117166_18	117166	WFIKKN1	GTGTGGACTGCACAGCTGCG	64869	68769	18555	14085	8651	4244	3751	6717	25304
CTRLHS_57318	NA	NA	GAAGACCGAGGCGCTTCAA	33544	35216	11845	8639	5030	2610	2271	4185	12855
10092_5_fillup	10092	ARPC5	GTCGTCGGCCCGCTTCCGGA	46218	50948	16966	12902	7768	3176	2696	4822	25175
23405_17	23405	DICER1	GAGCTGTCCTATCAGATCAG	21044	22238	3885	2526	1263	1074	992	1317	7187
10159_8	10159	ATP6AP2	GGGTCTGTTGTTTTCCGAAA	27206	30591	12314	9143	5332	2633	2516	4572	17693
4634_4	4634	MYL3	GTGATCTTCATCTCACACTT	32475	34116	7746	5510	3535	1879	1444	2826	14068
51377_3	51377	UCHL5	GAAGAACCAGCAGGCTCTG	28399	30122	5432	3906	2259	993	856	1474	10535
146754_5	146754	DNAH2	GTGTTTGCAAAGATCTGAG	23092	25081	6869	5094	3459	1638	1355	2816	10059
975_3	975	CD81	GTTGGCTTCCTGGGCTGCTA	76442	80153	22849	17561	10623	4481	3878	7565	28373
79085_8	79085	SLC25A23	GGTGATGCTGACCCAGATGG	20453	22171	5106	3619	2201	1282	959	1823	10166
65260_5	65260	COA7	GTGATAGCTGCTACAAACTG	33425	36106	8415	5452	3126	1859	1344	2206	14735
9138_27	9138	ARHGEF1	GATATTCCGGTCCCGAGA	19611	21342	5306	3948	2339	1248	1107	1808	9627
9723_17	9723	SEMA3E	GCTCATCGTCATGCTCAGTG	63025	64626	16218	12497	7799	3902	3233	6052	21961
6884_3_fillup	6884	TAF13	GGACCCAAGGAAGTTTGCCA	38022	41656	3775	2166	1162	1237	840	1402	18108
9131_7_fillup	9131	AIFM1	GGGAGCCTGTGGAACTGCCG	31443	34297	8305	6164	3514	1626	1268	2355	12925
79905_11	79905	TMC7	GAAGGCTCAGGGCCAGGG	35284	37667	8896	6564	4077	2099	1756	3166	11930
7094_5	7094	TLN1	GCTGCGAGATGAAAAGAAGA	18643	20599	10395	8699	6043	1232	1347	2512	10051
285381_3_fillup	285381	DPH3	GAGGACTTCCAATATGACG	21463	23432	2586	1919	1100	465	288	551	9240
93624_15	93624	TADA2B	GGAAGCTGAAAGAGAGACAG	24460	26953	4004	3074	1688	503	463	898	9670
9611_13	9611	NCOR1	GTATACTGGACAGAGTGAGG	10562	11285	1044	784	525	284	218	389	4478
10163_15	10163	WASF2	GTCGGATGACATTTGCCA	31979	34865	6318	4574	3171	753	546	1055	15073
22820_12	22820	COPG1	GATTGACGATGGCCGAGG	47167	48958	899	600	387	223	144	223	18881
5683_5	5683	PSMA2	GTACACCAAACCTATATGCT	10112	11387	109	65	41	25	23	23	5171
55749_20	55749	CCAR1	GAAGCAGCGTGTTTTCACAG	31010	33377	5969	4943	3320	1171	957	1695	13127
8667_11	8667	EIF3H	GTGAAGCAAGTGCAGATAGA	31051	33589	4621	3861	1943	598	555	700	12668
140823_9_fillup	140823	ROMO1	GCATCGGATGCCCATCCCAA	47608	51758	3527	2296	1305	451	274	426	23342
55833_1_fillup	55833	UBAP2	GAGCTTGTCAGACTGCAGG	45932	49545	11613	8540	5412	2636	2269	4393	19351
55845_3_fillup	55845	BRK1	GCAGACTTTCTCAACTCGTT	47799	51472	13745	10247	7298	1365	1046	1766	20125
123041_12	123041	SLC24A4	GTCATCGCACACTATGGCCA	46028	48493	13056	9533	6127	2930	2518	4738	17325
112970_3	112970	KTI12	GAATCGCCGTACACCGCT	64935	68179	12290	9180	5954	2237	1865	3702	25251
8085_6	8085	KMT2D	GCCCACCTAGGAGAACCTGG	46571	49734	9014	7121	4485	1762	1635	2892	18559
2209_3	2209	FCGR1A	GCTTTCCCATGCCTGAGCAA	38742	40978	4105	3680	2649	477	513	950	17668
2023_18	2023	ENO1	GCCAGCCAAGTCAGCGATG	42274	43547	1772	1151	771	278	192	359	14776
CTRLHS_57832	NA	NA	GGATGTTTCTGTGCGCACAT	36451	38648	11757	8814	5570	2569	2369	4539	14374
56652_12_fillup	56652	TWNK	GGAGCTGCCTGATCAGGAGG	39706	42008	9464	6584	3912	2093	1708	2871	14702
79833_8	79833	GEMIN6	GACATGCTGCCATCTTCA	40032	42675	5627	4194	2357	1273	1034	1781	13120
2235_14	2235	FECH	GAAACAGCCCAGCATGCCCA	64788	70741	16512	12611	7795	3271	2979	5849	26871
CTRLHS_57846	NA	NA	GACGAGGGCGGCAGAGCAGT	44991	46787	10035	7798	4508	2460	2029	3721	14795
128240_8	128240	NAXE	GTGCTACAGCCATCGCCA	55430	59563	13202	9632	5910	2778	2432	4622	24057
CTRLHS_57933	NA	NA	GTACCCCTAGGTATGGGGA	3230	3489	1206	868	578	284	174	451	1412
5184_3	5184	PEPD	GAGCACTACTGCTACTCCCG	37684	41238	11222	8162	4960	2561	2452	4312	17621
255426_12	255426	RASGEF1C	GACACCAAGGAGCTCCCTG	35670	37519	8468	6141	3723	1931	1509	2962	13857
5704_20	5704	PSMC4	GCTCAAGCCCAACGCCTCAG	89630	93948	6505	4633	2544	1363	1080	1775	31413
25821_8	25821	MTO1	GGTTTGGTTGGAACCTGA	16588	17996	5143	3850	2357	962	950	1605	8410
4351_12	4351	MPI	GAAGCCACACAAGCCCTGGA	65573	69334	16263	12770	8140	3088	2657	5280	23701
220074_2_fillup	220074	LRTOMT	GCAACAGCATCCAGCGCCTG	68317	72355	19952	14542	8911	4532	3641	7064	26581
5691_9	5691	PSMB3	GAAGCGCCTGTCTGCAGCGA	46144	49010	216	134	61	31	28	51	24650
55334_5	55334	SLC39A9	GGCAGTCATCGTGCCTGA	39309	40870	7231	5342	3501	2338	1769	3393	13433
7203_1	7203	CCT3	GCCGGACCCAGGATGAAG	20871	22170	864	622	299	188	105	175	9781
84295_1	84295	PHF6	GTGCAGTTTTCTTGTGTTTT	29911	33045	11499	8625	5030	2492	2238	4184	14098
4067_21	4067	LYN	GTTTGGCCACATAGTTGCTG	41456	43632	12898	10790	7031	2157	1966	3732	15686
100462977_1_fillup	100462977	MTRNR2L1	GTATTATGTCCGCCTCTTCA	34433	38135	8244	6129	3741	1880	1600	2791	17959
22845_9	22845	DOLK	GAGGTGGAAGAAGATGGAGG	14067	15145	21	23	5	3	23	12	11818
8140_20	8140	SLC7A5	GGAACATCACGCTGCTCAA	56630	59033	8965	7245	4557	1797	1438	2739	19793
79718_1	79718	TBL1XR1	GCAAGATGTTCCAAGCAACA	51473	55359	12179	8420	5132	3400	3131	5141	21498
29088_10	29088	MRPL15	GCAGAGGCCATAAAGGAGAA	21237	23201	6048	4063	2305	1272	1094	1767	9662
8317_6	8317	CDC7	GTCTGAAGCTCAGCAGGAA	35139	37895	5122	4014	2240	1258	1009	2090	14739
22937_17	22937	SCAP	GGTCCACGTGCACTTCAAGG	44450	46363	1108	677	342	235	126	274	16292
1025_7	1025	CDK9	GGATCTTGATCTCCCGCA	34817	37542	677	407	193	128	56	100	15428
5013_12	5013	OTX1	GAAGAAGTCCTCTCCAGTG	19692	21358	4833	3303	2143	1387	1188	2223	9395
10155_4	10155	TRIM28	GTTGCATGTTTGTCCCCA	28986	31173	3576	1987	1171	998	730	1314	12788
10456_5	10456	HAX1	GTCACCAGCCCAGGATCTTT	39501	42816	7161	5350	3073	1499	1226	2431	15992
55572_1	55572	FOXRED1	GAAAGCTGGCTGAAAAGA	12782	14412	4522	3251	2121	900	741	1515	7324
8826_9	8826	IQGAP1	GAAGTTCCCCAGTTTGGCA	42480	46994	13899	9532	5756	4280	3617	6563	17978
11157_1_fillup	11157	LSM6	GACTTCTTAAAGCAAATCAT	11163	11932	803	489	310	183	180	223	5439
2305_4	2305	FOXM1	GCCATCAACAGCACTGAG	35240	36764	7680	5903	3529	1992	1774	3216	11778
CTRLHS_57151	NA	NA	GGCCACGAATTCCGCCGCC	34882	38061	12650	9753	5963	2983	2646	4820	17815
3028_4	3028	HSD17B10	GTTTGCACATCCTTCTCAG	40605	43358	9387	5955	3164	1968	1421	2236	15579
1801_24	1801	DPH1	GCTGACTTCTTGGTGCACTA	43757	46426	5793	4029	2462	1078	860	1583	17490
117143_15	117143	TADA1	GCTGGACAATGTCACCGAGG	30637	32242	4962	3479	2157	803	591	1026	13056
9343_30	9343	EFTUD2	GTGGTCTTGCCAGACACCAA	24821	26760	370	188	104	81	54	88	12947
387338_1_fillup	387338	NSUN4	GTCCCCAGGCTGCAGGCCGA	49642	52845	8029	5604	3422	1789	1328	2355	17686
2207_3_fillup	2207	FCER1G	GCAGAGCTGAGGCTCTCCCA	35405	38385	7008	5891	4435	978	984	1882	15814
1802_6	1802	DPH2	GGCCTTGACACAGAGCTCCA	41607	44950	5703	4312	2243	1027	918	1670	15956
5295_5_fillup	5295	PIK3R1	GCCTAGCCAATATTCACTGG	27164	29613	10738	8620	5772	2081	1805	3458	13862
9659_4	9659	PDE4DIP	GCACCTCAATGACCTGAAGA	23798	25443	1344	843	534	358	207	353	12722
114034_25	114034	TOE1	GTCTTTATGGCTAGCAGGA	18460	19980	1784	1155	570	403	189	323	7129
89872_8	89872	AQP10	GATGCACATGGCCAGGGAGA	34098	36300	2548	1826	986	605	528	722	12737
54859_11	54859	ELP6	GGGCAGCTTGTGTTCCTTGA	32236	33988	3679	2620	1493	548	450	825	14709
23193_6	23193	GANAB	GGTCCTCTAGTAGGTCAAGG	20892	21933	6249	5541	4149	1209	1034	2280	7739
1444_4_fillup	1444	CSHL1	GCTGCTCCACTGCTTCAGGA	49383	51899	6500	4564	2724	1550	1223	1982	20080
7086_26	7086	TKT	GAGGACAGCCATGATCTCTG	50066	52900	3712	2808	1816	821	546	929	18330
8239_17	8239	USP9X	GTGGTTCCAGTTTTGCCGAA	47791	50771	16587	12648	7624	3809	3324	6262	20486
64223_6	64223	MLST8	GAGCGGGGCTATCCACATCT	38754	42549	10241	6522	4144	2028	1580	2868	20252
5414_21	5414	2004-09-01	GCGTTTCCTGGAGGACACCA	66383	69703	18190	13717	8712	4248	3441	6785	28354
54707_5	54707	GPN2	GTGGAGCTCTGCACGCATCA	67388	70833	85	89	38	17	29	27	28432
23001_2	23001	WDFY3	GTGCAGTTTTGTTTCCCCTG	44392	48935	16891	12723	7943	3600	3064	6023	23220
6354_1_fillup	6354	CCL7	GTCCTGGACCCACTTCTGTG	38686	41357	9963	6994	4401	2229	1823	3605	14384
56652_9_fillup	56652	TWNK	GCAGGGGTAACAAGATACGG	18979	21502	7029	5217	3255	1574	1381	2356	9895
26024_4	26024	PTCD1	GTGACCACGTGCCCTTTG	35565	36355	7709	5540	3686	1746	1317	2605	11372
4034_10	4034	LRCH4	GAGGGCTGTGAGATTCCCCA	47697	52019	12228	9100	5179	2837	2540	4691	23201
118788_20	118788	PIK3AP1	GAAGCAGCAGAACCTGCCGA	44724	48104	18963	15789	10493	3427	3100	5869	17582
7355_3	7355	SLC35A2	GGCTGTCCTGGTGCAGTATG	31465	33195	1900	1627	1391	1067	725	1593	12326
54472_6	54472	TOLLIP	GAATTACGGCATGACCCGCA	50746	54643	16467	12187	7882	3849	3236	6044	20071
57521_10	57521	RPTOR	GTCCTTACGTCGCAACGCCA	81855	86278	9107	6845	4316	1724	1409	2501	25854
54187_9	54187	NANS	GAAGAAGATCCCAACCTCCT	31663	34007	5463	4081	2736	1834	1505	2915	16050
79718_24	79718	TBL1XR1	GAAAACACAGCAAATGGGG	17151	19240	4818	3341	2111	1245	1155	2096	8106
4659_10	4659	PPP1R12A	GTCCGGCATGCAAAATCTGG	42594	47267	7247	5198	2917	1858	1769	3046	18453
CTRLHS_57740	NA	NA	GCAAGGAAGCCAGCTAAG	29808	32421	9792	7277	4566	2222	1935	3764	10980
9138_11	9138	ARHGEF1	GGGTCCTGGCTCAAACTGCA	73390	78165	23868	18038	10921	6129	5231	10202	29366
80222_1	80222	TARS2	GACATTCGATTCCCCAGA	20178	22041	3381	2378	1444	598	565	970	9235
51367_2	51367	POP5	GCTCAGAACTCGGTCATCG	49041	52158	3126	2350	1385	808	573	1054	21961
283417_17	283417	DPY19L2	GACTTTGGATCCTCCCCG	19879	22389	7426	5246	3122	1788	1453	2807	11849
CTRLHS_57688	NA	NA	GGCTTAAATGGCGAGATTG	17683	19519	6660	4979	3090	1349	1302	2373	9525
9668_10	9668	ZNF432	GGAACGAGGAGAAGAACCA	25984	28159	5556	4016	2467	1353	1148	2023	10653
51163_14	51163	DBR1	GCTGGTGTGGTAAAATACCG	17668	20140	606	279	140	164	93	89	10881
55140_9	55140	ELP3	GGTGTCTTGTCTGTAGGAAA	12135	13132	1607	1225	700	247	229	367	6343
203547_4_fillup	203547	VMA21	GGAATGAAGGCTCACGACAG	35363	36827	7323	5452	3028	1487	1262	2224	12278
101180976_2_fillup	101180976	IFNL4	GTTGCACTCACCGCTCTCCG	51725	54135	12160	8975	5482	3035	2477	4611	20818
26145_7	26145	IRF2BP1	GTTCAATGTGCGCTTCAAGA	50760	53949	7516	5412	3378	2293	1814	3189	24538
CTRLHS_57440	NA	NA	GCACGCTGTACAGACGACAA	52885	56403	16993	12742	8096	3981	3139	6323	19935
1833_2	1833	EPYC	GCGGTGTTCTTTGGCAGCGG	34583	38000	11145	8517	5159	2577	2059	4137	17243
207063_2	207063	DHRSX	GTTGATCAGGACATGGAG	15734	16549	1698	1348	869	268	201	316	4856
10159_6	10159	ATP6AP2	GCAACACTGTCAAGACTAAA	13316	14462	957	578	281	178	123	205	5491
9547_4_fillup	9547	CXCL14	GCACTCACCGTCCACACGCG	61768	63615	13693	11348	6635	3263	2764	5324	19390
54859_7	54859	ELP6	GACAGTGGAGAGGCTCGG	26552	28094	4080	3231	2003	660	711	1277	9837
51726_16	51726	DNAJB11	GATTTTGGTTTCATGTTTGG	21714	23457	6140	4672	2866	1170	1098	2147	9053
6366_7	6366	CCL21	GTTCCTGCTTCCGGTAGCTG	57566	61183	14188	10634	6506	3380	3050	5184	22631
9547_6_fillup	9547	CXCL14	GCACCAAGCGCTTCATCAAG	64817	68463	20066	14890	9071	4457	3649	7445	25070
5441_1_fillup	5441	POLR2L	GTGGGCCAGCAGCATCCGG	33769	36531	40	9	17	12	6	9	21803
23294_4	23294	ANKS1A	GCGCAGTATGGCCACACAG	33500	35041	7484	5643	3207	1504	1176	2179	14558
5170_5	5170	PDPK1	GCTGTTCCCACGAATGAGT	42664	45225	4666	3438	2019	920	741	1310	16268
84219_13	84219	WDR24	GGTCAGTCAATCCCAGCAG	34533	38777	9480	7353	4492	2053	1883	3657	17689
54472_4	54472	TOLLIP	GGGCCGACTGAACATCACGG	25224	26784	6633	4672	3037	1470	1229	2419	10694
8726_9	8726	EED	GCTCATTGATAGCATTTCCA	24151	26284	3300	2354	1370	637	408	662	11764
8295_10	8295	TRRAP	GAGAGCTGCCACAAACTGA	58119	62390	8912	7267	4944	1603	1484	3108	22073
6688_3	6688	SPI1	GCAGCAGCTCTACCGCCACA	62307	67401	1310	958	606	205	169	301	32836
3012_2	3012	HIST1H2AE	GTTGCCTTTGCGGAGGAGG	24315	25105	3712	2684	1582	965	752	1396	9650
117166_1	117166	WFIKKN1	GATCAGATGTATGGCAACG	27751	29318	7250	5343	3286	1695	1469	2641	10674
7373_16	7373	COL14A1	GTGGTGACCCCAGAATAGAA	17731	20401	7423	5627	3565	1725	1428	2897	9507
CTRLHS_57320	NA	NA	GGCCGTCGTATTCCCCCAAG	40426	43856	16850	12309	7860	3623	3092	6210	21656
123041_14	123041	SLC24A4	GAGCTTCCTGCAGCCATGA	41997	44241	11837	8942	5533	2762	2219	4362	15155
CTRLHS_57331	NA	NA	GCCTCTCACGTGTAGGCTT	24064	25805	7191	5346	3232	1549	1382	2591	8391
90025_11	90025	UBE3D	GTAGCCCACGGCAAGAGGA	23654	25471	2768	2261	1443	531	520	953	8654
10632_1	10632	ATP5L	GGGAGGAACCAGCTCAACCT	29454	32064	6304	4763	2955	1215	1011	1954	12989
3309_8	3309	HSPA5	GTGTTCAAGAACGGCCGCG	51452	54437	3850	2885	1936	718	630	1214	20591
CTRLHS_57350	NA	NA	GGCACTCCGAAAGACCTTAT	40638	42987	13826	10531	6166	2957	2581	4882	18414
CTRLHS_57886	NA	NA	GGCCTGGAATTTAGGATC	17557	18740	6494	5149	2998	1520	1296	2444	8164
1785_4	1785	DNM2	GATTGAAGCAGAGACCGACA	47657	50580	799	468	205	181	90	145	20260
64926_37	64926	RASAL3	GGATCCCTGAAGTTCCCCA	31326	34380	9053	6574	3854	2226	1862	3573	14206
9361_8	9361	LONP1	GTGACCTGGAAGTCCTCG	17216	18141	2484	1803	1164	533	319	686	5930
245939_3	245939	DEFB128	GAAATAGGATGTCTAAGT	6212	6651	1456	1071	695	323	255	514	2604
6421_3	6421	SFPQ	GAGATCTTCTCCTCGCTG	26992	28549	1903	1395	829	295	283	445	11485
3875_9	3875	KRT18	GGGAGGCATCCAGAACGAGA	29415	32118	765	438	189	196	144	235	15376
1798_28	1798	DPAGT1	GATGCAGGCCAAGTATCGGG	23202	25028	3722	2959	1765	798	761	1261	10432
100462977_2_fillup	100462977	MTRNR2L1	GAGACAGCTGAACCCTCG	39281	42931	3773	2571	1439	893	748	1270	18865
100529239_1	100529239	RPS10-NUDT3	GGTGCCGACAAGAAAGCCG	12255	13300	389	258	108	87	62	127	7215
7268_1	7268	TTC4	GGCTTTCATGAGGACCAGT	25919	27726	3465	2691	1521	779	554	1050	10116
7086_41	7086	TKT	GCAGCTCCCATCCTCTACG	65676	68644	6667	4838	2812	1464	1037	1761	24790
79718_12	79718	TBL1XR1	GAAATCAATGCAGCGGGT	16077	17965	2729	1845	980	894	806	1215	7725
28973_2	28973	MRPS18B	GACTACCGCCGCAACCACA	50132	53721	12023	8297	4760	2729	1930	3310	22699
26024_1	26024	PTCD1	GGTGGCAGCTCGGGACTG	49156	52621	14670	11036	6732	3653	2904	5251	19984
CTRLHS_57889	NA	NA	GAGCAGCTGTCAGGTCTTGT	69837	72354	21816	15682	10070	4906	4046	8054	24586
51324_3	51324	SPG21	GTCACTGAAGGAATTGCAG	32365	34305	10115	8224	5266	1945	1867	3564	10553
26024_9	26024	PTCD1	GCCCATGAGCAGGAAACTGA	42600	45203	10770	8468	4875	2305	1910	3310	17696
8092_10	8092	ALX1	GGTCCTCTGGAGCACGTTA	29597	30452	9167	7419	4692	2400	1919	3849	10063
[truncated: 4,273 more rows]

## Sheet: Table S6
SYMBOL	ENTREZID	#sgRNA	High|beta	High|z	High|p-value	High|fdr	High|wald-p-value	High|wald-fdr
[truncated: 831 more rows]

[truncated: 1 more sheets: Membrane_from_sgRNA]
